# Supplementary material for: Genomic and metabolic adaptations of biofilms to ecological windows of opportunity in glacier-fed streams
Source: Nat Commun. 2022 Apr 20;13:2168. doi: 10.1038/s41467-022-29914-0 (PMC9021309; doi:10.1038/s41467-022-29914-0)
Supplement: Supplementary file 4 — Supplementary Data 1 [file 41467_2022_29914_MOESM4_ESM.xlsx]

## Sheet: Supplementary_Data_1_CAZyme_abu
CAZyme	R1GL5	R10GL11	R11GL15	R12GL15	R13GL15	R17GL16	R18GL16U	R19GL16	R2GL5	R20GL16	R21GL16	R22GL16	R3GL5	R56GL46	R58GL46	R59GL47	R68GL53	R8GL11	R80GL56	R81GL56	R9GL11
AA1	3642.64	3805.74	4504.4	2673.98	2394.2	4531.64	5222.08	3695.01	4261.1	5149.84	6180.84	5188.62	4743.53	2974.18	4343.57	4130.03	2483.16	4177.01	4228.95	4135.61	3844.94
AA10	0	0	0	355.751	0	0	1302.91	3965.08	0	0	0	2120.58	0	3884.19	395.3	327.435	1857.22	0	1016.55	741.504	0
AA11	0	0	0	0	0	0	1790.35	0	0	583.555	985.721	0	813.209	0	0	0	0	0	2599.51	1434.47	0
AA12	3601.05	1149.2	1475.35	2124.81	2231.11	4276.99	3278.94	2035.37	4105.65	1736.77	2729.27	5355.58	3875.17	6847.58	1233.12	3948.07	2578.01	1474.32	4437.6	3831.19	2076.48
AA2	3817.27	7425.99	6961.37	6597.68	5774.81	4373.79	5516.5	4075.32	3776.04	4134.36	4567.8	4689.42	4199.02	3154.54	989.254	2677.49	3091.95	7537.01	3242.29	2666.19	7327.27
AA3	3972.77	6167.35	6144.49	6828.98	5640.54	6835.29	7436.97	4516.77	4257.45	2746.29	4240.39	4509.76	4623.71	6283.68	3122.34	4554.92	2542.16	10266.4	3882.25	4136.7	5696.99
AA4	3858.2	5788.58	4541.77	5238.57	3967.01	6224.56	7540.65	6470.43	4350.56	1745.43	2320.38	7009.2	4336.29	6565.23	4249.13	4069.64	2818.4	9061.43	3455.98	3166.59	5847.84
AA5	3775.91	9927.74	7169.17	10838.4	5596.41	3010.79	3128.84	2564.89	3414.9	2461.1	3618.42	3664.34	3757.73	4654.92	1153.87	6380	3669.92	8626.09	4157.72	3092.05	7165.48
AA6	3733.76	6656.39	3122.16	4591.05	3856.38	10446.4	10887.7	5995.09	4379.73	4384.53	4200.99	6852.38	4142.54	5727.72	4867.22	2798.01	3519.46	11270.2	4569.14	5949.15	7644.69
AA7	4352.07	8206.54	5217	8068.22	6105.51	8671.48	12023.2	5308.48	4306.15	2564.52	4912.02	4212.3	4109.02	6227.52	2102.86	5024.55	2655.49	14185.2	4274.12	5297.26	6879.44
AA8	3483.68	8765.83	11184.2	11220.6	7023.3	3624.69	1968.76	1894.18	4588.95	3206.12	3185.83	4227.85	3257.36	3796.57	915.874	3502.12	3483.99	5750.41	5624.25	6238.73	8041.22
AA9	0	0	0	0	0	0	0	0	1461.71	310.602	0	0	1043.16	2488.48	788.646	703.331	2201.15	0	0	0	0
CBM1	1012.36	0	0	0	0	0	0	574.13	0	193.866	606.37	0	0	0	0	0	1885.2	0	1228.86	956.316	0
CBM10	0	0	0	0	0	0	0	0	0	0	0	0	0	0	0	0	766.852	0	0	0	0
CBM11	5305.88	0	0	0	0	0	6298.17	17868.8	5980.4	0	280.144	3407.29	5174.65	5940.7	144.188	506.79	0	0	14493.9	2735.42	0
CBM12	2677.3	4697.83	0	0	0	33895.7	1264.18	2577.01	2805.98	435.03	2116.5	12584.2	2804.77	8555.77	70704.8	461.933	1351.25	17494.8	10599.7	4829.07	0
CBM13	3489.31	10941	5372.61	5045.31	4111.84	2901.82	1783.98	1442.55	3404.09	1416.22	1566.55	2834.77	3596.92	1068.7	351.095	1584.11	5948.28	5126.3	5513.49	4343.51	6587.13
CBM14	1751.01	0	0	0	0	0	309.412	204.485	2905.92	330.85	601.804	0	1323.35	1408.65	320.721	21575.5	2215.5	0	698.379	943.018	0
CBM15	0	0	0	0	246.238	0	0	0	0	0	0	0	0	0	0	0	0	0	0	0	0
CBM16	2847.7	600.645	0	376.463	542.458	2904.75	3388.26	3560.34	3027.56	1367.63	1237.24	1963.93	3641.47	3274.08	737.478	1054.2	2726.45	978.731	3876.47	2003.08	2613.43
CBM18	23106.2	0	1300.31	0	3824.05	0	1845.37	0	9857.85	493.075	1491.04	891.495	12761.8	0	0	0	10616.8	0	2067.36	823.468	0
CBM19	0	0	0	0	0	0	0	0	0	436.594	902.511	0	2430.95	0	0	0	0	0	2379.76	14221.2	0
CBM2	3755.71	1362.01	0	0	0	1177.3	1456.06	818.625	11104.9	6098.99	17816.5	1319.12	4143.31	8302.49	579.276	491.152	4036.85	2849.27	5134.6	1749.76	3881.25
CBM20	3104.56	6483.86	7225.16	3558.4	3199.86	2801.99	3714.66	4747.1	4405.25	30214.6	17410.8	5924.98	4234.41	3456.3	1415.92	2355.92	4582.7	4286.8	5325.14	3060.61	5636.17
CBM21	689.581	0	1631.05	0	4500.01	0	175.21	0	3094.88	336.666	500.275	436.734	516.545	0	88.0349	0	1944.85	0	3208.31	1067.77	0
CBM22	6181.4	945.707	807.09	300.347	664.842	1140.24	1237.56	4298.2	3826.16	1303.75	1104.02	3784.41	3958.47	6108.29	11834.4	12369.4	12793.9	1128.89	1929.87	1880.31	3761.83
CBM23	5284.91	0	240.52	648.979	941.117	9235.67	7675.59	7358.56	4448.49	26736.4	19642.5	7900.52	5643.4	3389.14	7467.7	13032.1	1585.43	848.555	2656.35	2175.93	0
CBM25	0	0	0	0	0	0	0	0	0	0	0	0	0	0	0	0	950.496	0	1217.51	9994.43	0
CBM26	2130.58	898.716	0	0	365.1	0	0	335.141	2411.12	256.195	797.755	1223.54	3079.2	0	0	589.886	1641.27	2795.6	1077.4	594.342	4420.58
CBM27	0	0	0	0	0	10661.6	0	0	0	0	0	0	0	0	0	0	0	0	0	0	0
CBM29	0	0	0	0	0	0	0	0	0	0	0	0	0	0	0	0	0	0	0	1301.78	0
CBM3	793.018	369.115	0	0	0	2553.83	15589.6	0	0	0	0	6482.1	0	276.689	0	0	0	0	1049.66	1713.58	2741.86
CBM30	1389.75	7238.96	774.296	1521.79	1156.01	0	519.977	666.4	1313.94	394.617	0	0	813.209	0	0	0	1122.11	10642.9	1699.77	1006.92	4365.35
CBM31	0	0	0	0	0	0	0	0	0	0	0	0	0	0	0	0	0	0	1680.82	1244.13	0
CBM32	2666.27	2976.4	3017.39	1725.85	10490.6	1883.27	3305.95	2352.2	3583.07	9620.09	12137.3	5033	3809.72	3241.89	10958.4	1234.62	1973.21	1677.97	3052.01	4027.55	3810.52
CBM34	1892.8	0	0	597.43	297.057	0	472.612	604.203	1631.95	4174.45	1115.79	0	1082.33	0	0	608.54	1146.05	0	2166.09	1286.5	562.727
CBM35	2146.96	600.11	945.681	511.685	467.88	850.078	959.935	2216.43	2725.54	6969.02	10246	1403.28	3924.46	1799.21	419.818	2624.93	1684.36	689.946	6327.48	3479.7	4748.98
CBM36	0	0	0	0	0	0	0	1108.74	3414.69	2965.54	1018.06	0	3008.87	0	0	0	668.704	0	1917.4	0	0
CBM37	2410.89	12765	1682.11	2174.48	1361.34	4071.71	3072	2958.14	3344.93	892.601	2086.85	1785.87	4661.85	2020.69	607.388	2719.67	2580.6	4620.54	4472.89	4066.8	8914.81
CBM38	3789.91	24938.4	2554.73	8082.4	12831	1687.53	2166.66	6315.59	1856.35	368.757	659.17	395.34	2265.79	5151.42	20890	7242.38	1094.41	18557.7	2318.01	3699.1	22100.2
CBM39	0	0	0	0	0	0	0	0	0	0	0	83.7073	0	532.774	74.5177	0	0	0	0	0	0
CBM4	2952.69	907.824	0	0	399.905	3067.84	6801.02	859.232	3717.63	6717.68	6115.18	2272.58	6667.08	1853.37	51454.8	691.182	2689.77	744.196	4601.05	3415.98	693.162
CBM40	2895.6	1609.87	0	659.095	4316.25	3926.92	5888.96	4252.21	3862.38	2390.86	3195.95	1986.31	3793.31	2922.92	940.902	1369.33	2759.97	2525.09	5457.68	4894.5	1153.52
CBM41	3767.01	782.972	2185.14	2350.95	1287.47	0	432.024	749.491	2347.17	49917.1	2945.05	259.557	4418.25	350.215	0	0	1948.81	793.602	2547.33	2522.77	665.104
CBM42	0	0	0	0	0	0	0	348.047	0	0	667.403	0	508.255	0	0	544.564	7911.68	0	2617.81	1443.22	0
CBM43	8794.61	0	0	0	0	1923.29	1524.57	6406.6	4466.6	606.59	588.415	0	5357.26	0	148.128	0	16996.2	0	0	0	0
CBM44	2268.95	618.766	995.398	1053.27	1008.97	2652.35	2724.76	2520.79	3160.56	7735.03	7657.57	3039.14	3919.77	3695.26	14389.4	6417.99	2173.81	803.123	4620.45	3387.64	3297.87
CBM45	0	0	0	0	0	0	0	276.433	0	5987.05	0	25279.1	0	0	0	0	1268.99	0	0	0	0
CBM46	1426.02	0	0	0	0	0	0	0	1781.27	0	2672.03	1627.83	1392.16	0	0	0	0	0	1234.2	0	0
CBM47	1287.7	880.58	0	0	0	320.927	620.099	1115.15	7498.5	2123.59	2735.91	16443.4	4059.67	1267.6	148.451	738.61	3428.31	0	3980.61	1049.8	0
CBM48	3392.05	780.719	1070.32	1227.41	1217.76	4268.67	3552.98	2434.15	3662.96	1851.77	2394.06	4497.68	3864.34	3885.65	1993.93	2330.02	2054.3	1097.19	3082.42	3488.79	2906.64
CBM49	3439.38	0	0	0	306.85	0	476.041	746.368	15012	0	0	23142.6	0	31891	45705.6	0	2165.06	0	1672.24	0	0
CBM5	2170.15	0	0	721.894	783.127	3304.02	4412.01	464.772	2444.89	478.018	3623.77	4987.99	1936.8	408.822	180.877	440.975	1074.62	598.113	2202.54	465.921	2823.32
CBM50	3741.95	3785.89	4247.09	3899.22	2320.47	5275.4	6047.39	4444.45	4041.2	5676.22	5801.39	4392.47	4038.14	4279.32	4024.7	5006.33	2504.64	5859.49	4009.52	4649.86	4024.45
CBM51	2223.87	0	0	348.975	441.592	0	774.955	404.755	2008.97	820.662	1680.03	463.286	2125.54	2103.8	50171.1	529.194	1439.06	0	4362.01	2156.75	0
CBM52	0	0	0	0	0	0	0	0	0	336.163	416.465	0	0	486.693	0	0	0	0	0	0	0
CBM53	1663.26	0	0	0	0	0	249.804	0	2570.97	1453.38	3286.79	618.418	4434.9	0	0	0	1393.69	661.072	1022.61	2380.48	0
CBM54	0	1052.09	0	0	0	0	0	0	0	1219.92	0	423.347	0	0	358.476	0	3420.49	1715.92	1809.24	0	2079.91
CBM56	2114.72	0	693.5	577.348	693.748	679.799	1148.28	4818.35	1297.06	66016.4	56571	15052.7	2179.94	340.685	0	260.136	1173.73	0	1345.92	3864.2	385.433
CBM57	3228.92	0	765.828	860.258	680.359	484.224	354.641	1012.13	3450	419.784	647.261	1056.01	2777.82	659.729	334.785	382.483	1157.14	532.386	1072.55	2838.77	5377.51
CBM58	1963.17	0	0	0	0	0	0	0	1893.09	0	0	0	0	0	0	0	0	0	0	0	0
CBM59	4522.17	0	0	0	159.562	0	0	0	1298.15	308.941	921.131	0	2025.2	0	0	590.926	0	0	0	852.077	0
CBM6	2381.64	1406.25	0	691.365	635.424	1657.54	1215.22	1627.73	3575.81	4447.72	6892.33	1611.63	3313.47	964.701	310.423	2264.43	1844.95	559.621	4492.91	4599.28	686.202
CBM60	9153.12	0	0	0	0	0	3946.9	1978.33	16449.3	183.753	1033.48	68159.3	16080.2	1430.88	431.816	393.134	0	0	2411.86	1893.5	0
CBM61	2725.41	468.452	0	366.424	401.054	2426.06	1693.49	2418.79	3172.36	9575.4	26035.6	2387.15	3040.39	1769.18	284.528	662.321	3289.91	681.781	4827.64	2883.32	4875.64
CBM62	3178.14	0	0	0	0	703.607	981.465	715.025	1763.27	11451.3	2439	1187.68	2032.52	7880.63	961.493	7846.75	1229.34	0	1597.18	4313.81	1326.92
CBM63	2698.15	877.93	0	0	646.873	448.916	399.315	0	3072.94	546.471	1197.16	4076.74	6139.43	0	0	0	2169.02	1027.32	2655.48	950.279	1429.27
CBM64	0	1674.02	0	0	0	0	0	0	0	0	0	0	0	0	0	0	0	0	0	0	0
CBM65	0	0	0	0	0	0	0	601.551	0	0	0	0	0	12070.5	5695.78	0	0	0	0	0	0
CBM66	3413.25	1491.62	23146.3	6753.99	1672.27	2351.88	3456.71	4027.37	3981.66	3996.51	5440.44	2397.79	4295.56	3681.53	17634.9	990.935	2603.79	2198.8	4727.88	3762.13	1818.24
CBM67	3745.08	700.056	955.331	1103.56	1115.01	2801.71	3268.11	3882.47	5834.87	1978.8	2298.24	6358.15	5153.83	3803.44	17096.9	5017.46	1659.9	839.832	3521.71	2464.53	4875.86
CBM68	0	0	0	0	0	0	0	0	532.46	0	614.8	0	0	0	0	0	0	0	0	0	0
CBM69	2990.16	436.7	0	0	508.409	1569.98	14924.4	6264.06	4247.05	62651	29374.7	4103.45	4662.08	1342.97	1270.4	9062.5	1998.82	2505.89	1651.39	4442.28	508.906
CBM70	2512.53	0	0	0	0	7764.39	3674.83	19729.2	2271.87	0	1051.72	1184.38	2881.96	498.965	0	1181.28	2960.67	0	2935.31	1161	501.31
CBM71	0	0	0	0	0	0	0	0	0	0	0	0	0	0	0	0	0	0	998.496	0	0
CBM72	0	0	0	0	0	0	0	0	0	0	0	0	0	0	0	0	2508.1	0	0	0	0
CBM73	2714.15	0	0	0	1785.42	883.113	1472.35	7396.05	3355.53	453.113	1491.84	1674.15	8637.48	0	0	312.318	1808.77	0	1278.21	0	0
CBM74	0	0	0	0	0	0	0	0	0	0	0	487.024	0	0	0	0	0	0	0	0	0
CBM75	0	0	0	0	0	0	0	290.793	1389.1	0	0	0	0	0	0	999.091	0	0	1076.08	0	0
CBM76	0	0	0	0	0	7973.39	16959	9813.89	0	0	0	12596.7	0	0	0	0	0	803.642	0	1309.34	0
CBM77	0	0	0	0	0	0	909.196	0	0	0	0	0	0	0	0	0	1111.6	0	0	0	0
CBM78	5086.03	0	0	0	0	0	427.63	724.753	20461.6	972.83	1204.33	1335.8	10259.8	0	0	0	2574.93	0	1237.9	0	0
CBM8	2065.97	729.546	0	315.882	511.803	2084.09	1824.18	4760.8	2607.16	985.761	625.532	1494.67	2919.06	1709.19	61.0565	261.762	4029	0	5454.95	3239.04	9606.83
CBM80	0	0	0	0	0	0	324.653	0	0	0	0	0	0	0	0	0	4560	0	0	0	0
CBM9	2852.36	856.255	1049.62	908.883	669.591	4143.87	6003.05	4524.53	3713.82	7892.41	8683.03	3102.95	4522.27	3272.37	2436.96	5923.31	2697.92	1854.33	5538.61	3508.77	2737.12
CE1	3767.32	4459.12	3849.06	4026.93	2890.69	5096.81	6578.36	4417.69	4114	4785.46	5282.08	4894.33	4299.41	4884.35	3179.09	4269.86	2873.67	6133.07	3945.76	3496.63	4943.99
CE10	3718.43	4979.03	3509.88	3789.59	3256.26	4062.99	4210.39	2878.87	3544.51	4696.68	4395.71	3788.74	4038.24	3663.02	2627.26	3659.04	2861.12	6070.44	3962.56	3329.35	5208.16
CE11	3712	3682.27	2014.04	3145.86	2033.02	4900.21	5638.2	4490.94	3975.96	5727.71	5406.99	4759.6	4107.62	4317.31	4561.76	4189.75	2333.81	5656.53	3663.92	3713.65	4288.72
CE12	2766.49	9269.03	10332.3	13300.1	10922.1	4038.11	1934.75	2623.14	3617.46	2972.71	3291.14	7242.71	3510.78	6100.95	628.656	3653.2	3021.62	4182.56	7025.04	8218.98	8361.13
CE13	4191.48	14030	13347.2	11437.1	11871.6	5893.84	3195.35	2857.37	2299.33	419.719	758.157	5413.16	3401.12	9276.86	945.122	8817.8	7799.95	9947.12	2286.38	1942.36	8846.71
CE14	2844.48	2718.91	3929.24	2357.83	1514.29	3676.64	3870.93	3459.68	3431.27	4875.38	5190.66	3283.31	4268.05	3371.06	4780.76	3330.37	2657.52	1787.9	5364.39	3567.91	3556.59
CE15	3010.95	787.446	0	0	0	705.664	822.409	2268.37	2982.94	3321.41	1456.79	613.02	2538.79	3076.39	983.16	634.574	1942.19	0	5971.51	3148.87	0
CE16	5654.24	8713.81	3013.14	2405.69	6286.67	13171	14555.6	9928.75	6237.06	2666.27	2791.1	5435.94	4790.43	13967.9	5894.16	15099.5	3145	10977.1	3952.84	3651.33	5330.45
CE2	4540.77	8437.17	935.056	1890.1	1306.71	4802.04	2664.14	4463.46	3389.62	1318.8	1734.05	6713.13	3775.63	3643.63	8308.07	488.959	2431.93	13490	2689.89	4359.68	7317.94
CE3	3936.37	6309.26	11137.9	9128.4	6731.23	3742.91	3444.32	3559.52	4324.7	3296.26	3825.31	3655.65	4018.19	5411.09	7427.94	6485.02	2887.58	6816.2	4623	4152.53	6699.93
CE4	3851.76	3056.26	4668.03	3599.96	2491.62	5874.79	7136.8	4983.61	4100.34	3844.41	3998.51	5240.37	4092.61	4454.13	6291.85	3266.15	2804.84	6260.27	4069.86	5531.77	3582.53
CE5	7449.01	0	0	0	464.744	1368.12	3084.35	2258.24	12116.6	1819.17	869.511	1987.75	5753.47	1210.41	1716.9	1690.5	2437.9	418.099	2034.24	995.809	6784.51
CE6	3005.1	12554.1	16984.1	9369.61	11586.9	3287.74	3235.31	4309.41	4694.81	13775.2	11647.1	8221.89	4432.87	4953.24	22624.7	1531.33	2242.42	16985.3	5542.14	5682.47	10384.5
CE7	3329.76	1919.43	1514.2	1414.46	1232.75	2714.51	3152.42	2621.84	4203.4	4470.13	4638.07	4570.6	4225.82	2765.84	2079.78	1859.47	3664.63	2346.79	3741.73	3473.44	3156.11
CE8	3349.15	815.007	0	642.358	651.056	3942.11	3139.34	1991.45	3581.08	755.415	1157.25	6562.28	2270.81	3729.5	932.234	494.182	5239.58	996.423	8499.91	2932.96	2813.8
CE9	3915.39	3463.15	1704.03	2668.38	1637.1	4344.25	5592.6	3885.48	3964.43	4282.89	5170.73	4452.07	4355.59	3978.51	4572.16	5389.15	2510.17	4882.83	4082.18	3357.97	3900.02
cohesin	2989.86	0	0	0	629.85	640.027	1466.41	3545.82	4973.48	2384.03	5148.42	4273.79	7006.41	2276.78	3908.49	1872.1	3800.31	615.202	7083.15	2044.06	1025.86
dockerin	3439.6	356.387	0	0	85156.1	527.705	666.204	1225.16	5538.14	647.352	1145.26	4242.95	5475.27	750.625	2124.09	891.104	1586.14	0	1426.65	985.297	635.982
GH1	3589.4	5787.48	3165.7	2995.55	2434.56	2977.1	1700.63	1753.66	3097.39	650.513	1340.03	4626.1	3424.45	1690.26	727.394	813.971	2509.71	5005.75	3181.53	3370.04	4976.11
GH10	3204.88	521.981	0	324.077	632.712	1193.91	2303.05	1974.17	3299.41	3990.09	3168.13	4922.91	4216.34	2312.99	782.072	584.256	1838.58	551.539	3341.93	2519.72	2453.28
GH100	2517.78	0	0	0	0	2154.8	1702.22	4507.25	3010.24	12680.1	14152.4	2879.07	3139.97	4039.06	11450.2	1312.54	2397.32	559.275	9332.83	6571.55	570.125
GH102	3830.76	7551.21	3765.14	5939.96	3797.17	9224.8	8596.77	3809.62	4075.79	1794.16	2623.22	6257.87	4398.3	6948.16	2911.27	4650.27	2498.47	13238.5	3921.22	3272.93	8289.03
GH103	3858.74	4387.74	2320.07	5418.12	3972.83	7678.5	4490.36	2642.92	3877.6	949.692	1631.3	4738.39	3791.8	5143.36	1675.06	2705.74	2013.26	9819.17	2745.88	2094.4	5006.61
GH104	4174.17	776.251	704.892	2696.74	1698.21	693.628	2169.73	1015.15	5536.23	3160.28	2891.26	1699.6	5833.05	7702.56	2523.96	1175	4187.22	1405.49	5344.79	11749.7	1576.45
GH105	2703.89	577.989	0	0	108.546	1509.75	2095.72	2126.59	3572.04	2444.06	4244.48	1918.11	3692.81	1877.32	1898.56	1865.82	2129.58	1104.98	3806.72	4079.08	877.518
GH106	2449.52	643.438	0	0	0	1418.98	1742.24	1290.36	3439.31	2538.48	3470.96	4367.6	3445.95	1433.02	556.88	412.277	1678.6	543.396	3162.46	2672.78	671.755
GH107	3678.59	0	0	0	0	1388.02	1058.67	3726.94	2724.35	557.664	550.261	526.016	3414.61	0	0	0	16634.3	0	361.848	3894.23	0
GH108	4640.79	4870	0	1323.01	534.171	12162.6	4529.29	2169.92	3470.17	873.009	1201.34	833.964	3671.62	1205.29	678.435	607.769	2812.76	9982.43	4003.02	4342.09	11303
GH109	3807.77	2627.19	3494.19	4760.28	3165.43	3382.6	3397.44	3519.04	4379.42	4553.8	5782.37	4057.59	4445.47	4945.03	7504.39	5022.69	2839.79	4143.41	4568.78	4072.78	3039.93
GH11	1772.11	0	0	0	0	0	185.516	697.299	2255.87	0	0	0	5138.39	0	0	0	1190.32	0	682.843	0	0
GH110	5893.93	0	0	0	0	1043.31	1116.63	4353.3	7469.65	637.649	590.885	4213.35	6007.42	4206.52	268.648	544.337	2058.88	0	2747.9	2736.67	485.606
GH112	1996.28	0	0	0	0	874.41	3616.33	1659.92	12769.9	9494.28	1428.82	532.179	6191.73	0	303.83	373.945	1635.72	0	15479.5	2556.7	847.259
GH113	4077.9	810.195	1143.92	974.797	608.018	4106.85	4875.25	2089.63	4168.24	1292.77	2220.82	2609.98	3727.46	3819.16	2721.66	3647.67	3408.16	1542.62	3655.42	3029.19	2819.28
GH114	3774.32	347.403	0	0	197.804	5414.38	7564.89	5557.19	5039.86	796.868	1264.48	4780.04	4380.71	1087.87	1195.42	3975.2	2793.45	1183.5	3215.63	2158.54	1427.17
GH115	536.73	0	0	0	0	0	334.914	286.564	890.723	259.496	0	333.717	382.484	395.27	0	270.705	994.162	522.623	695.009	1928.35	0
GH116	3935.78	3632.76	9825.91	4400.68	4693.6	7920.33	1263	749.012	3614.86	3155.84	2770.41	892.775	4875.19	3178.38	1009.18	2816.27	3244.06	5695.31	4215.16	13254.7	4864.08
GH117	4556.4	388.542	928.104	1391.48	1013.86	1627.27	2543.37	1701.99	3476.72	4467.13	7576.59	2094.38	3667.66	1927.18	2992.64	4766.49	2430.92	1053.56	3288.29	3271.9	1573.48
GH118	1787.73	0	0	0	0	0	0	0	928.942	0	0	0	0	0	0	0	0	0	527.554	355.032	0
GH119	2140.69	1083.07	949.642	1202.26	1262.99	3145.6	4852.08	5505.43	2991.28	13731.9	12277.1	4065.88	3348.53	3094.54	2503.32	6051.08	1752.93	1364.94	3241.83	2637.6	2004.17
GH12	1928.51	0	0	0	0	0	0	303.402	1097.47	0	0	0	1663.56	0	0	0	0	0	643.897	696.141	0
GH120	1635.29	0	0	0	0	2515.57	189.701	3046	1324.28	2550.65	2888.51	1558.27	2671.17	1975.61	531.62	640.816	1823.45	628.019	1991.59	4180.97	653.6
GH121	2264.96	2979.59	7928	12302.6	12165.8	2162.52	991.092	1035.89	2799.74	206.555	825.298	1896.85	2159.88	1844.13	317.445	1130.67	1431.9	8557.85	8177.63	1660.94	8193.74
GH122	0	0	0	0	0	0	0	0	0	0	0	0	619.474	0	0	0	0	0	0	0	0
GH123	1213.52	0	0	0	0	0	395.99	597.97	1176.4	3548.77	4840.65	2819.94	864.618	0	0	0	588.426	0	1678.14	2935.21	0
GH124	0	0	0	921.177	873.927	5091.39	28603.5	68450.7	0	0	0	0	0	1991.19	2912.68	6198.86	0	678.939	0	0	3122.76
GH125	2065.97	626.378	0	0	0	1711.16	674.416	2251.44	1272	436.71	1564.85	515.122	1702.74	0	0	287.719	5841.08	759.956	4780.7	4152.17	1049.3
GH126	1334.05	0	0	0	0	0	0	445.593	0	1865.55	0	0	0	0	0	0	0	0	0	0	0
GH127	2607.13	422.709	0	0	391.297	447.601	632.493	707.549	6163.32	2674.87	4091.92	7419.31	5161.2	2786.89	13853.2	407.045	1362.3	346.593	3656.67	3400.49	431.997
GH128	2838.5	379.274	0	0	0	554.09	1641.21	2209.01	2870.19	997.098	746.11	873.467	2149.19	3074.15	830.241	22271.4	2141.46	0	2068.97	2486.31	0
GH129	0	0	0	0	0	0	0	321.284	1623.7	0	0	258.223	0	277.302	0	371.533	947.863	0	711.808	2345.12	0
GH13	3415.39	804.774	1235.55	1078.1	1062.4	3663.19	3801.28	3170.95	3493.82	8435.08	7669.17	3833.8	3945.95	3662.15	3310.01	4002.56	2360.12	1068.01	3787.57	4295.12	1951.04
GH130	3097.72	3027.17	15836.6	5369.15	5267.87	3691.23	3518.88	3127.46	3441.06	3350.67	4734.88	3071.67	3473.34	3246.18	10022.6	4182.99	2042.71	3337.69	5748.1	3904.12	2882.01
GH133	4023.84	748.343	1755.58	0	2344.84	0	556.734	524.229	4552.46	912.2	1724.48	353.942	5975.87	3574.42	321.279	421.453	3593.25	652.847	6156.98	10322	954.6
GH134	0	0	0	0	0	0	0	0	0	0	0	0	0	0	0	0	0	0	2625.75	973.717	0
GH135	2661.62	0	0	0	0	0	198.663	1087.42	2774.2	534.925	371.442	320.491	2570.85	0	0	317.287	1492.02	0	2141.3	862.109	736.17
GH14	3616.76	0	0	0	0	0	0	536.956	3743.92	1576.37	1237.73	349.821	1428.63	0	0	0	1631.8	0	20597.6	8371.75	0
GH15	4997.07	652.285	2018.95	3742.84	3175.31	627.031	1680.72	1310.74	5008.01	2401.21	1796.38	7443.79	5090.76	2896.06	5558.64	713.976	2509.29	978.731	4772.8	9005.22	2172.45
GH16	3269.92	4145.11	5316.01	4316.88	3084.78	3679.95	3396.25	3307.78	3108.45	3805.91	4761.71	3259.72	3598.57	4384.12	1946.51	5836.49	3605.96	4596.51	3594.54	3421.66	4851.17
GH17	2974.57	10124.2	1012.07	0	3351.24	6959.14	5121.79	2794.85	2323.53	873.362	1430.32	1715.07	2431.48	3365.65	5104.74	5570.66	1852.41	18158.3	2213.57	2098.62	11644
GH18	2722.95	2793.47	1311.44	1806.55	1786.5	7272.18	7457.7	5364.44	3130.43	663.385	1247.22	2627.37	4319.03	428.33	66.1071	520.178	2960.14	6026.2	5516.04	2216.5	3511.7
GH19	3306.58	1951.36	2622.48	2274.78	1549.48	6667.16	10957.7	6854.07	2725.8	22231.4	9998.99	3503.06	2817.28	2189.32	2447.73	1922.37	4259.45	2536.49	3555.1	11700.6	2064.92
GH2	3016.52	2190.82	5598	6889.55	4672.94	2496.45	2653.78	2469	3202.53	2478.85	4098.13	1512.23	3386.01	3410.27	10779.9	1794.64	2813.39	2369.4	4085.86	3859.03	3451.39
GH20	2677.65	746.583	972.752	642.097	461.061	2553.87	3469.92	3993.02	3209.59	2638.44	3932.11	1744.5	3814.04	2535.09	885.868	3314.81	3290.17	733.755	4436.75	3934.27	1983
GH22	654.036	0	0	0	0	12884.8	213.815	370.1	2806.52	0	193.946	4141.82	470.136	443.489	0	0	2321.59	0	0	0	0
GH23	4177.13	5879.76	2875.03	3314.18	2362.88	5841.53	5600.48	3654.18	4375.42	4082.97	4348.29	4966.96	4190.04	6038.88	2875.37	5662.31	2355.32	10377.4	3487.17	3185.31	5824.54
GH24	3122.57	1997.28	1069.53	2357.95	3184.34	11935.8	7945.17	6683.06	2860.84	1420.34	1643.74	3143.29	2955.67	3138.14	2576.19	6993.16	3218.53	4000.07	4797.53	5309.91	1996.63
GH25	3183.41	923.423	965.632	1236.72	1035.23	3940.87	4155.53	3685.72	4056.55	2439.97	3090.16	2002.57	4524.27	3112.3	1806.32	5770.01	2428.54	1142.43	4994.11	3843.15	2652.99
GH26	3498.51	1578.65	1653.13	899.701	2585.56	1879.76	1224.65	4192.87	1845.05	1366.93	1472.73	1837.18	2179	3488.08	0	745.09	3459.12	3548.45	5009.8	4221.44	2230.12
GH27	2360.06	0	1185.54	405.849	2889.92	1392.85	1481.48	8004.98	3469.4	1015.07	1584.1	861.268	4235.77	319.494	0	461.933	2154.24	294.96	1362.34	3398.81	0
GH28	2249.23	524.294	0	755.769	730.819	1485.34	1780.72	1295.14	3702.13	2342.81	3457.03	1378.52	3832.46	2157.86	412.954	853.646	2034.41	761.047	6017.65	4256.19	628.812
GH29	2879.71	524.251	0	0	0	1965.2	3882.76	1966.52	2042.97	1580.23	2521.03	2196.09	2574.83	2531.68	2503.52	453.66	2251.39	486.316	3820.5	3494.17	449.711
GH3	3311.11	2997.42	3194.87	2335.88	1541.48	3628.2	4063.61	3664.57	3217.36	7324.63	6432.11	3726.4	3828.71	3530.97	2946.33	3308.64	2312.09	3492.71	3946.63	3435.15	3525.69
GH30	2230.72	4809.58	9522.17	7837.72	4673.12	4736.74	5312.82	4089.86	2104.09	2490.9	3298.87	1949.54	2686.93	4461.82	1993.14	2591.31	2030.34	5183.75	4221.14	3039.08	5261.24
GH31	2946.22	4293.12	4855.66	4426.19	3037.86	4515.33	4804.29	3977.65	2728.45	5507.88	3755.47	3737.05	3604.21	3787.38	5376.68	3873.41	2440.99	3878.02	2578.93	3308.4	4107.4
GH32	3287.83	614.956	0	501.152	347.905	1249.96	1168.16	2099.94	3838.22	8346.19	8519.76	2963.51	5046.41	3229.81	21831.1	577.928	2038.25	713.835	5985.42	2955.15	1559.39
GH33	4034.24	9227.88	1338.22	3347.35	3181.97	8164.32	11576.1	7030	4370.83	11706.5	11326.1	9094.42	4411.44	3266.18	3466.57	2607.35	1950.43	13115.7	4577.31	2405.43	9657.17
GH35	1184.93	0	997.5	0	3743.71	4049.98	3113.68	1535.04	1648.94	333.435	423.917	456.858	1084.1	412.573	167.752	327.805	1650.57	1609.87	2029.27	1818.19	0
GH36	3613.01	6127.43	15763.8	11191	6259.65	3688.37	1580.17	1284.33	3240.37	3071.49	3904.95	4377.48	3780.38	9166.3	2863.34	8443.03	2695.63	5495.48	4455.29	4581.19	6885.61
GH37	2554.84	642.562	1416.18	767.647	1156.65	2742.38	3763.81	4283.34	3015.39	7150.38	8048.25	2895.41	3956.16	2984.33	1452.68	844.575	2309.66	690.919	3765.06	3448.83	2401.38
GH38	6501.13	330.727	0	0	0	1431.79	712.065	1664.47	2879.25	1766.85	2195.51	841.824	3263.56	2884.97	675.776	527.214	14499.9	0	3725.95	4419.21	567.681
GH39	4872.39	408.305	343.884	348.975	636.806	958.497	1403.31	1398.36	4538.4	1394.37	1150.63	4657.02	4765.13	3134.03	1197.59	1227.88	2614.18	679.275	3383.07	6340.5	1027.3
GH4	4636.51	834.522	900.216	361.602	0	718.265	595.33	3123.41	4240	4168.66	5074.22	1435.7	6622.08	806.129	3656.7	5242.99	2199.49	0	3015.57	2019.04	0
GH42	3656.49	791.049	0	0	0	1192.6	2233.06	1959.02	3746.19	2466.65	3447.79	3798.81	4385.08	12933.3	3945.77	16084	2077.6	519.74	7411.62	4709.39	2238.13
GH43	2508.91	429.204	797.339	5371.95	565.753	1626.86	1730.47	1480.12	3452.48	2911.01	4787.64	5001.49	3354.31	3300.76	16845.6	492.216	1616.4	835.093	3169.1	3068.56	3485.85
GH44	3014.73	0	0	0	369.846	0	515.245	584.382	2826.75	34768.1	46558.7	22475.3	1425.06	0	0	0	4307.64	472.105	1981.54	1900.27	497.003
GH45	0	0	0	0	0	0	0	0	0	316.732	621.601	0	0	0	0	0	1533.96	0	1238.44	726.873	0
GH46	2029.71	742.016	10536.7	0	5497.86	679.521	655.086	1589.98	3218.63	735.875	1095.25	830.467	3778.26	9618.35	824.642	4894.91	3090.62	0	1774.8	1649.36	582.868
GH47	3732.63	9029.34	9088.69	10614.2	9571.94	6682.64	3565.54	2616.8	3284.39	717.242	1249.84	2490.42	5396.35	8401.59	921.442	9049.17	6498.49	8340.6	1477.54	4033.18	8008.19
GH49	4567.81	0	0	0	0	876.236	1430.5	2624.84	4049.39	1745.48	2763.26	1915.53	4423.88	0	0	0	939.781	0	10729.6	2177.68	0
GH5	3091.37	6336.35	6511.79	3653.11	3449.53	3358.45	2788.8	2922.24	3271.02	4532.95	4468.65	3875.74	3600.29	2434.71	6521.36	2071.21	3435.2	3518.95	5151.03	3868.18	3421.13
GH50	6107.15	729.216	0	0	0	880.656	1144.83	928.516	4684.44	0	272.737	1306.65	5822.46	0	66.2831	488.335	1091.7	693.168	926.627	1097.31	1057.88
GH51	1717.38	522.44	0	0	0	903.624	382.348	534.359	1715.19	4493.92	5977.01	1206.59	1813.64	290.829	0	392.568	1773.89	510.239	2224.19	2147.02	380.239
GH52	1472.75	0	0	0	0	0	0	0	849.057	205.741	535.182	0	0	0	157.729	0	1678.84	0	835.907	1804.81	0
GH53	2956.28	687.619	594.428	1210.34	693.748	3093.02	3603.61	4506.81	2866.11	780.897	1898.58	863.031	3278.68	303.152	2551.83	396.07	2838.25	1531.77	3409.94	3127.66	2333.47
GH54	857.317	469.783	0	0	0	10326.5	24010.5	24393	0	167.942	566.61	0	822.996	0	0	315.981	1455.71	435.872	1041.83	1489.48	1526.19
GH55	3576.22	607.955	509.926	654.328	831.64	785.546	3202.03	3808.61	3670.6	4327.04	1364.49	8042.99	3241.03	870.899	1082.09	416.149	2024.86	661.072	6924.05	2001.27	971.722
GH56	1183.61	0	0	0	0	0	213.815	0	10381.8	0	0	0	672.715	569.819	0	0	1017.92	0	0	0	0
GH57	4136.66	807.685	625.287	0	202.833	604.733	668.493	1398.06	4422.36	3117.85	3356.71	1945.43	5036.31	3810.41	269.433	122.462	3515.62	827.297	5962.67	11639.8	831.744
GH59	1230.28	401.368	0	0	413.679	0	181.948	222.133	1348.85	181.409	365.995	296.684	829.217	0	0	0	581.103	0	490.003	1021.91	0
GH6	1758.71	1302.08	0	0	0	0	289.337	439.04	2363.19	0	0	1495.15	1394.25	499.144	0	573.614	1409.1	0	1914.77	485.813	0
GH62	1085.68	0	0	0	0	0	0	0	2363.08	0	0	0	0	0	0	0	0	0	0	0	0
GH63	3523.16	4098.64	6827.23	3423.54	2044.28	1311.44	1797.57	2291.01	4940.42	4123.61	6644.74	6185.51	5657.33	3279.59	11827.6	879.288	2430.3	2888.77	5142.36	5536.71	2999.63
GH64	0	0	0	0	282.411	0	0	0	859.007	618.985	208.703	0	0	0	0	0	1501.91	0	1358.04	5539.99	0
GH65	2710.24	787.527	0	837.056	700.188	4549.62	5250.97	5366.52	3547.44	9295.23	10478.5	2704.87	4992.34	3135.49	1207.42	3545.27	2473.85	1093.69	4697.89	5286.78	1646.85
GH66	890.647	0	0	0	0	1738.5	0	0	5371.98	0	0	0	0	0	731.208	0	1197.97	0	668.819	2279.04	0
GH67	768.677	0	0	634.892	473.947	0	329.806	385.303	781.978	0	0	0	0	0	0	612.308	1214.32	0	1355.81	1729.62	0
GH68	4599.49	505.767	0	0	0	453.641	563.174	1524.2	2487.52	700.113	1182.22	1297.62	3305.35	334.317	126.183	421.226	1496.33	0	5428.17	3136	1305.61
GH7	0	0	0	0	0	0	0	299.88	0	0	0	0	0	0	0	0	1590.89	0	1864.13	0	0
GH70	2143.75	0	606.56	690.181	290.113	0	0	508.362	2695.22	294.755	0	286.179	2088.84	0	0	576.886	1828.65	0	910.457	1024.34	1268.87
GH71	0	0	0	0	0	0	0	0	0	0	0	0	0	190.784	0	353.221	1279.27	0	662.984	4382.97	0
GH72	6839.78	0	554.8	0	0	1102.12	1167.37	3672.54	3752.87	472.423	490.926	240.884	5003.59	723.478	0	0	8577.16	0	1024.38	689.383	0
GH73	3868.28	2328.32	2126.06	2340.17	2144.98	5902.99	5278.16	4556.55	4628	5185.94	6083.42	2721.09	5561.66	3754.53	1949.13	4219.24	3006.65	7264.51	4739.45	3950.91	2582.67
GH74	2773.89	4304.31	15493.3	11722.5	10059.8	6109.25	5444.06	3095.3	3622.69	2705.29	3720.25	2721.81	4240.35	3560.76	2999.68	7423.48	2065.41	3191.06	4008.94	2959.93	4432.64
GH75	3600.13	0	0	0	0	575.085	1182.41	2849.07	4254.24	2862.09	7087.99	5101.16	3104.25	5456.74	24365.7	0	1489.31	0	2797.82	5408.82	0
GH76	2586.77	929.624	1514.34	1630.08	2886.89	4826.74	5348.12	6765.69	2160.55	5210.84	4635.96	2144.26	3454.29	5081.18	4326.68	7286.3	2210.72	1370.36	5018.34	4091.32	3812.77
GH77	2988.13	738.67	1196.23	1421.47	1191.15	984.574	1226.13	2629.43	3414.72	1763.2	2064.28	4016.34	3511.35	4793.61	10085	5671.67	2123.33	785.153	2643	3874.57	2012.51
GH78	2725.33	691.898	0	0	503.65	883.014	1476.09	1673.61	3652.29	4057.39	5289.32	4091.18	3545.2	2980.72	9351.12	454.448	1876.16	712.084	3859.05	3385.35	1615.41
GH79	817.875	17851.8	3928.73	4529.8	6874.75	28969.7	99952	95038.3	826.074	168.924	1244.57	3750.09	1562.11	0	90.131	0	1289.62	49799	952.232	1564.84	21004.2
GH8	4785.71	382.786	0	0	279.933	310.043	781.389	682.359	1760.42	2712.37	2612.39	2225.21	2366.74	1129.64	1681.11	513.297	1725.32	807.453	3300.81	4758.73	500.448
GH80	6419.67	0	0	0	0	0	1990.08	5597.76	4702.26	340.837	0	0	5014.79	0	0	0	0	0	0	0	0
GH81	3961.54	11321.3	12478	13113.6	14153.8	4515.48	2623.24	2325.06	2558.26	1073.16	1141.45	3088.46	2894.53	10447.3	687.211	4266.57	5025.91	10748.6	1595.58	1903.65	9758.9
GH82	713.717	0	0	0	0	0	0	0	622.081	404.565	1586.5	0	0	0	446.258	138.682	1264.49	0	468.667	945.83	0
GH83	0	0	0	0	0	0	0	0	0	155.301	0	0	0	0	0	0	0	0	0	0	0
GH84	3409.51	0	0	0	0	0	398.753	1061.3	2324.59	425.883	653.626	615.715	2830.1	280.065	0	0	1753.55	0	3002.77	2537.43	532.67
GH85	924.983	0	20696.1	0	1799.57	0	297.994	505.354	3304.12	130.117	462	410.376	2749.52	454.728	65.2673	0	1426.17	0	1157.34	0	1168.27
GH86	793.018	0	0	0	0	0	595.604	467.27	1838.12	2045.47	2925.8	389.336	1292.87	0	0	0	871.655	0	1063.24	0	0
GH87	1569.53	0	1176.08	2013.54	2617.02	0	657.659	802.8	1374.27	432.832	1457.57	591.419	1298.99	240.484	0	0	2747.93	615.202	1768.02	1178.12	0
GH88	3030.79	673.305	0	0	0	2085.84	1884.02	1228.73	3933.91	8740.08	9911.89	1283.56	3530.55	1011.25	334.015	430.245	1635.14	558.368	4955	3067.92	499.446
GH89	744.618	0	0	0	0	0	0	454.311	1098.54	202.709	656.297	0	0	529.955	0	0	1443.77	402.469	715.542	1364.76	0
GH9	2292.75	463.926	0	0	0	0	427.24	664.934	4294.29	1054.76	811.985	470.011	3870.42	1092.16	104.44	361.44	1359.45	0	1426.61	2087.12	0
GH91	2040.52	0	0	0	0	0	0	0	1615.52	6510.52	3561.16	1572.09	1034.8	0	0	0	884.39	0	6649.09	991.142	0
GH92	2404	5057.53	9535.89	6508.99	5931.39	6986.76	2706.75	3428.63	2828.75	12079.3	8919.81	4510.3	3774.32	5267.29	20829.1	1482.98	1997.5	5771.06	2429.36	2080.74	5821.34
GH93	2045.09	0	0	579.118	727.487	6946.05	5967.59	10462.1	2237.93	1668.64	5270.75	1173.12	2469.52	9181.3	146.516	106495	1131.18	350.115	2129.36	2176.11	3521.1
GH94	3400.47	7620.85	534.057	542.002	565.423	2034.3	2251.05	1746.65	3580.11	1407.61	2547.03	7117.47	3471.52	7593.44	6358.55	6340.39	1806.36	8323.63	2802.8	2177.6	4881.82
GH95	2538.26	3547.87	4906.22	6370.13	8345.94	2637.79	1116.1	872.229	3136	1641.42	2697.63	1942.69	3314.84	3543.42	799.059	3057.68	2032.22	4369.81	4016.45	3279.1	4895.95
GH96	0	0	0	0	0	0	0	0	0	0	755.615	0	0	0	0	0	0	0	0	0	0
GH97	2651.21	800.714	574.27	625.447	638.19	2407.39	3356.01	3988.61	2115.76	1208.5	2416.01	2068.57	2637.37	3017.08	1177.59	4840.9	1718.43	1307.05	3233.13	2996.42	1695.17
GH98	0	0	0	0	0	0	1479.55	0	0	352.268	0	0	0	0	0	354.225	0	0	0	0	0
GH99	3998.97	401.139	15325.1	0	0	2256.84	3572.09	5944.09	3469.96	508.066	1572.83	2097.33	3638.96	6344.97	609.855	2930.95	6832.5	953.525	2206.42	1607.69	1083.48
GT1	4587.49	2351.37	11321.5	5042.13	2928.67	3342.65	1600.23	1672.52	3873.65	2892.36	4155.48	6505.17	5127.49	2373.71	7779.38	1259.81	2864.77	2042.95	4735.87	4592.32	3717.01
GT10	3845.66	9529.26	10925.8	9855.8	10519	4082.58	1847.25	3263.47	3442.77	6520.61	5048.72	4615.88	2700.23	8309.79	627.131	5494.41	5391.48	7049.69	6981.9	8400.85	9052.21
GT11	3421.04	1848.47	5726.63	4235.46	2652.4	4894.44	7313.23	5831	3063.15	8111.75	7617.02	7468.87	3365.75	4637.33	549.839	9335.91	6379.01	2559.64	5732.2	8977.96	2365.76
GT12	1013.9	0	0	0	0	0	338.66	1589.27	1516.26	607.035	562.578	1129.31	752.218	3524.59	1317.63	13781.2	873.986	0	1331.68	1028.65	2869.64
GT13	2889.72	6615.09	16212.7	9099.64	9127.03	5260.15	3617.28	2588.69	2877.45	1913.66	2796.61	3345.74	2575.14	8198.01	1039.42	7916.79	5375.86	7057.83	3143.85	4559.27	7157.29
GT14	7444.58	10115	13394.6	11387	9330.57	5146.6	1924.75	1898.27	6445.83	644.813	745.135	3234.4	6838.69	8753.43	858.8	5228.79	4557.31	7770.32	2922.1	2142.2	8405.15
GT15	7426.37	11467.9	10392.9	13062.3	11491.7	2417.89	1759.23	4681.88	3588.8	439.478	662.225	1723.32	5773	8991.99	930.228	7806.35	9790.11	8150.66	793.857	872.257	9590.38
GT16	7672.41	0	0	0	0	1159.35	1032.33	2039.97	2805.14	405.718	536.724	374.343	5118.18	606.304	0	0	6245.77	0	1206.36	1118.21	0
GT17	3210.41	1656.09	7679.15	11420.5	4540.95	6193.16	14122.3	13839.5	2246.59	4290.54	5817.01	560.551	2741.31	0	0	320.934	9130.57	7124.11	7884.42	5563.83	1076.4
GT18	0	9809.26	14353.7	16454.3	10910.2	9977	4102.24	1521.04	1248.92	197.078	537.435	5731.12	0	11920.4	702.492	8181.54	4917.46	8350	1258.19	0	11243.2
GT19	3304.63	3164.14	1361.18	3221.67	2165.84	5010.9	5686.26	3988.96	3589.18	4166.34	4466.27	3899.16	4111.37	3561.17	3515.21	4688.96	2615.18	5066.96	3687.05	4444.48	3821.91
GT2_Cellulose_synt	3935.85	0	0	0	289.062	3265.86	541.089	439.04	3096.89	7919.76	3759.62	2648.27	2640.24	1422.93	750.122	923.017	3191.11	617.407	9405.66	12567.9	0
GT2	3536.95	3492.92	6082.58	15089.6	4183.15	5086.06	5401.01	4107.78	3837.78	6249.99	5659.67	3626.59	4133.48	4205.31	4390.82	5569.35	3019.96	4374.53	4900.38	5923.69	3369.14
GT20	3535.08	7078.73	9007.08	12017	9667.67	3896.92	1774.68	1848.35	3594.52	538.117	891.511	6991.38	4046.97	4474.87	1165.01	1275.64	4540.59	6806.61	2180.93	1796.81	7971.51
GT21	4036.2	1232.88	722.182	710.812	1784.27	7025.29	8576.76	3492.12	4070.03	2760.33	3081.37	2174.67	3591.65	2047	140.685	598.173	2570.31	4240.37	4851.1	5734.83	1733.99
GT22	3625.61	8174.13	11650.6	11281.2	11085.6	4485.84	1957.47	2263.73	3382.63	710.275	1087.36	1978.16	3541.04	5763.26	1178.81	11061	4242.79	6307.56	2288.12	3660.77	6800.49
GT23	6771.9	6143.79	16228.7	16617.1	17274.9	3555.67	1984.53	3849.77	3567.83	522.569	660.82	2044.01	4448.7	7302.67	26512.5	8483.77	9715.01	5096.61	1994.29	871.738	6041.85
GT24	5447.98	3765.14	3288.76	7613.27	6042.89	6918.66	2511.47	6010.44	3092.11	444.4	786.541	2654.25	4642.48	2073.51	127.601	4088.47	7246.64	3591.37	1697.96	579.644	3952.4
GT25	3363.56	8814.47	11095.1	15651.7	10641.9	6295.37	3824.42	2645.4	3079.22	2544.78	1118.91	4508.48	3296.14	7841.18	1057.21	7143.25	3658.14	7042.36	3173.42	4116.18	9420.65
GT26	3519.38	4618.61	2311.67	6847.15	4548.74	8096.21	5926.95	5475.59	3538.52	3596.02	3553.22	2315.8	3820.23	2880.25	8177.6	1930.36	2903.73	10412.3	5307.03	8341.58	3160.72
GT27	4432.43	5520.84	7462.84	4123.38	7449.55	5346.8	4770.77	4489.12	2943.32	2582.3	2942.51	3255.64	3569.25	3519.16	2377.69	4963.34	3217.45	2944.48	4195.86	5397.7	4328.39
GT28	3474.18	8998.64	10331	9625.71	7618.68	5272.1	6053.82	3936.5	3691.9	4439.1	4762.36	4468.19	3934.8	5430.91	6510.38	4778.01	3046.76	8982.54	3560.97	3671.15	8087.96
GT29	1086.33	0	0	0	0	0	0	0	4455.51	526.851	499.456	0	0	433.6	0	0	2082.63	0	470.403	1006.71	0
GT3	2637.64	869.631	3242.1	525.483	1245.81	1190.1	1850.32	1479.56	3645.98	5485.71	6072.17	2073.93	4106.13	1191.95	424.809	522.87	2196.3	856.26	5483.51	4597.23	2334.41
GT30	3656.44	5710.19	2128.85	4741.7	2020.07	4698.94	7392.26	4056.35	3956.34	5125.58	5023.81	4559.91	4062.51	5208.42	5052.16	5412.58	2356.03	6147.97	3307.29	2632.23	5374.37
GT31	6133.7	11399.6	11319	12869.2	11752.8	5259.09	2225.43	2790.67	2760.2	519.365	591.723	2936.04	3787.19	2643.84	670.238	7509.69	8891.56	8544.47	1598.18	860.047	10309.8
GT32	5528.86	8436.23	10767.6	14893.3	9679.09	5373.85	2461.66	3215.57	3549.21	613.075	884.521	2407.27	4648.93	7554.75	1060.55	6724.4	8513.84	6701.14	3815.91	3539.53	7665.84
GT33	4806.94	8617.26	10780.8	10268	9265.53	4556.85	3450.28	1933.74	2443.81	393.006	510.217	4662.57	2857.14	4328.71	732.04	3973.48	20873.7	7460.54	1402.2	6983.36	10994.8
GT34	5357.28	11344.5	10227.2	15593.6	12444.1	6589.74	4220.03	2154.57	2466.07	424.278	491.458	2822.49	3353.54	15492.5	1466.46	9757.23	3342.77	6093.82	1169.12	956.316	6976.81
GT35	3741.3	867.995	1293.81	1361.32	1660.34	741.985	866.044	1342.31	3304.17	2726.82	2907.93	2271.97	3721.26	5487.4	8373.72	5283.51	1897.59	849.801	3277.32	3715.26	1516.6
GT37	0	1550.28	421.723	1174.43	0	0	0	129.803	527.985	398.084	636.505	7556.69	0	0	0	313.722	2698.42	844.82	0	794.688	2646.31
GT38	0	0	0	1727	0	0	0	0	0	4321.47	7279.96	0	2716.34	2006.55	90.8836	0	2564.18	0	1562.75	0	0
GT39	3702.4	12411.8	7360.2	12581.6	8145.38	3849.11	1480.85	905.813	3340.76	2533.98	2759.94	1654.41	4100.25	2623.11	750.19	3586.42	3477.58	9844.16	6147.28	6580.96	5303.18
GT4	3551.42	4021.93	4573.56	3368.51	2768.64	4229.63	4421.21	3378.47	3579.92	5707.78	5146.45	3672.36	3826.82	4394.94	4843.25	5584.05	2983.56	4081.58	4554.46	5636.66	3631.95
GT40	1661.54	0	800.192	1244.36	1994.53	1946.94	3720.81	3064.9	1912.28	1396.32	1325.18	3220.71	2033.59	1165.98	165.788	2163.41	1741.68	6681.36	1363.33	1972.89	916.601
GT41	3753.1	10030.7	20439.7	18380.3	12120.9	5242.64	3407.58	2822.95	4040.45	3607.08	3697.63	2633.78	4701.81	6392.93	2907.67	6778.13	4675.26	8817.25	4729.95	6677.06	11996.8
GT42	1406.97	0	0	0	0	0	1032.9	1158.16	945.362	0	156.494	762.025	0	0	0	0	0	0	997.049	0	0
GT43	6648.37	0	0	0	0	1292.88	1571.25	10219.3	3399.79	513.653	966.769	501.408	6165.29	398.944	0	0	3235.45	0	622.592	768.468	0
GT44	0	0	0	0	0	0	0	0	1441.06	320.955	0	0	0	0	0	0	0	0	904.621	0	473.067
GT45	2507.23	0	0	0	0	3591.33	928.086	265.507	2561.7	2568.1	3856.54	2086.62	2454.22	5805.61	1476.76	2831.93	1191.3	925.587	1667.96	1975.03	0
GT46	3011.76	518.057	658.982	852.656	2056.41	1592.68	1494	1277.05	3737.02	5148.88	7331.98	1982.11	3836.52	16626.2	3854.62	19867.2	2715.24	954.436	6478.89	6153.17	743.445
GT47	4432.04	10806.4	11213.6	13737.5	14108.4	6226.64	3056.69	3148.38	2661.58	1040.88	1151.45	6382.02	3370.81	10044.1	815.251	5717.11	5578.56	8848.2	1529.92	3389.59	11180.7
GT48	7874.52	9646.14	9714.79	9808.07	10623.3	7137.22	3345.4	3195.36	2052.6	433.23	531.364	4427.07	4262.28	9418.24	798.077	8542.89	8466.47	7473.82	1153.71	537.927	8178.43
GT49	5745.82	0	0	0	0	1283.03	1484.68	2532.73	3782.47	449.28	551.013	0	5218.61	414.93	74.2255	0	5545.2	0	1073.95	735.056	0
GT5	3407.99	826.465	1203.63	697.549	2304.37	5151.65	4195.89	3953.98	3583.83	5451.94	5213.08	4097.33	3934.07	5372.43	5240.58	6424.79	2659.61	1350.58	3366.66	5253.87	2005.55
GT50	5300.13	4418.11	6889.8	5496.35	8981.53	5990.89	1119.65	2189.2	2816.87	393.737	1050.74	3359.06	2958.58	3994.17	682.756	2826.18	11160.8	4178.9	1848.17	574.486	6463.35
GT51	3462.48	4154.89	1831.6	2719.36	2008.87	4627.9	4823.69	3841.92	3768.03	4643.98	4333.85	4526.41	3950.7	4454.43	4842.53	4018.45	2423.76	5765.35	4028.78	4322.29	3653.43
GT52	0	24293.1	559.274	0	0	0	0	0	0	0	0	0	0	0	0	0	1146.05	0	0	0	0
GT53	0	0	0	0	0	0	0	0	0	130.117	0	0	0	0	0	0	0	0	0	0	0
GT54	1934.19	35476.5	13042.8	17429.3	12728.5	10021.6	4655.21	1162.43	1714.97	254.222	470.749	7055.33	1237.07	6705.27	508.121	8725.39	2337.5	8199.12	966.581	338.126	15790.2
GT56	2934.07	767.603	0	0	0	0	358.966	475.216	4186.99	526.941	512.544	753.498	3994.08	0	56.7825	0	1941.53	0	661.504	9546.61	0
GT57	4855.7	8106.24	9769.74	9958.47	6989.16	5938.16	2917.6	2658.59	1694.66	475.997	711.438	2664.63	3740.74	6140.04	858.34	7935.24	7224.76	6611.47	1263.7	640.256	7620.67
GT58	7346.25	9969.99	13941.1	9495.22	9681.72	4866.71	2730.07	2071.66	2739.69	455.677	648.334	5764.84	2253.28	4532.07	628.462	6572.53	6636.01	11494.1	1506.08	0	10587.4
GT59	417.378	5432.7	13549.1	8285.79	4555.42	12325.7	6394.88	1972.16	1773.22	269.602	1235.6	2823.99	0	3569.63	877.434	3319.07	2109.43	4057.2	1908.6	925.821	4395.79
GT6	1252.67	0	0	0	0	0	1007.29	851.371	1852.31	2604.77	7284.36	0	1018.81	0	0	0	0	0	2836.6	3687.1	0
GT60	6293.8	7650.6	12305.2	14814.8	10033.8	4894.8	2751.08	3790.47	3546.18	632.049	605.825	3829.95	5491.9	13476.9	1221.13	9526.47	9719.18	8629.77	990.702	1066.42	9356.99
GT61	10342.8	9512.22	15080.6	13627.9	14661.1	6430.61	4583.37	5641.1	2689.4	4501.48	1583.98	2249.91	5011.42	10803	1235.49	9358.23	27563.7	6211.46	1388.07	15156	6400.65
GT62	3172.07	5143.64	13325.6	37934.1	14060.9	7962.48	8149.85	2227.97	1966.96	0	0	0	1083.89	0	0	1759.91	1501.91	3948.76	1307.17	748.421	3182
GT64	11094.2	9676.77	11767	14441.9	17339.8	3147.24	1769.87	3743.25	4423.89	483.056	720.557	2277.11	5323.89	5616.2	1188.27	13137.7	6999.55	8405.92	984.006	910.339	8073.63
GT65	9342.41	9428.63	0	6508.15	5258.67	2453.58	1409.64	875.739	3275.34	534.925	563.633	0	1371.23	302.686	0	0	6637.35	1010.9	1696.92	1079.24	5365.22
GT66	5438.95	10209.2	11562.6	12819.6	11569.6	7186.78	2999.86	2710.16	3048.94	2202.96	3220.47	2984.97	2589.08	5068.33	1031.19	4383.1	10517.1	9047.18	4123.62	3893.53	7273.37
GT68	7477.16	15160.5	11786.3	13752.8	14302.9	4637.33	2831.72	5136.88	3354.95	462.593	628.368	5693.67	4753.22	9259.23	974.694	9399.29	14427.9	8971.7	1027.68	613.108	10046.7
GT69	0	5556.58	11247.6	19526.5	12048.2	3758.74	7230.6	13708.6	1890.12	210.462	0	6181.46	0	5474.96	22659.1	3219.88	4002.09	13772.1	2087.01	3406.34	9764.39
GT7	3136.51	4414	9856.93	14578.6	11168.3	6216.12	2857.14	1977.74	3169.91	327.816	592.764	2328.59	1996.56	4828.21	989.571	4410.21	3706.78	6784.03	2101.31	1801.36	3560.99
GT70	3462.45	0	980.174	0	683.101	0	522.004	308.649	4532.75	1285.16	1109.31	722.051	5881.63	1412.84	146.536	514.339	1917.13	0	8979.12	4111.68	4792.14
GT71	6518.76	14314.3	12638	11481.7	10950.9	12290.8	4221.85	1434.82	2184.06	1586.88	749.254	4646.18	2290.49	10737.7	1151.43	10373.1	2665.99	11317.4	2027.58	706.872	11971.4
GT73	1484.33	369.115	0	0	0	13499.2	9413.99	4311.59	2320.71	3650.36	1883.26	9610.51	2226.68	2104.23	628.253	5749.58	1669.33	0	2777.79	4062.56	350.481
GT74	3536.83	6993.76	328.5	0	0	1339.29	1537.13	5891.15	1571.66	1528.36	1910.11	359.28	3776.65	5673.48	528.471	3422.22	10870.7	2258.61	1237.02	16244.5	3094.15
GT75	2918.35	0	0	208.195	383.563	926.218	1146.83	4784.28	3154.92	1608.02	2769.91	1646.47	2865.92	675.651	85.0675	0	7025.92	0	6138.19	5417.17	832.263
GT76	3886.09	5994.06	6146.37	6169.51	4485.94	7376.17	3398.84	1748.06	2597.92	2467.71	2652.02	3091.75	2323.91	4498.93	947.129	4190.19	7671.35	5559.5	4250.56	11363.3	6030.12
GT77	6419.57	11113	12030.5	12081.4	11415.8	6217.91	3455.58	2926.26	2301.19	747.847	791.673	2415.64	3211.41	11853.1	1127.47	9328.07	8006.06	9421.61	1192.25	845.315	10269.3
GT78	0	0	19055	6932.34	9447.75	20215.9	0	361.876	0	0	0	0	0	0	0	0	0	4776.98	0	0	2351.14
GT8	4184.6	9649.58	12632.7	13124.6	10985.2	4948.77	3071.06	2127.82	3570.38	2793.76	2261.89	3424.06	2483.93	6432.44	5541.42	7074.6	5444.8	8497.91	6275.7	21919.2	11004.9
GT80	0	0	0	0	0	0	0	0	0	0	0	0	0	0	0	0	0	0	990.321	0	0
GT81	3323.72	761.168	627.737	2001.1	792.983	4467.26	3310.95	2523	3706.13	6251.91	6868.42	6523.76	3754.61	3430.76	13608.3	5938.17	2279.39	1297.79	3793.32	2778.9	2846.49
GT82	0	0	0	0	0	0	0	0	0	0	0	0	0	0	0	0	0	0	1248.86	0	0
GT83	3702.16	4665.22	2205.42	4182.13	3253.59	5267.38	7513.48	4338.59	4304.44	4986.28	5667.64	3639.83	4468.45	3470.06	4507.61	1873.33	2894	6337.86	4567.64	4893.6	4033.48
GT84	2620.91	1470.17	516.436	465.793	491.482	2269.22	2580.42	1714.14	2916.94	2976.25	3064.87	10033.7	2519.45	1707.22	794.592	718.617	1790.07	932.797	1952.18	1945.7	12481.3
GT85	797.003	0	0	0	0	0	0	0	899.552	0	0	0	0	0	0	0	0	0	0	1120.81	0
GT87	3648.69	817.476	0	615.164	396.263	6832.96	7859.81	4245.02	3386.51	1240.66	2104.6	1823.13	3771.14	3110.51	2587.33	2330.26	3857.74	1388.74	5689.5	8362.9	1044.95
GT88	453.153	0	0	229.015	0	0	0	0	0	0	0	0	0	0	0	0	0	0	0	478.158	0
GT89	1951.9	0	0	0	0	0	0	287.647	1903.75	719.652	1592.31	0	1700.22	0	0	228.575	1246.09	0	2144.12	1141.9	0
GT9	3316.17	4809.62	1956.57	3610.23	2597.29	5809.55	8167.46	5065.64	3808.37	5194.03	4879.38	5532.73	3745.35	4556.09	4403.75	4383.21	2561.39	7785.67	3577.75	3744.04	5206.29
GT90	4980.79	10057.5	22234.7	22780.5	19361.5	2291.63	1960.48	2022.45	2838.72	424.639	576.432	4612	4567.41	11033.3	1273.55	7323.04	6480.89	7289.97	1183.48	772.666	5305.37
GT91	0	1200.22	0	0	0	0	0	0	0	776.505	0	0	0	0	0	0	0	504.658	0	0	1362.08
GT92	5816.05	11248.6	12850.8	13668.7	14377	6852.99	3193.22	2743.82	3867.29	481.648	613.143	2680.22	5589.24	11677.4	1139.51	10700.7	5767.24	11353.1	2680.47	1941.7	10937.1
GT93	1409.81	0	0	0	0	0	0	0	0	0	0	0	0	0	0	0	0	0	0	0	0
GT94	5901.79	803.543	1988.03	823.865	916.633	10828.4	530.874	673.285	5624.6	3677.65	6629.2	4137.71	4744.35	1284.87	12660.6	654.76	2566.02	747.915	4793.27	3268.33	1521.44
GT95	0	0	0	0	0	0	0	0	0	0	0	0	0	0	0	0	1621.31	0	1047.84	0	0
GT96	7541.95	13775.2	15217.1	13706.4	14877.8	5380.31	3727.19	3635.53	2850.41	459.468	656.746	4093.97	5225.46	9563.59	757.692	8407.38	10458.2	12506.8	936.405	770.287	13049.7
GT97	0	0	0	0	0	0	0	0	0	0	0	0	0	0	0	0	0	0	963.371	0	0
GT98	0	40329.1	0	0	12704	0	1102.72	0	2136.83	297.054	710.987	0	0	368.241	0	0	2072.47	0	0	1928.32	0
GT99	7295.41	0	0	0	0	636.644	1190.44	1754.26	5784.58	394.555	654.064	14880.2	5116.01	442.54	147.818	0	2515.53	0	3784.04	1544.38	0
PL1	3484.47	455.966	0	388.161	0	491.445	489.598	670.282	2105.14	468.999	2823.85	281.154	2213.92	1373.29	278.858	615.069	1706.09	3673.12	1650.55	1877.65	244.275
PL10	5519.89	673.176	0	0	439.472	1239.28	1682.43	3383.4	4083.06	2693.88	1952.72	5530.43	4012.68	3258.79	10869.9	576.908	2204.02	772.682	3503.58	4069.59	631.565
PL11	2040.78	753.022	566.473	936.973	757.674	4263.58	1523.31	1479.66	2440.93	1555.22	2140.49	1326.38	2978.01	5922.22	232.155	3942.63	2992.34	835.426	3663.7	5227.85	4817.6
PL12	3517.66	943.295	0	0	0	1431.32	1665.97	1637.38	3629.22	3044.39	4517.87	1666.37	4181.51	1848.35	809.584	712.883	2134.47	1877.35	3041.46	3264.76	1249.55
PL14	2185.16	12555.3	8294.8	10036.4	10182.4	5490.64	2356.38	1138.37	1492.22	5626.16	3479.71	1467.88	2532.14	13313.4	909.894	11305.9	3062.44	9676.71	3876.29	4284.33	9743.65
PL15	1194.96	0	0	0	410.889	0	0	0	0	1390.7	1242.98	0	0	294.016	90.9976	440.651	1497	0	0	902.689	0
PL17	1558.58	672.707	3192.49	0	18212.1	2078.2	6010.62	2168.07	1380.97	502.263	1996.78	4934.06	1560.89	0	0	0	1532.14	849.95	1285.05	3200.59	4287.8
PL18	0	0	0	0	0	0	0	0	0	0	0	1137.16	0	0	0	375.622	792.414	0	0	0	0
PL2	0	0	0	0	0	0	0	0	0	0	0	0	0	0	0	0	888.926	0	2179.07	679.023	0
PL20	4355.1	0	0	0	0	0	0	0	6798.48	1184.36	2048.05	0	6976.7	0	0	0	1441.42	0	2632.85	3785.09	0
PL21	0	0	0	0	0	0	491.497	0	0	0	0	1934.57	0	0	0	281.087	1313.08	0	1185.89	545.364	0
PL22	3198.74	2436.12	1441.71	1861.89	1361.57	5316.56	3446.43	2248.6	3682.37	3465.06	5022.94	3318.82	3585.59	3587.84	1244.25	3683.29	2466.15	3326.22	4371.09	3640.38	3942.83
PL24	3118.09	0	0	0	0	769.57	2229.51	1722.39	4664.71	0	0	0	8067.27	0	0	0	1364.05	0	936.902	722.712	0
PL3	0	0	0	0	0	0	0	0	928.942	0	0	0	0	0	0	0	0	0	9116.13	1234.26	0
PL4	9156.02	656.205	0	431.087	852.361	8545.61	3927.18	10629.1	7109.63	6129.46	7062.16	1839.14	6508.81	895.538	378.975	707.086	27507.3	293.619	3326.85	4278.52	1192.15
PL5	5449.07	30456.5	0	0	261.577	3574.36	3926.6	1595.82	5720.62	1027.72	1728.97	397.061	6407.28	259.217	125.348	517.06	2342.22	23502.4	2993.77	1560.96	23078.6
PL6	5057.66	605.184	845.731	523.462	545.339	2133.4	4560.82	3546.96	3146.71	529.817	1181.18	10032.6	4183.02	304.824	939.518	1017.69	1744.27	735.551	2721.34	2821.02	579.412
PL7	1177.14	0	0	0	0	2422.99	6699.54	8878.37	1505.15	344.73	681.912	2319.88	937.343	0	66.0262	541.576	0	0	1093.39	806.891	444.136
PL8	0	0	0	0	0	0	450.539	852.993	783.674	0	455.86	0	1454.76	6020.43	44316.6	0	1164.09	0	1661.82	613.888	0
PL9	3418.62	601.291	0	1192.13	1428.91	2274.58	1886.67	1135.36	2745.94	2853.58	2450.29	2643.65	3275.28	2380.75	796.848	676.088	2300.51	1640.33	6735.86	3349.89	1894.04
SLH	4807.59	0	0	538.858	0	296.079	483.347	633.872	4378.5	5298.95	3576.91	2054.67	4048.7	3909.54	389.857	8610.45	5111.05	0	11218.4	27707.1	592.725
