# Supplementary material for: Genomic and metabolic adaptations of biofilms to ecological windows of opportunity in glacier-fed streams
Source: Nat Commun. 2022 Apr 20;13:2168. doi: 10.1038/s41467-022-29914-0 (PMC9021309; doi:10.1038/s41467-022-29914-0)
Supplement: Supplementary file 6 — Supplementary Data 3 [file 41467_2022_29914_MOESM6_ESM.xlsx]

## Sheet: Supplementary_Data_3_Public_met
KEGG orthology (KO) genes enriched in epilithic biofilms compared to other metagenomic datasets
KeggOrtholog	baseMean	log2FoldChange	lfcSE	stat	pvalue	padj
K02643	4118.69	12.4974	0.378713	32.9995	8.25e-239	1.44e-234
K02696	1771.88	11.3742	0.360301	31.5686	9.97e-219	8.68e-215
K02712	1528.42	10.9025	0.359575	30.3205	6.16e-202	3.57e-198
K02722	1224.17	10.3921	0.38686	26.8628	5.98e-159	2.08e-155
K02640	1159.66	10.3591	0.379905	27.2677	1.03e-163	4.47e-160
K02711	1350.12	10.0778	0.423043	23.8221	1.97e-125	3.43e-122
K02697	612.774	9.81486	0.379798	25.8423	2.97e-147	8.61e-144
K02707	829.127	9.40061	0.393529	23.888	4.09e-126	7.9e-123
K02691	1324.6	9.38812	0.413821	22.6864	6.1e-114	4.42e-111
K02709	1065.67	9.37567	0.443363	21.1467	2.96e-99	3.93e-97
K02693	888.499	9.35106	0.426823	21.9085	2.16e-106	6.15e-104
K02708	639.972	9.28807	0.439999	21.1093	6.53e-99	8.18e-97
K02715	1251.73	9.21433	0.499772	18.437	6.63e-76	1.51e-74
K02720	542.058	8.94794	0.363183	24.6375	5.01e-134	1.24e-130
K02692	931.862	8.80418	0.476916	18.4607	4.28e-76	9.82e-75
K02694	658.268	8.48251	0.457691	18.5333	1.11e-76	2.62e-75
K08903	662.094	8.35321	0.472785	17.6681	7.38e-70	1.3e-68
K02699	578.51	8.30691	0.436936	19.0117	1.36e-80	3.93e-79
K17892	751.396	8.20416	0.422442	19.4208	5.15e-84	1.79e-82
K14943	132.412	8.09113	0.342179	23.6459	1.3e-123	1.74e-120
K02705	1054.4	8.01972	0.512214	15.657	2.98e-55	3.23e-54
K15475	99.9054	7.83559	0.376477	20.8129	3.31e-96	2.97e-94
K02706	945.49	7.81815	0.495823	15.768	5.16e-56	5.74e-55
K02637	623.084	7.71042	0.492669	15.6503	3.31e-55	3.58e-54
K02703	1199.9	7.54201	0.524296	14.385	6.43e-47	5.52e-46
K03689	122.581	7.50695	0.366985	20.4557	5.34e-93	3.69e-91
K02634	545.497	7.41464	0.472769	15.6834	1.96e-55	2.14e-54
K16170	77.8236	7.40578	0.429715	17.2342	1.47e-66	2.26e-65
K13095	114.736	7.25043	0.354692	20.4415	7.16e-93	4.83e-91
K08954	103.945	7.22769	0.350008	20.65	9.75e-95	7.72e-93
K14321	76.9629	7.20638	0.306516	23.5106	3.18e-122	3.68e-119
K13056	63.1449	7.19319	0.33738	21.3207	7.29e-101	1.07e-98
K13152	72.7744	7.00636	0.306658	22.8475	1.55e-115	1.35e-112
K08592	138.597	6.952	0.381162	18.239	2.53e-74	5.34e-73
K06680	50.6415	6.88031	0.345555	19.9109	3.27e-88	1.51e-86
K13978	59.916	6.83679	0.302714	22.585	6.09e-113	4.24e-110
K01602	647.049	6.82138	0.418676	16.2927	1.11e-59	1.36e-58
K06654	55.314	6.76641	0.325185	20.8079	3.67e-96	3.28e-94
K02704	576.817	6.71877	0.536	12.535	4.8e-36	3.14e-35
K10624	88.448	6.60911	0.355672	18.582	4.49e-77	1.09e-75
K16122	57.9969	6.58572	0.374463	17.5871	3.09e-69	5.25e-68
K11595	47.8291	6.49435	0.31761	20.4476	6.31e-93	4.31e-91
K13716	38.8464	6.47916	0.388823	16.6635	2.41e-62	3.26e-61
K02718	61.3213	6.44983	0.353516	18.2448	2.27e-74	4.82e-73
K11587	155.387	6.44856	0.420171	15.3475	3.68e-53	3.76e-52
K14766	50.1487	6.43095	0.307676	20.9017	5.17e-97	5.08e-95
K18753	53.3643	6.41355	0.320151	20.0329	2.85e-89	1.44e-87
K02690	547.17	6.3624	0.534635	11.9004	1.18e-32	7.08e-32
K01545	70.7955	6.35132	0.322643	19.6853	2.88e-86	1.14e-84
K02689	486.547	6.32903	0.528439	11.9768	4.7e-33	2.85e-32
K14858	82.0219	6.32776	0.346889	18.2415	2.42e-74	5.12e-73
K14635	40.092	6.31363	0.308438	20.4697	4.01e-93	2.84e-91
K12797	34.8316	6.23435	0.278769	22.3639	8.85e-111	4.28e-108
K17755	86.9286	6.21607	0.432817	14.3619	8.97e-47	7.67e-46
K14474	40.1991	6.19963	0.316849	19.5665	2.98e-85	1.11e-83
K02723	62.8079	6.16784	0.374237	16.4811	5.02e-61	6.41e-60
K17787	36.3065	6.15924	0.339638	18.1347	1.7e-73	3.45e-72
K14296	40.1534	6.09463	0.309278	19.706	1.92e-86	7.65e-85
K16546	31.6562	6.08194	0.252203	24.1153	1.73e-128	3.76e-125
K08694	30.784	6.06714	0.38153	15.9021	6.13e-57	7.02e-56
K17434	30.4857	6.05099	0.272717	22.1878	4.5e-109	1.74e-106
K02710	47.5	6.04411	0.355263	17.013	6.57e-65	9.62e-64
K08711	42.718	6.01826	0.383512	15.6925	1.7e-55	1.86e-54
K11585	161.38	6.00883	0.431847	13.9142	5.19e-44	4.17e-43
K02905	28.699	6.00391	0.309333	19.4092	6.45e-84	2.22e-82
K02713	41.6693	6.00352	0.323358	18.5662	6.03e-77	1.44e-75
K14846	33.155	6.00187	0.289579	20.7262	2.01e-95	1.66e-93
K04035	372.42	5.99569	0.481285	12.4577	1.27e-35	8.22e-35
K06109	28.378	5.97708	0.277002	21.5777	2.91e-103	6.1e-101
K13538	28.1211	5.96618	0.403148	14.799	1.49e-49	1.36e-48
K06544	29.5638	5.96386	0.268287	22.2294	1.78e-109	7.22e-107
K15322	32.1562	5.96381	0.283421	21.0422	2.7e-98	3.13e-96
K17586	42.9597	5.96087	0.314454	18.9563	3.92e-80	1.11e-78
K17778	29.9945	5.95853	0.264217	22.5517	1.29e-112	8.03e-110
K08906	392.221	5.94197	0.402397	14.7664	2.41e-49	2.2e-48
K11241	27.3494	5.93855	0.369542	16.07	4.14e-58	4.88e-57
K08135	44.3337	5.9342	0.293936	20.1887	1.23e-90	6.9e-89
K12968	31.2212	5.92566	0.336145	17.6283	1.49e-69	2.57e-68
K02920	26.6611	5.81857	0.245334	23.717	2.41e-124	3.81e-121
K13719	32.9583	5.81534	0.310081	18.7543	1.79e-78	4.68e-77
K12850	29.7718	5.80214	0.274596	21.1297	4.24e-99	5.43e-97
K12839	47.9899	5.80187	0.311217	18.6426	1.45e-77	3.61e-76
K00717	35.416	5.79768	0.318963	18.1766	7.9e-74	1.63e-72
K13637	38.9451	5.77692	0.296383	19.4914	1.3e-84	4.66e-83
K19399	24.502	5.77254	0.302222	19.1003	2.51e-81	7.59e-80
K15687	39.344	5.76432	0.303176	19.0131	1.33e-80	3.84e-79
K05105	35.1777	5.75982	0.325444	17.6983	4.32e-70	7.71e-69
K03879	140.284	5.74974	0.444657	12.9307	3.02e-38	2.08e-37
K18418	26.651	5.73042	0.263231	21.7696	4.51e-105	1.19e-102
K17753	27.0792	5.72717	0.382754	14.963	1.28e-50	1.22e-49
K16473	24.8016	5.72173	0.287405	19.9082	3.45e-88	1.58e-86
K18188	23.9781	5.70379	0.274838	20.7533	1.15e-95	9.72e-94
K18172	24.1496	5.70138	0.259416	21.9778	4.7e-107	1.43e-104
K16544	23.9231	5.70012	0.285222	19.9848	7.46e-89	3.65e-87
K04308	23.3042	5.68701	0.355911	15.9788	1.8e-57	2.09e-56
K18173	34.1645	5.67976	0.328066	17.3129	3.76e-67	5.92e-66
K12273	23.0463	5.67821	0.265793	21.3633	2.93e-101	4.64e-99
K18747	24.6114	5.67543	0.272489	20.8281	2.41e-96	2.22e-94
K11090	29.1509	5.67461	0.285345	19.8868	5.29e-88	2.37e-86
K15158	27.6724	5.6693	0.260199	21.7883	2.99e-105	8.02e-103
K17428	25.6834	5.65919	0.276435	20.472	3.82e-93	2.75e-91
K08770	49.7198	5.65257	0.344968	16.3858	2.42e-60	3.02e-59
K15560	24.3113	5.65061	0.33792	16.7218	9.1e-63	1.25e-61
K05376	37.0007	5.64346	0.344672	16.3734	2.96e-60	3.69e-59
K12034	22.6669	5.63411	0.264333	21.3145	8.34e-101	1.21e-98
K02078	476.705	5.63398	0.439388	12.8223	1.23e-37	8.36e-37
K14562	22.75	5.6277	0.367018	15.3336	4.56e-53	4.63e-52
K11983	22.7253	5.62224	0.302655	18.5764	4.99e-77	1.2e-75
K13996	27.077	5.60415	0.274891	20.3868	2.19e-92	1.42e-90
K12592	22.9146	5.603	0.265099	21.1355	3.75e-99	4.87e-97
K08488	24.3548	5.59328	0.266397	20.996	7.13e-98	7.81e-96
K01931	33.3258	5.58559	0.35808	15.5987	7.43e-55	7.98e-54
K15693	23.3882	5.57972	0.245202	22.7557	1.26e-114	9.98e-112
K11771	26.509	5.55801	0.301538	18.4322	7.25e-76	1.65e-74
K19234	24.9686	5.55645	0.343976	16.1536	1.07e-58	1.28e-57
K11345	21.9576	5.53978	0.292066	18.9676	3.16e-80	9.01e-79
K02702	23.7232	5.52721	0.358839	15.403	1.56e-53	1.62e-52
K03950	22.9459	5.526	0.264125	20.9219	3.38e-97	3.44e-95
K08513	21.3951	5.52091	0.278918	19.794	3.35e-87	1.39e-85
K11270	21.5536	5.52028	0.272861	20.2311	5.22e-91	3.02e-89
K18646	23.8617	5.51477	0.323534	17.0454	3.78e-65	5.57e-64
K14650	28.2973	5.51324	0.258231	21.35	3.9e-101	5.86e-99
K13091	38.2536	5.48687	0.310752	17.6567	9.03e-70	1.58e-68
K16549	21.4062	5.48493	0.367789	14.9133	2.7e-50	2.55e-49
K14325	23.7735	5.48488	0.283315	19.3597	1.69e-83	5.66e-82
K15273	20.4412	5.48471	0.272196	20.1499	2.7e-90	1.48e-88
K14211	22.1464	5.48401	0.326238	16.8098	2.07e-63	2.89e-62
K05021	20.6768	5.48136	0.255162	21.4819	2.3e-102	4.26e-100
K09548	21.8294	5.48055	0.239391	22.8937	5.37e-116	5.19e-113
K10845	21.709	5.46214	0.305162	17.8991	1.2e-71	2.25e-70
K03966	21.7796	5.45955	0.312794	17.4541	3.2e-68	5.22e-67
K06317	33.2165	5.45758	0.399877	13.6482	2.07e-42	1.59e-41
K05538	20.2031	5.4547	0.308935	17.6564	9.08e-70	1.58e-68
K14784	20.5776	5.45317	0.255327	21.3576	3.31e-101	5.15e-99
K12403	20.3827	5.44798	0.237913	22.8991	4.75e-116	4.86e-113
K01268	23.1854	5.44678	0.365982	14.8827	4.27e-50	4e-49
K13104	22.9348	5.44361	0.293413	18.5527	7.76e-77	1.84e-75
K08119	22.1405	5.44163	0.380512	14.3008	2.16e-46	1.83e-45
K09051	20.3789	5.4415	0.285744	19.0433	7.47e-81	2.2e-79
K18626	20.1361	5.43352	0.280848	19.3469	2.17e-83	7.14e-82
K17413	22.3939	5.43339	0.250739	21.6695	3.98e-104	9.23e-102
K16807	20.815	5.43148	0.252163	21.5396	6.63e-103	1.3e-100
K09872	20.2411	5.43136	0.328264	16.5457	1.72e-61	2.24e-60
K08336	20.8918	5.43083	0.26564	20.4444	6.74e-93	4.59e-91
K11564	19.851	5.42529	0.301142	18.0157	1.47e-72	2.87e-71
K04551	28.9792	5.42152	0.27345	19.8264	1.76e-87	7.5e-86
K19130	22.3566	5.4208	0.284085	19.0816	3.59e-81	1.07e-79
K06085	20.6988	5.42072	0.259266	20.908	4.53e-97	4.53e-95
K12834	20.5402	5.40621	0.323816	16.6953	1.42e-62	1.92e-61
K14398	23.5229	5.39722	0.227609	23.7127	2.67e-124	3.87e-121
K02608	19.676	5.39084	0.289739	18.6059	2.88e-77	7e-76
K02326	21.7767	5.39004	0.278513	19.3529	1.93e-83	6.39e-82
K15730	23.914	5.38963	0.267742	20.13	4.03e-90	2.15e-88
K11599	21.162	5.38961	0.251281	21.4486	4.71e-102	8.53e-100
K08915	19.3318	5.38861	0.252366	21.3524	3.71e-101	5.66e-99
K00909	19.2716	5.38581	0.310042	17.3712	1.36e-67	2.18e-66
K16627	20.7622	5.38391	0.29742	18.102	3.07e-73	6.18e-72
K16283	19.2651	5.38383	0.244519	22.018	1.94e-107	6.12e-105
K17961	19.8494	5.38091	0.338804	15.8821	8.43e-57	9.6e-56
K10981	23.2484	5.37849	0.300176	17.9178	8.56e-72	1.62e-70
K02914	467.323	5.37537	0.361246	14.8801	4.44e-50	4.14e-49
K18161	20.6424	5.3741	0.302546	17.7629	1.37e-70	2.48e-69
K18759	19.318	5.37316	0.343326	15.6503	3.31e-55	3.58e-54
K06066	22.2948	5.37156	0.255634	21.0127	5.02e-98	5.75e-96
K11098	30.2675	5.36523	0.280141	19.1519	9.34e-82	2.86e-80
K13207	21.664	5.365	0.251289	21.3499	3.91e-101	5.86e-99
K12837	32.1038	5.3637	0.314132	17.0746	2.29e-65	3.41e-64
K16808	24.5665	5.36303	0.276755	19.3782	1.18e-83	3.97e-82
K07887	18.9695	5.36264	0.29183	18.3759	2.05e-75	4.55e-74
K15455	22.3214	5.36199	0.264301	20.2874	1.66e-91	1.01e-89
K12622	22.7342	5.36114	0.255419	20.9896	8.17e-98	8.88e-96
K15425	20.4399	5.36056	0.27717	19.3404	2.46e-83	8.08e-82
K11086	23.4553	5.35852	0.271626	19.7276	1.25e-86	5.02e-85
K03884	134.689	5.35833	0.408925	13.1035	3.15e-39	2.21e-38
K17412	20.6083	5.35255	0.269957	19.8274	1.73e-87	7.37e-86
K15131	21.7409	5.34976	0.306935	17.4296	4.92e-68	7.99e-67
K12765	20.1636	5.34761	0.289612	18.4648	3.97e-76	9.14e-75
K14822	19.6372	5.34592	0.246374	21.6984	2.13e-104	5.21e-102
K18177	19.032	5.33846	0.284583	18.7589	1.64e-78	4.3e-77
K13846	18.6685	5.3378	0.292061	18.2763	1.28e-74	2.74e-73
K11344	20.41	5.33718	0.252699	21.1207	5.14e-99	6.48e-97
K14066	19.0912	5.33604	0.236515	22.5611	1.04e-112	6.99e-110
K14431	18.9164	5.33465	0.266713	20.0015	5.35e-89	2.64e-87
K05955	23.0363	5.33465	0.268392	19.8763	6.53e-88	2.91e-86
K17411	20.5581	5.33297	0.318946	16.7206	9.27e-63	1.27e-61
K10403	18.8665	5.33222	0.246837	21.6021	1.71e-103	3.68e-101
K08880	18.7215	5.32926	0.249053	21.3981	1.39e-101	2.31e-99
K10602	19.9551	5.32678	0.344497	15.4625	6.21e-54	6.53e-53
K18417	20.6516	5.32372	0.254691	20.9027	5.06e-97	5.01e-95
K12314	20.7677	5.31688	0.2467	21.5519	5.08e-103	1.03e-100
K19035	18.4781	5.31564	0.327178	16.2469	2.35e-59	2.86e-58
K15179	23.1832	5.31078	0.305737	17.3704	1.38e-67	2.2e-66
K13826	18.8663	5.30833	0.279002	19.0262	1.04e-80	3e-79
K12833	20.4552	5.30721	0.264109	20.0948	8.2e-90	4.29e-88
K02265	22.1486	5.30217	0.264991	20.0089	4.61e-89	2.3e-87
K08502	19.3841	5.30145	0.249936	21.2113	7.52e-100	1.03e-97
K13167	18.2862	5.3006	0.303794	17.448	3.57e-68	5.81e-67
K12593	19.7077	5.29629	0.240451	22.0264	1.61e-107	5.18e-105
K15306	19.2991	5.29154	0.252469	20.9592	1.55e-97	1.61e-95
K09659	18.4485	5.2907	0.245922	21.5137	1.16e-102	2.19e-100
K15302	18.6026	5.28629	0.278496	18.9816	2.42e-80	6.96e-79
K12778	19.5055	5.28351	0.291884	18.1014	3.11e-73	6.23e-72
K05019	18.2565	5.283	0.234369	22.5414	1.63e-112	9.79e-110
K11877	18.8079	5.28099	0.242184	21.8057	2.05e-105	5.57e-103
K16745	20.3598	5.27948	0.262109	20.1423	3.14e-90	1.71e-88
K16913	22.2008	5.27781	0.286871	18.3978	1.37e-75	3.06e-74
K03006	23.5152	5.27524	0.290275	18.1732	8.41e-74	1.74e-72
K16811	20.5324	5.27139	0.265797	19.8324	1.56e-87	6.72e-86
K09576	19.8468	5.26962	0.26139	20.16	2.2e-90	1.21e-88
K15044	18.452	5.26917	0.244538	21.5474	5.59e-103	1.12e-100
K15701	17.8761	5.26413	0.298908	17.6112	2.02e-69	3.45e-68
K17546	18.2036	5.26302	0.245862	21.4064	1.16e-101	1.95e-99
K08817	19.1023	5.26281	0.249543	21.0898	9.87e-99	1.22e-96
K12611	19.389	5.26035	0.241715	21.7626	5.24e-105	1.36e-102
K11094	18.8554	5.25648	0.235604	22.3107	2.91e-110	1.32e-107
K07893	19.9991	5.25503	0.245686	21.3892	1.68e-101	2.71e-99
K04365	18.8429	5.25187	0.333391	15.7529	6.56e-56	7.26e-55
K12399	19.2059	5.25167	0.252972	20.7599	9.98e-96	8.55e-94
K09424	18.4829	5.25137	0.257183	20.4188	1.14e-92	7.53e-91
K12620	19.2967	5.25125	0.246971	21.2626	2.52e-100	3.51e-98
K15070	18.5712	5.24812	0.338002	15.5269	2.28e-54	2.42e-53
K02901	20.721	5.24538	0.249478	21.0254	3.84e-98	4.43e-96
K03004	20.9903	5.2436	0.248049	21.1394	3.46e-99	4.53e-97
K15516	23.0802	5.23588	0.299835	17.4625	2.76e-68	4.52e-67
K19372	18.8729	5.23558	0.242898	21.5547	4.78e-103	9.8e-101
K11096	20.3354	5.23503	0.248273	21.0858	1.07e-98	1.31e-96
K17553	18.4615	5.23483	0.245529	21.3206	7.31e-101	1.07e-98
K15200	21.8065	5.23464	0.298498	17.5366	7.53e-69	1.26e-67
K14705	17.5652	5.23357	0.271046	19.3087	4.53e-83	1.48e-81
K11514	18.8787	5.23059	0.307077	17.0335	4.64e-65	6.81e-64
K03024	19.5226	5.23046	0.251774	20.7745	7.37e-96	6.44e-94
K07874	17.7757	5.22672	0.280142	18.6574	1.1e-77	2.76e-76
K03359	17.8474	5.22539	0.300502	17.3889	1e-67	1.61e-66
K03134	19.2168	5.22444	0.259503	20.1324	3.84e-90	2.05e-88
K13107	19.8471	5.22435	0.23232	22.4878	5.47e-112	2.97e-109
K11827	19.8251	5.2207	0.265068	19.6957	2.35e-86	9.31e-85
K18647	20.8267	5.21956	0.268787	19.4189	5.34e-84	1.85e-82
K18875	17.8805	5.21599	0.26972	19.3385	2.55e-83	8.36e-82
K16809	18.8424	5.21341	0.262112	19.89	4.97e-88	2.24e-86
K18722	17.6798	5.21297	0.24324	21.4314	6.81e-102	1.19e-99
K10903	19.1883	5.211	0.248272	20.9891	8.25e-98	8.91e-96
K07878	19.2378	5.2094	0.323644	16.0961	2.72e-58	3.22e-57
K18079	19.8565	5.20787	0.315473	16.5082	3.21e-61	4.13e-60
K11091	20.538	5.20755	0.281624	18.4911	2.43e-76	5.64e-75
K17777	17.948	5.20591	0.311475	16.7138	1.04e-62	1.42e-61
K04563	18.6694	5.20491	0.239886	21.6974	2.17e-104	5.24e-102
K13120	18.8483	5.20451	0.2203	23.6247	2.15e-123	2.67e-120
K16767	17.4445	5.20276	0.281851	18.4592	4.39e-76	1.01e-74
K02128	174.626	5.20103	0.402485	12.9223	3.37e-38	2.32e-37
K14804	17.3561	5.19811	0.300128	17.3197	3.34e-67	5.28e-66
K18043	17.3752	5.19533	0.30022	17.3051	4.31e-67	6.75e-66
K09549	21.2987	5.19465	0.246347	21.0867	1.05e-98	1.29e-96
K17046	17.26	5.1931	0.267619	19.4049	7.02e-84	2.42e-82
K16708	17.5317	5.19271	0.339988	15.2732	1.15e-52	1.16e-51
K18763	18.8113	5.18748	0.290015	17.8869	1.49e-71	2.79e-70
K17424	18.9073	5.18538	0.251506	20.6174	1.92e-94	1.48e-92
K02537	18.3628	5.18334	0.253411	20.4543	5.51e-93	3.79e-91
K02951	18.9359	5.18147	0.269111	19.254	1.31e-82	4.17e-81
K08493	19.2834	5.18115	0.234808	22.0655	6.79e-108	2.27e-105
K10688	18.207	5.18058	0.246929	20.98	9.99e-98	1.07e-95
K16742	18.4377	5.18055	0.253119	20.4668	4.25e-93	2.98e-91
K12129	18.8011	5.17989	0.227449	22.7739	8.32e-115	6.9e-112
K14285	19.4719	5.17985	0.266257	19.4543	2.68e-84	9.44e-83
K12876	19.2086	5.17807	0.247612	20.912	4.16e-97	4.21e-95
K06830	16.9793	5.17688	0.331283	15.6268	4.78e-55	5.15e-54
K09414	17.149	5.17605	0.235167	22.0101	2.31e-107	7.17e-105
K07934	17.8432	5.17524	0.27863	18.5739	5.23e-77	1.26e-75
K18693	20.1736	5.17348	0.253683	20.3935	1.91e-92	1.25e-90
K05869	17.2408	5.1702	0.249225	20.7451	1.36e-95	1.15e-93
K11724	20.7051	5.16915	0.26458	19.5372	5.3e-85	1.94e-83
K00653	19.0507	5.16845	0.297508	17.3724	1.33e-67	2.13e-66
K07808	22.316	5.168	0.268587	19.2414	1.67e-82	5.27e-81
K13113	18.4295	5.16795	0.246097	20.9996	6.61e-98	7.28e-96
K12360	17.3702	5.16653	0.287157	17.992	2.25e-72	4.39e-71
K15277	18.0268	5.16521	0.234188	22.0558	8.4e-108	2.76e-105
K06065	17.3536	5.16394	0.350533	14.7317	4.03e-49	3.65e-48
K15433	18.4727	5.1625	0.27177	18.9958	1.85e-80	5.31e-79
K05381	20.7342	5.16138	0.310165	16.6407	3.53e-62	4.74e-61
K15263	17.1796	5.15663	0.237175	21.7419	8.24e-105	2.11e-102
K18710	18.7758	5.15512	0.303033	17.0117	6.72e-65	9.83e-64
K15498	19.7641	5.15371	0.259918	19.8282	1.7e-87	7.27e-86
K09109	17.9845	5.15273	0.277036	18.5995	3.24e-77	7.86e-76
K14839	18.5922	5.1527	0.238776	21.5796	2.79e-103	5.93e-101
K03868	17.5954	5.15193	0.272333	18.9177	8.15e-80	2.28e-78
K15541	19.1858	5.15177	0.255147	20.1914	1.17e-90	6.57e-89
K17794	19.0802	5.15106	0.240484	21.4196	8.78e-102	1.51e-99
K13192	23.4957	5.15007	0.300912	17.1149	1.15e-65	1.72e-64
K03883	94.335	5.14994	0.388202	13.2661	3.64e-40	2.63e-39
K19375	17.1469	5.14884	0.284588	18.0923	3.67e-73	7.33e-72
K08331	18.983	5.14881	0.260098	19.7956	3.25e-87	1.35e-85
K07861	20.8379	5.14836	0.272879	18.8668	2.14e-79	5.87e-78
K08341	20.2578	5.14675	0.234903	21.9101	2.08e-106	6.03e-104
K13206	19.0998	5.14583	0.243101	21.1675	1.9e-99	2.55e-97
K01094	16.7125	5.14543	0.239008	21.5282	8.47e-103	1.64e-100
K10640	17.9072	5.14493	0.255097	20.1685	1.85e-90	1.03e-88
K09602	20.9052	5.14259	0.25747	19.9736	9.35e-89	4.53e-87
K18804	16.6161	5.14229	0.335636	15.321	5.53e-53	5.61e-52
K12624	18.6662	5.14124	0.309925	16.5887	8.42e-62	1.11e-60
K07915	17.5597	5.14101	0.27422	18.7478	2.02e-78	5.28e-77
K17780	18.0721	5.14052	0.243815	21.0837	1.12e-98	1.35e-96
K17292	18.1857	5.13979	0.242409	21.203	8.96e-100	1.22e-97
K03965	18.3246	5.13963	0.245262	20.9556	1.67e-97	1.73e-95
K07208	19.3389	5.13881	0.240847	21.3364	5.21e-101	7.76e-99
K13249	19.7806	5.13816	0.268512	19.1357	1.27e-81	3.89e-80
K14523	16.6181	5.13758	0.274823	18.6942	5.52e-78	1.41e-76
K17430	18.0808	5.13753	0.256073	20.0628	1.56e-89	8.04e-88
K16748	18.3396	5.13283	0.275855	18.607	2.82e-77	6.87e-76
K10266	17.6413	5.13267	0.297723	17.2397	1.34e-66	2.06e-65
K16678	18.789	5.13153	0.305701	16.7861	3.08e-63	4.28e-62
K08506	17.2617	5.12925	0.227681	22.5282	2.2e-112	1.27e-109
K12606	21.2558	5.12904	0.260285	19.7055	1.93e-86	7.7e-85
K18658	16.4941	5.12836	0.344037	14.9064	2.99e-50	2.82e-49
K10990	17.8028	5.1283	0.256977	19.9563	1.32e-88	6.32e-87
K16600	16.5512	5.12792	0.323437	15.8545	1.31e-56	1.48e-55
K12189	19.3168	5.12787	0.246598	20.7944	4.86e-96	4.32e-94
K10869	16.9098	5.12758	0.236673	21.6652	4.37e-104	9.87e-102
K15040	17.8476	5.12757	0.246082	20.8369	2.01e-96	1.86e-94
K11662	21.4845	5.1269	0.261838	19.5804	2.27e-85	8.59e-84
K10847	19.2703	5.12651	0.239769	21.3811	2.01e-101	3.2e-99
K02947	18.4733	5.12526	0.228591	22.4211	2.45e-111	1.25e-108
K16813	17.9776	5.12479	0.271275	18.8915	1.34e-79	3.69e-78
K05106	16.5428	5.12356	0.357166	14.345	1.14e-46	9.75e-46
K03005	16.9512	5.12212	0.225746	22.6897	5.66e-114	4.28e-111
K12617	19.1013	5.12156	0.278759	18.3728	2.17e-75	4.81e-74
K13176	18.4058	5.12117	0.237406	21.5714	3.34e-103	6.91e-101
K07935	17.1319	5.12008	0.273433	18.7252	3.09e-78	7.96e-77
K05628	21.7471	5.11953	0.293456	17.4456	3.72e-68	6.04e-67
K15203	17.1924	5.119	0.268126	19.0918	2.96e-81	8.89e-80
K01824	17.6749	5.11887	0.258922	19.7699	5.41e-87	2.22e-85
K18727	17.2676	5.11874	0.273384	18.7236	3.18e-78	8.18e-77
K08011	18.664	5.1165	0.312222	16.3874	2.35e-60	2.95e-59
K05353	16.4032	5.11558	0.283792	18.0258	1.22e-72	2.4e-71
K07951	18.1613	5.11426	0.253429	20.1802	1.46e-90	8.15e-89
K19382	18.0393	5.11423	0.295347	17.316	3.56e-67	5.61e-66
K06657	17.1537	5.11376	0.256896	19.906	3.61e-88	1.65e-86
K01382	17.7303	5.11213	0.248476	20.5739	4.7e-94	3.54e-92
K04283	16.3374	5.11182	0.343603	14.8771	4.64e-50	4.32e-49
K16762	17.8514	5.10405	0.272342	18.7414	2.28e-78	5.92e-77
K08489	17.2651	5.1038	0.230959	22.0983	3.28e-108	1.14e-105
K10412	18.3714	5.10335	0.295909	17.2464	1.19e-66	1.84e-65
K14396	19.0593	5.10321	0.249292	20.4708	3.92e-93	2.78e-91
K04734	16.6628	5.10293	0.320378	15.9278	4.06e-57	4.67e-56
K08379	16.2574	5.1025	0.357553	14.2706	3.34e-46	2.8e-45
K04404	16.751	5.10248	0.307637	16.586	8.79e-62	1.16e-60
K18170	17.5194	5.1017	0.248324	20.5446	8.61e-94	6.43e-92
K12394	17.9486	5.10115	0.243777	20.9255	3.14e-97	3.21e-95
K17603	20.8006	5.10043	0.288426	17.6836	5.61e-70	9.94e-69
K16735	16.194	5.10014	0.308161	16.5502	1.6e-61	2.08e-60
K19008	17.5874	5.09958	0.257486	19.8053	2.68e-87	1.12e-85
K19038	16.631	5.09862	0.25751	19.7997	3e-87	1.25e-85
K11432	26.0626	5.09827	0.402217	12.6754	8.09e-37	5.38e-36
K03114	18.0257	5.09701	0.285706	17.8401	3.45e-71	6.36e-70
K03872	18.6678	5.09471	0.240487	21.185	1.31e-99	1.77e-97
K02497	452.446	5.09352	0.382087	13.3308	1.53e-40	1.12e-39
K10088	17.7363	5.0934	0.251796	20.2283	5.52e-91	3.18e-89
K04458	16.3925	5.09177	0.289772	17.5716	4.06e-69	6.86e-68
K08065	19.2885	5.09167	0.244941	20.7873	5.64e-96	4.98e-94
K10732	18.4741	5.09107	0.252197	20.1869	1.28e-90	7.14e-89
K12174	16.1026	5.08795	0.247099	20.5907	3.33e-94	2.52e-92
K10304	16.0916	5.08765	0.337931	15.0553	3.19e-51	3.08e-50
K05743	18.0196	5.08561	0.253999	20.0221	3.53e-89	1.77e-87
K13989	24.7679	5.08553	0.273361	18.6037	3e-77	7.28e-76
K12195	19.7652	5.08476	0.24806	20.4981	2.24e-93	1.64e-91
K10749	17.8792	5.08379	0.359138	14.1555	1.73e-45	1.43e-44
K09984	51.8179	5.08313	0.332502	15.2875	9.26e-53	9.33e-52
K14295	18.9285	5.08259	0.284462	17.8674	2.12e-71	3.94e-70
K11799	16.5493	5.08179	0.225282	22.5574	1.14e-112	7.32e-110
K13165	22.0699	5.08107	0.250537	20.2807	1.9e-91	1.15e-89
K14965	20.2278	5.08063	0.261981	19.3932	8.82e-84	3.01e-82
K10365	19.3991	5.07948	0.245172	20.718	2.38e-95	1.96e-93
K18041	19.9962	5.07861	0.249871	20.3249	7.74e-92	4.79e-90
K18154	16.4206	5.07788	0.326752	15.5405	1.85e-54	1.97e-53
K09839	17.8292	5.07748	0.239038	21.2413	3.97e-100	5.48e-98
K02148	21.3412	5.0762	0.259487	19.5625	3.23e-85	1.2e-83
K19400	19.2464	5.07596	0.275888	18.3987	1.35e-75	3.02e-74
K16470	20.0351	5.07529	0.261363	19.4185	5.38e-84	1.87e-82
K15085	17.8225	5.07305	0.241999	20.9631	1.43e-97	1.5e-95
K09581	17.2237	5.07217	0.33506	15.1381	9.08e-52	8.92e-51
K09187	16.7246	5.07062	0.325142	15.5951	7.86e-55	8.43e-54
K14948	17.1732	5.06925	0.262999	19.2748	8.75e-83	2.8e-81
K10745	17.0423	5.06872	0.244052	20.769	8.26e-96	7.15e-94
K15613	16.0629	5.06864	0.260721	19.4408	3.49e-84	1.22e-82
K15414	18.8057	5.06843	0.244489	20.7307	1.83e-95	1.52e-93
K04457	18.452	5.06813	0.244953	20.6902	4.25e-95	3.44e-93
K11360	17.7027	5.06754	0.227734	22.252	1.08e-109	4.47e-107
K02983	25.5328	5.06741	0.305782	16.572	1.11e-61	1.46e-60
K00225	16.6296	5.06631	0.24784	20.4419	7.1e-93	4.81e-91
K11099	19.4273	5.06539	0.28351	17.8667	2.14e-71	3.99e-70
K16480	17.0043	5.06508	0.249524	20.299	1.31e-91	8.04e-90
K04851	18.3337	5.0649	0.283287	17.8791	1.72e-71	3.21e-70
K13114	19.1425	5.06465	0.277803	18.2311	2.93e-74	6.15e-73
K00435	15.8403	5.06413	0.317607	15.9447	3.1e-57	3.59e-56
K15186	18.6901	5.06378	0.263119	19.2452	1.55e-82	4.92e-81
K16810	16.6949	5.06126	0.230327	21.9743	5.08e-107	1.52e-104
K14512	18.1033	5.06117	0.262775	19.2605	1.15e-82	3.68e-81
K11368	18.2993	5.06074	0.260956	19.3931	8.83e-84	3.01e-82
K15345	16.5056	5.06001	0.266854	18.9617	3.53e-80	1.01e-78
K18668	27.0494	5.05992	0.326043	15.5192	2.57e-54	2.73e-53
K08795	16.9039	5.0587	0.306191	16.5214	2.57e-61	3.33e-60
K15262	18.5606	5.05761	0.248161	20.3803	2.5e-92	1.61e-90
K17966	17.4565	5.05739	0.264547	19.1172	1.82e-81	5.52e-80
K11549	20.375	5.05723	0.245303	20.6163	1.96e-94	1.5e-92
K15177	18.6762	5.0564	0.249625	20.256	3.14e-91	1.83e-89
K14789	16.5489	5.0555	0.254743	19.8455	1.21e-87	5.26e-86
K11495	18.5603	5.0555	0.259987	19.4452	3.2e-84	1.13e-82
K12587	17.2916	5.05486	0.237188	21.3116	8.86e-101	1.27e-98
K19006	16.9152	5.05335	0.251382	20.1023	7.05e-90	3.7e-88
K03675	20.6893	5.05263	0.256037	19.734	1.1e-86	4.46e-85
K12814	15.8038	5.05237	0.300032	16.8394	1.25e-63	1.76e-62
K11425	15.7152	5.05052	0.302279	16.7081	1.14e-62	1.56e-61
K11364	18.8908	5.04906	0.245823	20.5394	9.57e-94	7.12e-92
K09564	17.4877	5.04891	0.240374	21.0044	5.98e-98	6.67e-96
K10577	18.6446	5.04701	0.237037	21.292	1.35e-100	1.92e-98
K14317	21.1777	5.04655	0.281681	17.9159	8.87e-72	1.68e-70
K11088	17.535	5.04051	0.238596	21.1257	4.62e-99	5.87e-97
K03504	16.7587	5.04005	0.224084	22.4918	5e-112	2.81e-109
K13169	17.5759	5.03853	0.298965	16.8533	9.93e-64	1.4e-62
K03661	20.808	5.03796	0.277521	18.1534	1.21e-73	2.47e-72
K15146	20.6069	5.03757	0.246082	20.4711	3.9e-93	2.78e-91
K15157	18.1765	5.03671	0.300244	16.7754	3.69e-63	5.11e-62
K06568	17.7822	5.03668	0.291537	17.2763	7.09e-67	1.1e-65
K04679	22.7439	5.03638	0.331783	15.1798	4.81e-52	4.76e-51
K16801	16.6403	5.03612	0.248459	20.2694	2.39e-91	1.43e-89
K13092	16.9011	5.03583	0.284683	17.6892	5.08e-70	9.03e-69
K11362	15.9215	5.03507	0.331735	15.178	4.95e-52	4.89e-51
K19202	17.8103	5.03426	0.312481	16.1106	2.15e-58	2.56e-57
K11866	20.2984	5.03332	0.271396	18.546	8.78e-77	2.08e-75
K13337	18.5412	5.03312	0.250894	20.0608	1.63e-89	8.34e-88
K08850	18.3279	5.03101	0.262271	19.1825	5.19e-82	1.6e-80
K14815	18.342	5.03096	0.249699	20.1481	2.8e-90	1.53e-88
K14854	16.3253	5.03067	0.271102	18.5564	7.24e-77	1.72e-75
K18178	16.2639	5.03036	0.269178	18.6879	6.21e-78	1.58e-76
K18596	15.5387	5.03001	0.327362	15.3652	2.8e-53	2.87e-52
K12877	18.4895	5.02969	0.234516	21.4471	4.86e-102	8.72e-100
K10683	16.6913	5.02787	0.224038	22.4421	1.53e-111	8.07e-109
K06653	18.7754	5.0273	0.259222	19.3938	8.7e-84	2.98e-82
K16603	17.8626	5.02707	0.239264	21.0105	5.25e-98	5.95e-96
K10417	17.23	5.02616	0.264115	19.0302	9.59e-81	2.8e-79
K18182	16.981	5.02319	0.261676	19.1962	3.98e-82	1.24e-80
K11411	18.7719	5.02172	0.257891	19.4722	1.89e-84	6.7e-83
K08498	18.0991	5.02156	0.231011	21.7373	9.11e-105	2.3e-102
K17915	18.6974	5.02088	0.271519	18.4918	2.4e-76	5.58e-75
K02942	21.6829	5.01993	0.262406	19.1304	1.41e-81	4.29e-80
K09562	18.6715	5.01917	0.248263	20.2172	6.91e-91	3.95e-89
K08230	17.1981	5.01863	0.251077	19.9885	6.94e-89	3.4e-87
K09285	17.6724	5.01704	0.307353	16.3234	6.73e-60	8.27e-59
K16466	17.2495	5.0167	0.240611	20.8498	1.53e-96	1.44e-94
K07891	16.2179	5.01504	0.252555	19.8572	9.54e-88	4.19e-86
K13960	18.546	5.01446	0.231343	21.6754	3.5e-104	8.23e-102
K15128	17.42	5.01346	0.245154	20.4502	5.98e-93	4.1e-91
K00488	18.6116	5.01285	0.295828	16.9452	2.09e-64	3.01e-63
K16241	16.0173	5.01176	0.255876	19.5867	2.01e-85	7.63e-84
K07931	15.955	5.01164	0.241197	20.7782	6.82e-96	5.99e-94
K03858	15.3735	5.01137	0.283612	17.6698	7.16e-70	1.26e-68
K09567	17.0693	5.00736	0.242556	20.6442	1.1e-94	8.64e-93
K18046	15.4373	5.00727	0.297997	16.8031	2.32e-63	3.23e-62
K08853	16.92	5.00694	0.232419	21.5427	6.19e-103	1.23e-100
K10606	15.9974	5.00596	0.247082	20.2603	2.88e-91	1.7e-89
K08827	20.7445	5.00578	0.25712	19.4687	2.02e-84	7.16e-83
K14145	15.3077	5.00489	0.382996	13.0677	5.03e-39	3.53e-38
K15616	16.8052	5.00421	0.299469	16.7103	1.1e-62	1.51e-61
K00744	15.6371	5.0035	0.28929	17.2958	5.06e-67	7.91e-66
K06665	25.6414	5.00344	0.262305	19.0749	4.09e-81	1.22e-79
K10712	17.2961	5.0028	0.226022	22.1341	1.48e-108	5.27e-106
K01244	16.4839	5.00268	0.228975	21.8481	8.1e-106	2.27e-103
K11870	15.6973	5.00266	0.275624	18.1503	1.28e-73	2.61e-72
K10140	17.6505	5.00237	0.248258	20.1499	2.7e-90	1.48e-88
K18272	17.6771	4.99987	0.233674	21.3968	1.43e-101	2.35e-99
K17790	17.2635	4.99775	0.244272	20.4597	4.92e-93	3.43e-91
K18183	15.9306	4.99765	0.223543	22.3565	1.04e-110	4.91e-108
K12859	17.2392	4.99719	0.242048	20.6455	1.07e-94	8.44e-93
K11279	19.2976	4.99674	0.252186	19.8137	2.27e-87	9.6e-86
K02903	17.1312	4.99631	0.248668	20.0923	8.61e-90	4.49e-88
K18167	16.0259	4.99613	0.225352	22.1703	6.65e-109	2.46e-106
K01527	18.1594	4.99531	0.239288	20.8758	8.9e-97	8.46e-95
K16219	19.1255	4.99339	0.248757	20.0733	1.26e-89	6.54e-88
K03003	15.139	4.99309	0.281021	17.7677	1.26e-70	2.28e-69
K18633	15.9795	4.99306	0.261661	19.0821	3.55e-81	1.06e-79
K04507	16.9703	4.99255	0.240734	20.7389	1.54e-95	1.29e-93
K14497	15.9098	4.99202	0.245592	20.3265	7.5e-92	4.68e-90
K14851	16.2068	4.99192	0.243399	20.5092	1.78e-93	1.31e-91
K09586	17.1988	4.99142	0.267854	18.6349	1.68e-77	4.14e-76
K05445	15.213	4.99105	0.302842	16.4807	5.05e-61	6.45e-60
K10904	17.2574	4.99089	0.23938	20.8493	1.55e-96	1.45e-94
K09517	19.3008	4.9896	0.244862	20.3772	2.67e-92	1.71e-90
K17822	18.2852	4.98912	0.249912	19.9635	1.14e-88	5.51e-87
K17085	16.6304	4.98748	0.236739	21.0674	1.58e-98	1.88e-96
K10223	24.0354	4.98674	0.266181	18.7344	2.59e-78	6.72e-77
K17795	16.8805	4.98621	0.241594	20.6388	1.23e-94	9.62e-93
K18720	16.2412	4.98441	0.260258	19.1518	9.35e-82	2.86e-80
K16535	17.6586	4.9828	0.267645	18.6172	2.33e-77	5.71e-76
K19045	15.175	4.98194	0.270387	18.4252	8.24e-76	1.87e-74
K12831	16.6829	4.98156	0.233211	21.3608	3.1e-101	4.86e-99
K11271	16.5117	4.98086	0.237066	21.0104	5.26e-98	5.95e-96
K16744	16.9251	4.98067	0.26536	18.7695	1.34e-78	3.55e-77
K09519	17.6832	4.98041	0.267165	18.6417	1.47e-77	3.66e-76
K03245	18.3877	4.98039	0.241657	20.6093	2.26e-94	1.72e-92
K13809	17.1796	4.9801	0.268117	18.5743	5.18e-77	1.25e-75
K15627	17.108	4.97945	0.238426	20.8847	7.37e-97	7.09e-95
K12871	16.6998	4.97934	0.243233	20.4715	3.87e-93	2.77e-91
K18738	15.9652	4.97893	0.265545	18.7498	1.94e-78	5.08e-77
K11340	15.5877	4.97812	0.227128	21.9177	1.76e-106	5.19e-104
K11967	17.4158	4.97689	0.243512	20.4379	7.69e-93	5.15e-91
K16462	17.2962	4.97554	0.238073	20.8992	5.45e-97	5.33e-95
K11562	19.2486	4.97519	0.294911	16.8701	7.46e-64	1.06e-62
K12849	16.9909	4.97336	0.242966	20.4693	4.04e-93	2.85e-91
K10418	19.1084	4.97298	0.25303	19.6537	5.38e-86	2.1e-84
K14862	16.9694	4.97281	0.250831	19.8253	1.8e-87	7.64e-86
K09288	17.7289	4.97156	0.242268	20.5209	1.4e-93	1.03e-91
K16465	20.9669	4.97106	0.282106	17.6213	1.69e-69	2.9e-68
K17981	16.5716	4.96962	0.250222	19.8608	8.88e-88	3.92e-86
K02642	17.3867	4.96809	0.351017	14.1534	1.78e-45	1.47e-44
K00223	15.7948	4.96776	0.256113	19.3968	8.21e-84	2.82e-82
K12486	17.402	4.96728	0.238537	20.8239	2.63e-96	2.41e-94
K14823	17.4627	4.96417	0.242477	20.4727	3.77e-93	2.72e-91
K02285	29.6725	4.9635	0.35041	14.1648	1.51e-45	1.25e-44
K03506	17.1261	4.96342	0.249134	19.9227	2.59e-88	1.21e-86
K05626	16.9265	4.96342	0.256333	19.3631	1.58e-83	5.3e-82
K19470	24.0064	4.9634	0.276192	17.9708	3.3e-72	6.38e-71
K16606	18.9785	4.96178	0.246384	20.1384	3.4e-90	1.83e-88
K13346	19.0246	4.96177	0.259322	19.1336	1.33e-81	4.04e-80
K11796	15.8138	4.96107	0.23619	21.0045	5.96e-98	6.67e-96
K18213	15.0269	4.96054	0.230469	21.5237	9.35e-103	1.79e-100
K10411	17.7414	4.95856	0.275045	18.0282	1.17e-72	2.3e-71
K17911	16.1498	4.95825	0.213196	23.2568	1.21e-119	1.32e-116
K03127	17.058	4.95809	0.235484	21.0549	2.06e-98	2.41e-96
K18185	15.4789	4.95796	0.337735	14.68	8.66e-49	7.75e-48
K12020	15.1066	4.95786	0.328624	15.0867	1.98e-51	1.92e-50
K00072	29.6474	4.95776	0.328391	15.0972	1.69e-51	1.65e-50
K05302	16.9171	4.95714	0.243896	20.3248	7.76e-92	4.79e-90
K11128	16.9524	4.95642	0.247874	19.9957	6e-89	2.96e-87
K10298	16.3639	4.95632	0.249297	19.8812	5.92e-88	2.65e-86
K00811	15.8294	4.95423	0.320426	15.4614	6.32e-54	6.63e-53
K11135	17.1741	4.95093	0.230417	21.4868	2.07e-102	3.87e-100
K12891	20.8487	4.95092	0.290428	17.0469	3.68e-65	5.43e-64
K04420	15.0947	4.95055	0.252227	19.6274	9.03e-86	3.51e-84
K10279	18.143	4.9504	0.273479	18.1016	3.1e-73	6.22e-72
K08066	16.587	4.95028	0.235032	21.0622	1.77e-98	2.08e-96
K00905	17.7524	4.95006	0.312824	15.8238	2.13e-56	2.39e-55
K00597	19.4005	4.9499	0.249511	19.8384	1.39e-87	6.01e-86
K03681	17.206	4.94955	0.237374	20.8513	1.48e-96	1.4e-94
K14409	18.0844	4.94876	0.232434	21.291	1.37e-100	1.95e-98
K14137	15.1519	4.94864	0.245769	20.1353	3.62e-90	1.94e-88
K10734	17.2107	4.94813	0.246003	20.1141	5.56e-90	2.95e-88
K18342	27.445	4.94783	0.307308	16.1005	2.53e-58	3e-57
K11664	18.4825	4.94772	0.287114	17.2326	1.51e-66	2.33e-65
K18439	18.6434	4.94685	0.274393	18.0284	1.17e-72	2.3e-71
K05377	63.2757	4.94652	0.497377	9.94522	2.65e-23	1.27e-22
K18208	16.7482	4.94648	0.295297	16.7508	5.58e-63	7.68e-62
K09837	15.4041	4.94636	0.27528	17.9684	3.44e-72	6.65e-71
K03038	19.1867	4.94594	0.259152	19.0851	3.36e-81	1.01e-79
K10886	15.1794	4.94443	0.263798	18.7433	2.2e-78	5.72e-77
K10263	17.9929	4.94416	0.32619	15.1573	6.78e-52	6.69e-51
K11964	18.1696	4.94354	0.288064	17.1613	5.18e-66	7.82e-65
K02635	749.187	4.94301	0.454441	10.8771	1.48e-27	7.91e-27
K16628	16.6581	4.94267	0.305912	16.1572	1.01e-58	1.21e-57
K12947	16.6279	4.94109	0.249797	19.7804	4.39e-87	1.81e-85
K15030	19.132	4.94086	0.271544	18.1954	5.61e-74	1.17e-72
K10446	19.7189	4.93996	0.280926	17.5846	3.23e-69	5.47e-68
K15108	16.9589	4.93938	0.23898	20.6686	6.65e-95	5.31e-93
K16802	14.9301	4.93791	0.317751	15.5402	1.86e-54	1.98e-53
K02177	15.9733	4.93735	0.257488	19.1751	5.98e-82	1.84e-80
K08017	15.7374	4.93637	0.278247	17.741	2.02e-70	3.65e-69
K02725	17.7962	4.93582	0.247432	19.9482	1.55e-88	7.41e-87
K15180	18.1168	4.93561	0.277376	17.7939	7.88e-71	1.44e-69
K10769	15.1752	4.9353	0.242819	20.3251	7.72e-92	4.79e-90
K12375	36.8657	4.93453	0.387925	12.7203	4.56e-37	3.07e-36
K11568	15.9193	4.93381	0.306237	16.1111	2.13e-58	2.54e-57
K14831	16.3847	4.93295	0.247632	19.9205	2.7e-88	1.27e-86
K07962	15.1743	4.9326	0.267393	18.447	5.51e-76	1.26e-74
K13336	17.3948	4.9326	0.248547	19.8457	1.2e-87	5.25e-86
K15028	16.9702	4.93214	0.233407	21.1311	4.12e-99	5.31e-97
K09658	16.6799	4.93205	0.32621	15.1193	1.21e-51	1.18e-50
K17797	17.0198	4.93168	0.238576	20.6713	6.28e-95	5.04e-93
K13185	16.8567	4.93131	0.28715	17.1733	4.21e-66	6.37e-65
K08371	20.6865	4.93093	0.260508	18.9281	6.69e-80	1.87e-78
K14795	16.8085	4.93014	0.249042	19.7964	3.2e-87	1.33e-85
K06253	14.6922	4.92981	0.287772	17.1309	8.73e-66	1.31e-64
K17387	21.8777	4.92967	0.313712	15.714	1.21e-55	1.33e-54
K10649	18.4123	4.92916	0.238923	20.6308	1.45e-94	1.13e-92
K14381	18.562	4.92878	0.26975	18.2717	1.39e-74	2.97e-73
K13427	16.3056	4.92867	0.244651	20.1457	2.93e-90	1.6e-88
K10631	17.4932	4.92769	0.235927	20.8865	7.1e-97	6.87e-95
K00473	14.6188	4.92726	0.248396	19.8363	1.45e-87	6.25e-86
K13648	15.5013	4.9271	0.305932	16.1052	2.34e-58	2.79e-57
K19129	18.5533	4.92702	0.28714	17.159	5.39e-66	8.13e-65
K13186	14.619	4.92666	0.35305	13.9546	2.95e-44	2.38e-43
K11574	14.6318	4.92571	0.285573	17.2485	1.15e-66	1.78e-65
K18080	17.1314	4.92496	0.244964	20.1048	6.69e-90	3.53e-88
K10994	16.095	4.92467	0.225484	21.8405	9.58e-106	2.65e-103
K14395	15.1055	4.92391	0.23656	20.8146	3.19e-96	2.89e-94
K08496	17.1148	4.92217	0.233447	21.0847	1.1e-98	1.33e-96
K04733	24.8733	4.92196	0.361714	13.6073	3.62e-42	2.76e-41
K14299	17.875	4.92136	0.247095	19.9169	2.91e-88	1.36e-86
K12836	16.5402	4.92094	0.245507	20.044	2.28e-89	1.16e-87
K16605	16.0456	4.92049	0.221368	22.2277	1.85e-109	7.33e-107
K08822	18.5285	4.91939	0.252443	19.4871	1.41e-84	5.04e-83
K02155	23.26	4.91824	0.286821	17.1474	6.57e-66	9.89e-65
K14978	15.7381	4.91797	0.230296	21.355	3.51e-101	5.4e-99
K18635	14.7781	4.91708	0.316632	15.5293	2.2e-54	2.33e-53
K17265	18.7336	4.91702	0.257374	19.1045	2.31e-81	7.01e-80
K05765	20.0841	4.9153	0.263663	18.6424	1.46e-77	3.62e-76
K12804	21.7122	4.91475	0.319227	15.3958	1.75e-53	1.81e-52
K06683	15.9592	4.91437	0.237457	20.6958	3.78e-95	3.07e-93
K14847	17.6452	4.91304	0.253353	19.3921	9e-84	3.05e-82
K19469	15.1947	4.91293	0.229189	21.4361	6.15e-102	1.09e-99
K04841	15.7399	4.9129	0.276247	17.7845	9.32e-71	1.7e-69
K14545	16.7852	4.91232	0.228841	21.4661	3.23e-102	5.92e-100
K11405	27.3447	4.9116	0.301622	16.284	1.28e-59	1.57e-58
K09528	16.5319	4.90996	0.260591	18.8416	3.44e-79	9.34e-78
K09598	15.5444	4.90921	0.252726	19.425	4.75e-84	1.66e-82
K06170	14.6306	4.90684	0.301306	16.2852	1.26e-59	1.54e-58
K03143	16.6112	4.90582	0.245001	20.0237	3.43e-89	1.72e-87
K09492	14.5253	4.90579	0.259617	18.8963	1.22e-79	3.39e-78
K16780	21.0968	4.90535	0.25425	19.2934	6.1e-83	1.98e-81
K15154	15.107	4.90519	0.226401	21.666	4.3e-104	9.84e-102
K10583	17.8276	4.90494	0.246353	19.9102	3.32e-88	1.53e-86
K13183	14.3981	4.90372	0.285966	17.1479	6.51e-66	9.81e-65
K12897	31.7941	4.90306	0.284895	17.2101	2.23e-66	3.41e-65
K15304	15.9082	4.90231	0.278147	17.6249	1.59e-69	2.73e-68
K13121	15.0004	4.9019	0.226592	21.6332	8.75e-104	1.93e-101
K14944	17.0837	4.90185	0.252768	19.3927	8.89e-84	3.02e-82
K04634	16.281	4.90124	0.250414	19.5726	2.65e-85	9.97e-84
K12186	14.4461	4.90086	0.295642	16.577	1.02e-61	1.34e-60
K15402	16.817	4.9	0.247903	19.7658	5.87e-87	2.41e-85
K12577	21.9082	4.89977	0.321099	15.2594	1.43e-52	1.42e-51
K11851	16.5339	4.89949	0.257477	19.0288	9.85e-81	2.86e-79
K04875	17.1122	4.89948	0.241655	20.2747	2.15e-91	1.29e-89
K12275	17.9112	4.89916	0.246067	19.9099	3.34e-88	1.53e-86
K18803	16.3923	4.89799	0.247382	19.7993	3.02e-87	1.26e-85
K15101	16.5809	4.89777	0.249955	19.5946	1.72e-85	6.6e-84
K11322	20.7645	4.89724	0.277082	17.6743	6.61e-70	1.17e-68
K03447	16.9211	4.89696	0.239039	20.486	2.87e-93	2.09e-91
K12655	17.0099	4.89674	0.24473	20.0087	4.62e-89	2.3e-87
K06626	17.6925	4.89219	0.296586	16.495	3.98e-61	5.11e-60
K15153	14.981	4.89131	0.225658	21.6758	3.47e-104	8.23e-102
K17669	16.786	4.89002	0.289954	16.8648	8.16e-64	1.16e-62
K16732	21.4443	4.89002	0.25133	19.4566	2.56e-84	9.05e-83
K00589	15.0445	4.88751	0.220551	22.1605	8.27e-109	3e-106
K11400	14.6989	4.88674	0.285991	17.0871	1.85e-65	2.76e-64
K12832	15.3813	4.88602	0.286766	17.0384	4.26e-65	6.26e-64
K13096	16.4824	4.88571	0.258389	18.9084	9.73e-80	2.71e-78
K11863	15.3477	4.8852	0.240947	20.275	2.14e-91	1.28e-89
K09520	14.2605	4.88508	0.331819	14.7221	4.65e-49	4.21e-48
K10082	17.8593	4.88442	0.213774	22.8486	1.51e-115	1.35e-112
K13458	14.2751	4.88347	0.294426	16.5864	8.74e-62	1.15e-60
K11365	16.1428	4.88327	0.248833	19.6247	9.52e-86	3.69e-84
K06788	14.8586	4.88315	0.295899	16.5028	3.5e-61	4.51e-60
K13577	18.7228	4.883	0.325875	14.9843	9.3e-51	8.92e-50
K04905	17.3248	4.88206	0.31214	15.6406	3.85e-55	4.15e-54
K12590	15.6835	4.88103	0.245879	19.8513	1.07e-87	4.71e-86
K00679	16.2998	4.88054	0.236178	20.6646	7.21e-95	5.73e-93
K13980	14.9006	4.87975	0.240879	20.2581	3.01e-91	1.77e-89
K12194	18.6524	4.8797	0.261103	18.6888	6.11e-78	1.55e-76
K08515	18.5083	4.87824	0.244689	19.9365	1.96e-88	9.26e-87
K17638	16.2079	4.87766	0.278585	17.5087	1.23e-68	2.04e-67
K02206	21.2918	4.87697	0.266943	18.2697	1.44e-74	3.08e-73
K11979	19.5727	4.87485	0.292215	16.6824	1.76e-62	2.39e-61
K05120	16.4506	4.87441	0.297367	16.3919	2.18e-60	2.74e-59
K09645	27.3185	4.87352	0.327005	14.9035	3.13e-50	2.94e-49
K14308	17.4906	4.87283	0.275454	17.6902	4.99e-70	8.89e-69
K15025	14.7495	4.87233	0.232441	20.9616	1.47e-97	1.54e-95
K12847	19.5688	4.87174	0.262747	18.5415	9.54e-77	2.25e-75
K11859	15.2652	4.86802	0.31568	15.4207	1.19e-53	1.23e-52
K05754	16.1112	4.867	0.258791	18.8067	6.66e-79	1.77e-77
K08841	14.1876	4.86663	0.27404	17.7589	1.47e-70	2.66e-69
K16458	19.432	4.86653	0.275173	17.6853	5.44e-70	9.66e-69
K03139	16.5166	4.86581	0.234631	20.7381	1.57e-95	1.31e-93
K19398	18.3968	4.86502	0.265869	18.2986	8.5e-75	1.84e-73
K06692	16.4835	4.86494	0.240163	20.2568	3.09e-91	1.81e-89
K03949	15.2981	4.86482	0.259999	18.711	4.03e-78	1.03e-76
K02308	15.6326	4.86479	0.297369	16.3595	3.72e-60	4.62e-59
K04373	19.7427	4.8647	0.329976	14.7426	3.43e-49	3.12e-48
K16576	17.2939	4.86365	0.262642	18.5182	1.47e-76	3.45e-75
K06792	14.1316	4.8623	0.328475	14.8027	1.41e-49	1.29e-48
K10753	16.8257	4.86227	0.240683	20.202	9.41e-91	5.35e-89
K08808	14.1686	4.86149	0.28071	17.3186	3.41e-67	5.37e-66
K04638	19.7205	4.86122	0.273254	17.7901	8.43e-71	1.54e-69
K10765	16.0464	4.86115	0.244328	19.896	4.41e-88	2.01e-86
K13130	16.5741	4.86064	0.243939	19.9256	2.44e-88	1.15e-86
K09550	16.3638	4.86035	0.226966	21.4145	9.79e-102	1.67e-99
K16297	15.6368	4.85974	0.245292	19.812	2.34e-87	9.88e-86
K18260	18.0273	4.8573	0.290422	16.725	8.62e-63	1.18e-61
K13352	16.9925	4.85686	0.251039	19.347	2.16e-83	7.13e-82
K17399	16.01	4.85666	0.287178	16.9117	3.69e-64	5.29e-63
K14324	15.1775	4.85579	0.274394	17.6964	4.47e-70	7.97e-69
K07936	19.3929	4.85515	0.254574	19.0717	4.34e-81	1.29e-79
K05022	15.5888	4.85436	0.275463	17.6226	1.65e-69	2.84e-68
K17427	16.5731	4.85375	0.251594	19.292	6.27e-83	2.03e-81
K09597	16.197	4.85347	0.21973	22.0883	4.09e-108	1.4e-105
K13174	16.9309	4.85337	0.242765	19.9921	6.45e-89	3.17e-87
K07910	17.6896	4.85203	0.268274	18.0861	4.1e-73	8.2e-72
K18721	14.1621	4.85199	0.324219	14.9652	1.24e-50	1.18e-49
K11045	14.9151	4.85198	0.360298	13.4666	2.46e-41	1.84e-40
K03126	17.9984	4.8516	0.266814	18.1834	6.98e-74	1.45e-72
K12626	16.3179	4.85065	0.267226	18.1519	1.24e-73	2.54e-72
K12133	15.9125	4.8504	0.261088	18.5776	4.88e-77	1.18e-75
K12863	18.4082	4.85033	0.266077	18.2291	3.04e-74	6.37e-73
K18171	15.0031	4.84907	0.237261	20.4377	7.73e-93	5.15e-91
K05033	14.8295	4.84779	0.251424	19.2813	7.71e-83	2.48e-81
K03859	15.078	4.84732	0.239742	20.2189	6.68e-91	3.82e-89
K12846	15.759	4.8473	0.233428	20.7657	8.84e-96	7.62e-94
K15276	16.8376	4.84678	0.242003	20.0278	3.15e-89	1.59e-87
K11134	14.4287	4.84607	0.311097	15.5774	1.04e-54	1.11e-53
K15326	15.6739	4.84552	0.233272	20.772	7.75e-96	6.75e-94
K15356	16.7662	4.84454	0.231085	20.9643	1.39e-97	1.47e-95
K13347	16.5828	4.84338	0.218417	22.1749	6e-109	2.27e-106
K14762	16.2444	4.84325	0.217194	22.2992	3.76e-110	1.64e-107
K11650	21.0122	4.84292	0.289165	16.7479	5.86e-63	8.05e-62
K19362	15.0538	4.84221	0.270185	17.9219	7.96e-72	1.51e-70
K18719	15.578	4.84197	0.250972	19.2929	6.16e-83	1.99e-81
K17279	17.1868	4.84136	0.244966	19.7634	6.15e-87	2.52e-85
K10416	19.4897	4.84117	0.274103	17.6619	8.25e-70	1.44e-68
K18716	15.1753	4.84046	0.225817	21.4353	6.26e-102	1.1e-99
K00734	17.4344	4.83989	0.299425	16.164	9.05e-59	1.09e-57
K16617	25.9095	4.83887	0.271015	17.8546	2.66e-71	4.92e-70
K06634	17.2135	4.83838	0.264762	18.2745	1.32e-74	2.83e-73
K07923	14.4905	4.8368	0.297774	16.2432	2.5e-59	3.03e-58
K08327	16.6377	4.83666	0.24717	19.5682	2.89e-85	1.08e-83
K10950	17.4269	4.83592	0.256673	18.8408	3.5e-79	9.46e-78
K08490	17.4499	4.8356	0.251988	19.1898	4.5e-82	1.4e-80
K08337	21.705	4.83507	0.2907	16.6325	4.05e-62	5.42e-61
K02700	29.6589	4.83402	0.350646	13.7861	3.09e-43	2.42e-42
K17764	16.1827	4.83292	0.258557	18.6919	5.77e-78	1.47e-76
K14852	16.5753	4.83188	0.236819	20.4033	1.56e-92	1.03e-90
K17888	15.1985	4.83151	0.26313	18.3617	2.66e-75	5.87e-74
K15439	14.1807	4.83079	0.251999	19.1699	6.61e-82	2.03e-80
K10065	18.3981	4.82858	0.246733	19.5701	2.78e-85	1.04e-83
K02367	16.1742	4.82705	0.246839	19.5554	3.71e-85	1.37e-83
K14015	18.9741	4.8263	0.258448	18.6742	8.03e-78	2.03e-76
K12229	18.7877	4.82581	0.260276	18.5411	9.62e-77	2.27e-75
K19562	15.6639	4.8247	0.242602	19.8873	5.24e-88	2.36e-86
K16059	18.1512	4.82348	0.292808	16.4732	5.72e-61	7.27e-60
K11804	16.1813	4.82313	0.245308	19.6615	4.61e-86	1.81e-84
K13106	15.5816	4.82254	0.232336	20.7567	1.07e-95	9.1e-94
K14456	13.7319	4.82176	0.334621	14.4096	4.5e-47	3.88e-46
K14294	15.9017	4.82163	0.253587	19.0137	1.31e-80	3.8e-79
K14771	16.8079	4.82152	0.240848	20.0189	3.77e-89	1.89e-87
K12178	17.9158	4.82149	0.251391	19.1793	5.51e-82	1.7e-80
K17500	15.4156	4.82098	0.249994	19.2844	7.26e-83	2.34e-81
K12493	17.2441	4.82081	0.24721	19.5008	1.08e-84	3.89e-83
K11797	14.1509	4.81886	0.238151	20.2344	4.87e-91	2.83e-89
K12581	18.0329	4.81819	0.246599	19.5385	5.16e-85	1.9e-83
K08246	14.9546	4.81776	0.230045	20.9427	2.19e-97	2.25e-95
K10420	20.4528	4.81726	0.273361	17.6223	1.66e-69	2.85e-68
K13580	17.9464	4.81718	0.260928	18.4618	4.19e-76	9.63e-75
K05610	17.912	4.81535	0.246211	19.5578	3.54e-85	1.31e-83
K14821	16.6202	4.8152	0.244779	19.6716	3.77e-86	1.49e-84
K12739	15.8164	4.81283	0.257787	18.6698	8.72e-78	2.2e-76
K18849	13.911	4.81259	0.23241	20.7073	2.98e-95	2.43e-93
K06082	16.843	4.81169	0.296887	16.2071	4.49e-59	5.42e-58
K10369	19.5097	4.81073	0.32437	14.831	9.23e-50	8.53e-49
K17505	16.5171	4.80744	0.246062	19.5375	5.27e-85	1.94e-83
K10892	13.6104	4.80724	0.298581	16.1003	2.54e-58	3.01e-57
K03714	13.9504	4.80709	0.259898	18.4961	2.22e-76	5.18e-75
K03512	17.6586	4.80564	0.235309	20.4227	1.05e-92	6.99e-91
K15716	15.6479	4.80551	0.256464	18.7376	2.45e-78	6.34e-77
K10744	15.5285	4.80549	0.245308	19.5896	1.9e-85	7.24e-84
K10663	13.8113	4.80529	0.34379	13.9774	2.14e-44	1.73e-43
K17560	16.3802	4.80521	0.247254	19.4343	3.96e-84	1.39e-82
K16754	15.7935	4.80474	0.284306	16.8999	4.51e-64	6.45e-63
K10878	30.8182	4.80474	0.311621	15.4185	1.23e-53	1.28e-52
K17808	14.4609	4.80452	0.227674	21.1027	7.52e-99	9.35e-97
K04554	14.9908	4.80443	0.215506	22.2938	4.25e-110	1.8e-107
K14820	15.7279	4.80425	0.231598	20.7439	1.39e-95	1.17e-93
K09480	14.6714	4.80376	0.230035	20.8828	7.68e-97	7.34e-95
K18278	13.5696	4.80357	0.273996	17.5315	8.23e-69	1.37e-67
K13199	18.091	4.80322	0.262697	18.2842	1.1e-74	2.38e-73
K09575	14.1612	4.80256	0.313899	15.2997	7.68e-53	7.76e-52
K08870	16.3721	4.80244	0.278044	17.2722	7.62e-67	1.18e-65
K16478	14.6164	4.80151	0.240759	19.9432	1.72e-88	8.14e-87
K08292	17.7737	4.79959	0.267544	17.9394	5.8e-72	1.11e-70
K11397	14.4882	4.7987	0.262529	18.2787	1.22e-74	2.62e-73
K15448	20.046	4.79862	0.268698	17.8588	2.47e-71	4.58e-70
K13783	19.7734	4.79829	0.29299	16.377	2.79e-60	3.49e-59
K14404	18.1304	4.79816	0.254818	18.8298	4.31e-79	1.16e-77
K14785	15.6491	4.79793	0.240182	19.9762	8.88e-89	4.33e-87
K06172	15.2724	4.79736	0.249299	19.2434	1.6e-82	5.08e-81
K03020	15.5543	4.79702	0.249889	19.1966	3.95e-82	1.23e-80
K08830	16.3784	4.7952	0.258255	18.5677	5.87e-77	1.41e-75
K02915	19.5715	4.79494	0.312439	15.3468	3.72e-53	3.79e-52
K00669	17.6024	4.79449	0.251794	19.0414	7.75e-81	2.27e-79
K01764	16.7073	4.79154	0.244523	19.5955	1.69e-85	6.49e-84
K11353	14.6838	4.78833	0.255784	18.7202	3.39e-78	8.7e-77
K11230	15.1086	4.78786	0.352967	13.5646	6.49e-42	4.91e-41
K14859	16.9023	4.78765	0.2572	18.6145	2.45e-77	5.99e-76
K08133	19.1255	4.78756	0.316548	15.1243	1.12e-51	1.1e-50
K11087	16.9464	4.7869	0.247283	19.358	1.75e-83	5.83e-82
K17580	16.0228	4.78687	0.269515	17.7611	1.42e-70	2.56e-69
K12734	16.5857	4.78656	0.253326	18.8948	1.26e-79	3.48e-78
K12605	17.9178	4.78503	0.254974	18.7668	1.41e-78	3.73e-77
K07875	17.3314	4.78469	0.25871	18.4944	2.29e-76	5.33e-75
K08062	13.7676	4.7846	0.273826	17.4731	2.3e-68	3.76e-67
K10949	17.2758	4.78427	0.24641	19.4159	5.66e-84	1.96e-82
K14272	15.2633	4.78385	0.267321	17.8955	1.28e-71	2.39e-70
K14769	15.1027	4.78371	0.234431	20.4056	1.49e-92	9.83e-91
K15404	14.1234	4.78357	0.220421	21.702	1.97e-104	4.89e-102
K04407	13.4824	4.78321	0.315886	15.1422	8.53e-52	8.39e-51
K12841	16.7573	4.7829	0.266317	17.9594	4.05e-72	7.81e-71
K02943	17.3604	4.78225	0.243297	19.656	5.13e-86	2.01e-84
K16475	16.705	4.78165	0.229642	20.8222	2.73e-96	2.48e-94
K13127	15.437	4.78142	0.233721	20.4578	5.12e-93	3.55e-91
K11492	16.244	4.78107	0.256743	18.622	2.13e-77	5.24e-76
K12838	18.0061	4.7807	0.290533	16.4549	7.73e-61	9.79e-60
K14721	15.258	4.78056	0.234678	20.3707	3.04e-92	1.93e-90
K13099	16.2528	4.78001	0.239327	19.9727	9.52e-89	4.6e-87
K10134	14.8114	4.77998	0.248456	19.2388	1.75e-82	5.54e-81
K00213	16.3993	4.77958	0.231736	20.6251	1.63e-94	1.26e-92
K10880	14.9878	4.77779	0.245882	19.4312	4.2e-84	1.47e-82
K13105	14.7352	4.77755	0.272445	17.5358	7.64e-69	1.28e-67
K14560	15.0396	4.77743	0.22331	21.3937	1.53e-101	2.49e-99
K16931	19.9354	4.77726	0.244865	19.5098	9.07e-85	3.28e-83
K03141	18.1538	4.7765	0.257613	18.5414	9.57e-77	2.26e-75
K11000	14.6822	4.7758	0.230894	20.684	4.83e-95	3.89e-93
K13621	16.2384	4.77496	0.239408	19.9448	1.66e-88	7.91e-87
K13098	17.8847	4.77457	0.256477	18.616	2.38e-77	5.84e-76
K16757	17.1096	4.77406	0.278311	17.1537	5.9e-66	8.89e-65
K02934	17.0575	4.77253	0.251555	18.9721	2.9e-80	8.29e-79
K17681	25.8093	4.7707	0.272077	17.5344	7.83e-69	1.31e-67
K09578	19.3508	4.77035	0.269156	17.7234	2.77e-70	4.98e-69
K07952	15.4434	4.76974	0.228285	20.8938	6.1e-97	5.93e-95
K16589	13.3792	4.76895	0.319316	14.9349	1.95e-50	1.85e-49
K16185	16.987	4.76885	0.253102	18.8416	3.44e-79	9.34e-78
K10355	17.7362	4.76627	0.276076	17.2644	8.72e-67	1.35e-65
K12464	17.3765	4.76573	0.335506	14.2046	8.58e-46	7.14e-45
K16435	24.6996	4.76414	0.37703	12.636	1.34e-36	8.86e-36
K14620	15.2974	4.76307	0.270759	17.5916	2.86e-69	4.86e-68
K08298	18.3031	4.76272	0.342364	13.9113	5.41e-44	4.34e-43
K14765	15.8639	4.76195	0.239345	19.8958	4.43e-88	2.01e-86
K12130	13.4287	4.76155	0.245726	19.3775	1.19e-83	4.01e-82
K14012	18.8721	4.76115	0.262849	18.1136	2.49e-73	5.04e-72
K11721	15.4464	4.76048	0.231674	20.5482	7.99e-94	5.99e-92
K06089	16.2542	4.76012	0.312569	15.229	2.27e-52	2.26e-51
K14284	17.9205	4.75942	0.324738	14.6562	1.23e-48	1.1e-47
K16540	15.7165	4.75901	0.249259	19.0926	2.91e-81	8.75e-80
K14849	14.736	4.75839	0.241108	19.7355	1.07e-86	4.35e-85
K15118	17.6422	4.75798	0.263522	18.0554	7.16e-73	1.42e-71
K12402	15.0936	4.75753	0.24781	19.1983	3.82e-82	1.19e-80
K10684	16.8225	4.75422	0.250804	18.9559	3.95e-80	1.11e-78
K15747	15.3341	4.75391	0.226656	20.9741	1.13e-97	1.21e-95
K08486	20.1633	4.75379	0.255264	18.623	2.09e-77	5.15e-76
K11759	13.2134	4.75283	0.249433	19.0546	6.02e-81	1.78e-79
K05531	17.1233	4.75242	0.24575	19.3385	2.55e-83	8.36e-82
K04536	15.0257	4.75229	0.237565	20.0041	5.07e-89	2.51e-87
K05402	17.5954	4.75229	0.271947	17.475	2.22e-68	3.65e-67
K15440	15.0966	4.75162	0.233844	20.3196	8.63e-92	5.31e-90
K16054	15.1135	4.75158	0.219799	21.6179	1.22e-103	2.65e-101
K11361	18.6198	4.75145	0.287117	16.5488	1.63e-61	2.13e-60
K17579	14.8356	4.75095	0.243316	19.5259	6.62e-85	2.42e-83
K14610	14.9079	4.75064	0.300056	15.8325	1.86e-56	2.09e-55
K17561	13.4094	4.74991	0.26619	17.8441	3.21e-71	5.93e-70
K10203	17.789	4.74825	0.264875	17.9264	7.34e-72	1.4e-70
K10660	16.4134	4.74782	0.269322	17.6288	1.48e-69	2.55e-68
K06576	13.3353	4.7472	0.33343	14.2375	5.36e-46	4.49e-45
K03132	17.3671	4.74562	0.251917	18.838	3.68e-79	9.96e-78
K08343	17.726	4.74542	0.25347	18.7218	3.29e-78	8.46e-77
K00237	14.0032	4.7454	0.263472	18.011	1.6e-72	3.13e-71
K14050	15.781	4.74537	0.245408	19.3367	2.64e-83	8.64e-82
K10258	16.6044	4.74518	0.264892	17.9136	9.24e-72	1.74e-70
K15563	13.3323	4.74517	0.360232	13.1726	1.26e-39	9e-39
K12948	15.4672	4.74474	0.286215	16.5776	1.01e-61	1.33e-60
K10939	30.0382	4.74401	0.275416	17.2249	1.73e-66	2.64e-65
K08960	17.5055	4.74393	0.265426	17.8729	1.92e-71	3.57e-70
K05758	15.7957	4.74312	0.262536	18.0665	5.85e-73	1.16e-71
K12840	16.0695	4.74294	0.239737	19.7839	4.1e-87	1.69e-85
K01946	23.81	4.74225	0.318803	14.8752	4.78e-50	4.45e-49
K15032	17.1564	4.7422	0.238635	19.8722	7.09e-88	3.16e-86
K09534	15.5147	4.74204	0.211528	22.418	2.63e-111	1.31e-108
K05336	15.7124	4.74018	0.359021	13.2031	8.42e-40	6.04e-39
K08802	17.8874	4.74015	0.256192	18.5023	1.98e-76	4.62e-75
K17262	18.0105	4.73998	0.263419	17.9941	2.17e-72	4.24e-71
K03022	21.2371	4.73994	0.295005	16.0673	4.32e-58	5.09e-57
K07706	16.3302	4.73969	0.285106	16.6243	4.65e-62	6.21e-61
K15427	14.0098	4.73949	0.258932	18.304	7.69e-75	1.67e-73
K05399	14.7813	4.73907	0.310748	15.2505	1.63e-52	1.63e-51
K00418	14.0766	4.73895	0.309499	15.3117	6.39e-53	6.47e-52
K17866	16.3486	4.73813	0.244434	19.3841	1.05e-83	3.55e-82
K05609	16.5743	4.73627	0.240417	19.7002	2.15e-86	8.53e-85
K13149	13.7852	4.73492	0.33159	14.2794	2.94e-46	2.47e-45
K02137	340.728	4.73467	0.383655	12.341	5.45e-35	3.46e-34
K10695	15.5917	4.73467	0.260824	18.1527	1.22e-73	2.5e-72
K03115	17.9303	4.73452	0.247921	19.0969	2.68e-81	8.09e-80
K18550	14.4413	4.73443	0.235177	20.1313	3.92e-90	2.09e-88
K01369	20.3411	4.73442	0.281438	16.8222	1.68e-63	2.35e-62
K16459	16.0677	4.73337	0.246677	19.1885	4.61e-82	1.43e-80
K16186	16.4175	4.73153	0.241554	19.5878	1.96e-85	7.48e-84
K08057	16.1857	4.72985	0.240269	19.6856	2.86e-86	1.13e-84
K12447	15.9869	4.72949	0.238171	19.8576	9.48e-88	4.18e-86
K16771	13.5689	4.72941	0.313272	15.0968	1.7e-51	1.66e-50
K13172	20.2321	4.72904	0.253817	18.6317	1.78e-77	4.39e-76
K15456	15.0077	4.72894	0.231348	20.4408	7.25e-93	4.87e-91
K07432	44.8094	4.72888	0.322066	14.6829	8.29e-49	7.43e-48
K02719	23.5661	4.7279	0.246385	19.1891	4.57e-82	1.42e-80
K15442	14.7155	4.72764	0.231781	20.397	1.78e-92	1.16e-90
K11519	14.1071	4.72676	0.268065	17.6329	1.38e-69	2.38e-68
K14651	18.889	4.7246	0.244109	19.3545	1.87e-83	6.23e-82
K13109	17.0375	4.72422	0.256494	18.4184	9.35e-76	2.11e-74
K11108	16.6253	4.72406	0.241133	19.5911	1.84e-85	7.04e-84
K11109	14.9502	4.72349	0.26331	17.9389	5.86e-72	1.12e-70
K02735	15.6789	4.72057	0.234401	20.1388	3.37e-90	1.82e-88
K18211	16.9764	4.72025	0.263024	17.9461	5.15e-72	9.89e-71
K15463	13.7738	4.71978	0.239993	19.6663	4.19e-86	1.65e-84
K16738	16.0482	4.71973	0.238211	19.8132	2.29e-87	9.67e-86
K15202	16.4401	4.71952	0.25223	18.7112	4.02e-78	1.03e-76
K13170	14.0448	4.71925	0.242249	19.481	1.59e-84	5.66e-83
K03102	17.527	4.71899	0.281778	16.7472	5.93e-63	8.15e-62
K13123	18.3767	4.71856	0.263101	17.9344	6.35e-72	1.21e-70
K19626	16.4924	4.71852	0.317943	14.8408	7.98e-50	7.39e-49
K10639	17.8273	4.71836	0.262568	17.97	3.34e-72	6.47e-71
K14307	18.5219	4.71814	0.23907	19.7354	1.07e-86	4.35e-85
K11463	17.4536	4.71807	0.254116	18.5666	5.99e-77	1.43e-75
K17824	13.0788	4.71725	0.290358	16.2463	2.37e-59	2.88e-58
K13102	16.1228	4.71659	0.242003	19.4898	1.34e-84	4.8e-83
K18463	14.217	4.71647	0.231495	20.374	2.85e-92	1.81e-90
K13500	41.6108	4.71614	0.380853	12.3831	3.23e-35	2.06e-34
K04337	13.9535	4.71428	0.256701	18.3649	2.51e-75	5.54e-74
K01510	19.9974	4.71319	0.289354	16.2886	1.19e-59	1.45e-58
K10768	16.2781	4.71221	0.224356	21.0033	6.12e-98	6.79e-96
K15443	14.5674	4.71205	0.22145	21.2782	1.81e-100	2.54e-98
K19332	14.1537	4.71086	0.26115	18.0389	9.64e-73	1.9e-71
K12670	18.2039	4.71057	0.257272	18.3097	6.92e-75	1.51e-73
K15210	15.7007	4.71039	0.241813	19.4795	1.64e-84	5.82e-83
K08504	15.8864	4.70999	0.326921	14.4071	4.67e-47	4.02e-46
K03697	327.53	4.70933	0.401483	11.7298	8.97e-32	5.28e-31
K00893	16.0696	4.7093	0.25627	18.3763	2.03e-75	4.52e-74
K10735	14.8468	4.7093	0.232391	20.2646	2.64e-91	1.57e-89
K12621	13.6458	4.70888	0.253488	18.5763	4.99e-77	1.2e-75
K12868	15.3337	4.70739	0.24826	18.9615	3.55e-80	1.01e-78
K12943	20.5681	4.70684	0.299782	15.7009	1.49e-55	1.63e-54
K10630	15.4129	4.70674	0.26655	17.658	8.83e-70	1.54e-68
K08501	15.7515	4.70654	0.278367	16.9077	3.95e-64	5.66e-63
K10704	19.9124	4.70649	0.258033	18.2399	2.49e-74	5.26e-73
K11809	13.0014	4.70648	0.281407	16.7248	8.65e-63	1.18e-61
K16717	15.1521	4.70635	0.262279	17.9441	5.34e-72	1.02e-70
K09660	17.0147	4.70397	0.248801	18.9066	1.01e-79	2.79e-78
K15562	13.6909	4.70363	0.270956	17.3594	1.67e-67	2.66e-66
K12822	19.5033	4.70339	0.249608	18.8431	3.35e-79	9.11e-78
K10575	14.4129	4.70298	0.262662	17.9051	1.08e-71	2.03e-70
K13341	16.855	4.7028	0.246843	19.0517	6.36e-81	1.87e-79
K11658	12.9583	4.7021	0.278805	16.8652	8.11e-64	1.15e-62
K18327	17.2517	4.70207	0.260187	18.0719	5.31e-73	1.06e-71
K04464	16.0604	4.70086	0.239402	19.6359	7.64e-86	2.97e-84
K12848	15.7866	4.70041	0.24245	19.3871	9.91e-84	3.35e-82
K11876	14.1448	4.70027	0.267855	17.5479	6.18e-69	1.03e-67
K03249	16.6672	4.7001	0.247023	19.027	1.02e-80	2.96e-79
K14763	19.776	4.69997	0.269406	17.4457	3.71e-68	6.04e-67
K10969	12.8154	4.69988	0.349987	13.4287	4.11e-41	3.05e-40
K15113	16.6715	4.69931	0.249691	18.8205	5.13e-79	1.37e-77
K10573	14.8915	4.69838	0.268334	17.5095	1.21e-68	2.01e-67
K10666	15.7549	4.69799	0.265191	17.7155	3.18e-70	5.71e-69
K17552	17.019	4.69638	0.265325	17.7005	4.16e-70	7.44e-69
K13125	15.8438	4.6963	0.236424	19.8639	8.35e-88	3.7e-86
K11310	13.962	4.69567	0.307433	15.2738	1.14e-52	1.15e-51
K01511	14.4502	4.69526	0.25862	18.155	1.17e-73	2.41e-72
K18749	16.1817	4.69497	0.240468	19.5243	6.83e-85	2.49e-83
K07890	17.396	4.69462	0.25479	18.4255	8.21e-76	1.86e-74
K10147	17.2871	4.69458	0.278766	16.8406	1.23e-63	1.73e-62
K08856	14.7991	4.6939	0.239815	19.573	2.63e-85	9.9e-84
K12761	18.5244	4.69369	0.257534	18.2255	3.24e-74	6.78e-73
K11236	16.2096	4.69349	0.319219	14.7031	6.16e-49	5.55e-48
K10863	13.5216	4.69306	0.256495	18.2969	8.76e-75	1.9e-73
K10324	15.3077	4.69267	0.2613	17.959	4.08e-72	7.87e-71
K03860	14.0274	4.69262	0.242468	19.3535	1.9e-83	6.34e-82
K03952	14.0801	4.69242	0.334145	14.0431	8.5e-45	6.92e-44
K12866	17.5986	4.69159	0.261843	17.9175	8.6e-72	1.63e-70
K12572	16.4785	4.6909	0.247718	18.9365	5.71e-80	1.61e-78
K11539	17.1309	4.69082	0.308505	15.205	3.28e-52	3.25e-51
K00902	16.7311	4.69077	0.248742	18.858	2.53e-79	6.92e-78
K03142	16.9884	4.69072	0.236776	19.8108	2.4e-87	1.01e-85
K17417	12.7755	4.69037	0.296185	15.8359	1.76e-56	1.98e-55
K10643	15.507	4.6903	0.230476	20.3505	4.59e-92	2.89e-90
K14016	16.9916	4.68893	0.244679	19.1636	7.46e-82	2.29e-80
K16865	16.9247	4.68891	0.248183	18.893	1.3e-79	3.6e-78
K07877	19.6638	4.68533	0.293905	15.9417	3.25e-57	3.76e-56
K10390	16.6813	4.68478	0.269458	17.3859	1.05e-67	1.69e-66
K16547	14.6739	4.68467	0.243873	19.2095	3.08e-82	9.68e-81
K14011	16.2283	4.68462	0.250687	18.6871	6.3e-78	1.6e-76
K11884	17.2535	4.68369	0.247281	18.9408	5.26e-80	1.48e-78
K13205	16.6099	4.68343	0.252773	18.5282	1.22e-76	2.87e-75
K06691	14.151	4.68296	0.285516	16.4017	1.86e-60	2.34e-59
K08597	19.4972	4.68289	0.260434	17.9811	2.74e-72	5.32e-71
K16599	16.169	4.68269	0.256277	18.272	1.38e-74	2.96e-73
K13115	17.7218	4.68157	0.256487	18.2527	1.97e-74	4.19e-73
K00738	14.6014	4.68129	0.312188	14.9951	7.91e-51	7.59e-50
K12975	13.2983	4.68034	0.323913	14.4494	2.53e-47	2.19e-46
K09563	13.5762	4.68022	0.243683	19.2062	3.29e-82	1.03e-80
K03854	15.8631	4.68012	0.239476	19.5431	4.72e-85	1.74e-83
K10463	16.9935	4.67975	0.266567	17.5556	5.39e-69	9.04e-68
K12184	15.2694	4.67945	0.235572	19.8642	8.3e-88	3.69e-86
K12199	15.8472	4.67909	0.23952	19.5353	5.5e-85	2.01e-83
K10364	15.6101	4.67829	0.264893	17.6611	8.36e-70	1.46e-68
K03247	15.7979	4.67696	0.242256	19.3058	4.8e-83	1.56e-81
K05289	17.1078	4.67675	0.234578	19.9369	1.95e-88	9.22e-87
K00630	13.2325	4.67656	0.231511	20.2001	9.76e-91	5.53e-89
K15053	14.945	4.67623	0.257234	18.1789	7.58e-74	1.57e-72
K11770	13.3827	4.67622	0.265234	17.6306	1.44e-69	2.48e-68
K03133	12.9691	4.67535	0.2678	17.4584	2.97e-68	4.86e-67
K11481	15.435	4.67512	0.249426	18.7435	2.19e-78	5.69e-77
K14786	16.4917	4.67335	0.24263	19.2612	1.14e-82	3.64e-81
K02882	16.5093	4.67308	0.269605	17.3331	2.65e-67	4.19e-66
K10354	14.2292	4.67274	0.253894	18.4043	1.21e-75	2.73e-74
K12345	16.8688	4.67253	0.255524	18.2861	1.07e-74	2.3e-73
K19296	26.0469	4.67236	0.316759	14.7505	3.05e-49	2.78e-48
K12188	15.7376	4.67179	0.240676	19.4111	6.22e-84	2.15e-82
K12667	15.7412	4.66985	0.26274	17.7736	1.13e-70	2.06e-69
K04391	12.5737	4.66935	0.33026	14.1384	2.2e-45	1.82e-44
K13208	20.6207	4.66885	0.312034	14.9626	1.29e-50	1.23e-49
K16215	20.3839	4.66865	0.273764	17.0535	3.29e-65	4.85e-64
K14360	17.8934	4.66845	0.265677	17.5719	4.04e-69	6.83e-68
K19600	18.0803	4.66843	0.269622	17.3147	3.64e-67	5.73e-66
K04461	18.362	4.66791	0.282229	16.5395	1.91e-61	2.48e-60
K02830	14.9884	4.66776	0.235207	19.8453	1.21e-87	5.26e-86
K08517	14.7809	4.66775	0.239513	19.4885	1.37e-84	4.91e-83
K17501	15.5728	4.66678	0.23073	20.2261	5.76e-91	3.31e-89
K11222	12.5714	4.6662	0.359847	12.9672	1.88e-38	1.3e-37
K08793	15.8192	4.66577	0.284938	16.3747	2.9e-60	3.62e-59
K12492	15.3473	4.6654	0.234302	19.9119	3.21e-88	1.49e-86
K16812	13.7656	4.66538	0.242523	19.2369	1.82e-82	5.74e-81
K09555	13.4145	4.66533	0.26975	17.295	5.13e-67	8.01e-66
K17618	16.0854	4.66408	0.236645	19.7092	1.8e-86	7.2e-85
K04368	16.5924	4.66403	0.258583	18.0369	1e-72	1.97e-71
K11375	17.8256	4.66394	0.265813	17.5459	6.39e-69	1.07e-67
K03250	17.9912	4.66371	0.264338	17.643	1.15e-69	2e-68
K14797	15.9342	4.6633	0.237627	19.6244	9.57e-86	3.7e-84
K01850	15.0396	4.66228	0.249425	18.6921	5.74e-78	1.46e-76
K16609	13.7807	4.66193	0.22914	20.3453	5.11e-92	3.2e-90
K08340	15.2721	4.66176	0.290761	16.0329	7.52e-58	8.79e-57
K11490	13.7807	4.66093	0.226109	20.6136	2.07e-94	1.58e-92
K00671	20.847	4.66019	0.280259	16.6281	4.36e-62	5.83e-61
K02214	17.322	4.65995	0.270804	17.2078	2.32e-66	3.54e-65
K19613	20.1114	4.65991	0.293739	15.8641	1.12e-56	1.27e-55
K10295	17.85	4.65916	0.268776	17.3347	2.57e-67	4.07e-66
K10692	14.0261	4.65849	0.305768	15.2354	2.06e-52	2.05e-51
K07365	15.6863	4.65808	0.302377	15.4048	1.52e-53	1.57e-52
K03016	14.1054	4.65772	0.226931	20.5248	1.29e-93	9.58e-92
K15196	18.2441	4.65755	0.256698	18.1441	1.43e-73	2.92e-72
K15423	18.3824	4.65751	0.267299	17.4244	5.39e-68	8.73e-67
K03083	16.8099	4.65634	0.277639	16.7712	3.97e-63	5.47e-62
K12169	16.1603	4.65619	0.237988	19.5648	3.09e-85	1.15e-83
K12608	16.5941	4.65575	0.229561	20.2811	1.89e-91	1.14e-89
K08339	14.3862	4.65574	0.228645	20.3623	3.61e-92	2.28e-90
K05746	15.9495	4.65534	0.256237	18.1681	9.23e-74	1.9e-72
K19603	16.4946	4.65479	0.270225	17.2256	1.71e-66	2.62e-65
K01521	13.9537	4.65468	0.340805	13.6579	1.81e-42	1.39e-41
K06062	18.7526	4.65328	0.292458	15.9109	5.32e-57	6.1e-56
K14840	15.1568	4.65285	0.229243	20.2966	1.38e-91	8.42e-90
K15453	13.5348	4.65238	0.238297	19.5235	6.94e-85	2.52e-83
K13899	15.3333	4.65183	0.288505	16.1239	1.73e-58	2.07e-57
K04560	19.2544	4.65179	0.352507	13.1963	9.22e-40	6.6e-39
K12741	29.9665	4.6506	0.276529	16.8177	1.81e-63	2.53e-62
K17706	13.2495	4.65039	0.325349	14.2935	2.4e-46	2.03e-45
K17807	16.5156	4.65024	0.235714	19.7283	1.23e-86	4.97e-85
K12177	16.3743	4.65016	0.249843	18.6123	2.55e-77	6.23e-76
K10882	16.1986	4.64959	0.231982	20.0429	2.33e-89	1.19e-87
K17656	17.0798	4.64889	0.265204	17.5294	8.54e-69	1.42e-67
K10312	13.9819	4.64836	0.272302	17.0706	2.46e-65	3.64e-64
K13212	16.9234	4.64804	0.304706	15.2542	1.54e-52	1.54e-51
K10419	16.6129	4.64645	0.25296	18.3683	2.36e-75	5.21e-74
K14489	15.9523	4.64645	0.254874	18.2304	2.96e-74	6.22e-73
K08149	15.6723	4.64542	0.246716	18.829	4.37e-79	1.18e-77
K17919	14.7635	4.64525	0.253423	18.33	4.77e-75	1.04e-73
K04351	18.6871	4.64509	0.299491	15.5099	2.97e-54	3.14e-53
K06632	16.0608	4.64352	0.25558	18.1686	9.16e-74	1.89e-72
K15382	17.3125	4.64257	0.236657	19.6173	1.1e-85	4.24e-84
K03258	16.8019	4.64182	0.256408	18.1033	3e-73	6.05e-72
K04411	12.4428	4.64156	0.268477	17.2885	5.74e-67	8.97e-66
K13517	13.9162	4.64112	0.279272	16.6187	5.11e-62	6.8e-61
K18158	13.4183	4.63956	0.214209	21.6591	4.99e-104	1.11e-101
K12398	17.3262	4.63922	0.248796	18.6467	1.34e-77	3.37e-76
K10399	13.0822	4.6389	0.258474	17.9473	5.04e-72	9.7e-71
K12883	14.0896	4.63884	0.240933	19.2536	1.32e-82	4.19e-81
K12180	14.0492	4.63865	0.262741	17.6548	9.34e-70	1.62e-68
K16230	12.5421	4.63795	0.314301	14.7564	2.8e-49	2.54e-48
K10256	14.7458	4.63626	0.207811	22.3099	2.96e-110	1.32e-107
K12817	14.5765	4.63481	0.233018	19.8904	4.93e-88	2.23e-86
K19347	19.8488	4.63474	0.252235	18.3747	2.1e-75	4.65e-74
K10699	13.8773	4.63319	0.261462	17.7203	2.92e-70	5.25e-69
K08497	14.2768	4.63269	0.246891	18.7641	1.48e-78	3.91e-77
K19500	12.2813	4.63259	0.279576	16.5701	1.15e-61	1.51e-60
K00861	17.021	4.63169	0.227336	20.3738	2.86e-92	1.82e-90
K19368	12.4351	4.63075	0.306872	15.0902	1.88e-51	1.83e-50
K02091	14.5765	4.63057	0.320854	14.432	3.26e-47	2.81e-46
K15116	13.8185	4.63027	0.218972	21.1455	3.04e-99	4.01e-97
K09583	20.4522	4.63019	0.29549	15.6696	2.44e-55	2.65e-54
K00871	15.1772	4.62855	0.271371	17.0562	3.14e-65	4.65e-64
K11518	15.4629	4.62833	0.256476	18.0459	8.5e-73	1.68e-71
K11277	12.2958	4.62814	0.282691	16.3717	3.04e-60	3.8e-59
K17043	16.4293	4.62654	0.306054	15.1167	1.26e-51	1.23e-50
K14764	13.8422	4.62583	0.231727	19.9624	1.17e-88	5.62e-87
K10713	74.1288	4.62563	0.384902	12.0177	2.87e-33	1.75e-32
K15542	16.7985	4.6247	0.245661	18.8255	4.67e-79	1.25e-77
K10953	17.3823	4.62363	0.347374	13.3103	2.02e-40	1.47e-39
K14669	38.2407	4.62304	0.2878	16.0634	4.61e-58	5.41e-57
K13171	17.4474	4.62285	0.280477	16.4821	4.93e-61	6.3e-60
K13711	15.5261	4.6227	0.233076	19.8334	1.53e-87	6.6e-86
K11348	16.3702	4.62192	0.27285	16.9394	2.3e-64	3.32e-63
K17584	14.6698	4.62126	0.227883	20.2791	1.97e-91	1.18e-89
K15285	15.4984	4.61996	0.235764	19.5957	1.68e-85	6.48e-84
K19584	16.7317	4.61978	0.26325	17.549	6.05e-69	1.02e-67
K15227	16.3464	4.61876	0.226603	20.3826	2.39e-92	1.54e-90
K14567	16.044	4.61874	0.242118	19.0764	3.97e-81	1.18e-79
K11756	13.2842	4.61825	0.314055	14.7052	5.97e-49	5.38e-48
K15691	15.9333	4.61823	0.265808	17.3743	1.29e-67	2.07e-66
K11001	12.2579	4.6181	0.319172	14.469	1.9e-47	1.65e-46
K14841	15.8891	4.61767	0.242111	19.0726	4.27e-81	1.27e-79
K16571	15.9614	4.61739	0.259761	17.7755	1.09e-70	1.99e-69
K10636	15.7739	4.61717	0.2555	18.0711	5.38e-73	1.07e-71
K03031	15.9776	4.61533	0.251993	18.3153	6.25e-75	1.36e-73
K15275	15.1388	4.61482	0.233946	19.726	1.29e-86	5.17e-85
K13729	17.2526	4.61376	0.333575	13.8313	1.65e-43	1.31e-42
K14790	15.6539	4.6134	0.240239	19.2034	3.47e-82	1.09e-80
K12829	16.5198	4.61297	0.252516	18.268	1.49e-74	3.17e-73
K12490	12.9223	4.61276	0.299609	15.3959	1.74e-53	1.8e-52
K15264	17.9592	4.61177	0.268663	17.1657	4.8e-66	7.26e-65
K14844	14.4293	4.61157	0.231584	19.9132	3.13e-88	1.46e-86
K08516	15.3784	4.61015	0.261467	17.6319	1.4e-69	2.42e-68
K02736	15.2344	4.61008	0.230075	20.0373	2.61e-89	1.32e-87
K04710	18.7106	4.60974	0.280282	16.4468	8.84e-61	1.12e-59
K14838	14.084	4.60963	0.231496	19.9124	3.18e-88	1.48e-86
K08147	13.0788	4.60895	0.283939	16.2322	2.99e-59	3.61e-58
K12559	13.9437	4.60835	0.288866	15.9532	2.71e-57	3.13e-56
K13418	14.7953	4.60629	0.245717	18.7463	2.07e-78	5.41e-77
K19607	20.1518	4.60561	0.255755	18.0079	1.69e-72	3.3e-71
K09875	12.1108	4.60517	0.312925	14.7165	5.05e-49	4.56e-48
K05290	14.7163	4.60459	0.23748	19.3893	9.49e-84	3.22e-82
K15175	15.4627	4.60359	0.249305	18.4657	3.9e-76	9e-75
K13118	14.9874	4.60353	0.240921	19.108	2.16e-81	6.56e-80
K15198	14.3087	4.60176	0.277083	16.6079	6.11e-62	8.11e-61
K10604	15.1967	4.60111	0.28481	16.155	1.05e-58	1.25e-57
K13748	16.3458	4.60045	0.2991	15.381	2.2e-53	2.26e-52
K15029	16.9522	4.59999	0.256895	17.9061	1.06e-71	1.99e-70
K07953	15.3293	4.59749	0.257515	17.8533	2.73e-71	5.04e-70
K12616	16.7706	4.59747	0.257684	17.8415	3.36e-71	6.2e-70
K09485	15.1085	4.59726	0.28545	16.1053	2.34e-58	2.79e-57
K01853	13.4974	4.59688	0.219878	20.9065	4.67e-97	4.65e-95
K11308	15.4499	4.59605	0.242799	18.9294	6.53e-80	1.83e-78
K15588	12.7098	4.59591	0.299334	15.3538	3.34e-53	3.41e-52
K17655	13.5182	4.59564	0.230073	19.9747	9.15e-89	4.45e-87
K15103	14.8814	4.5953	0.242094	18.9814	2.43e-80	6.96e-79
K11064	16.4033	4.59425	0.249426	18.4192	9.21e-76	2.08e-74
K04440	15.2436	4.59407	0.334668	13.7272	6.97e-43	5.43e-42
K15191	13.1326	4.59365	0.241201	19.0449	7.24e-81	2.13e-79
K06664	13.909	4.59343	0.269884	17.02	5.84e-65	8.55e-64
K19371	15.8411	4.59326	0.22447	20.4627	4.63e-93	3.23e-91
K15370	12.2445	4.59299	0.305953	15.0121	6.12e-51	5.89e-50
K14848	16.6141	4.59216	0.258714	17.75	1.72e-70	3.11e-69
K14767	15.3886	4.59195	0.237958	19.2973	5.66e-83	1.84e-81
K14830	16.8301	4.59181	0.253582	18.1078	2.76e-73	5.58e-72
K18670	13.8931	4.59147	0.225352	20.3746	2.81e-92	1.8e-90
K17588	13.1994	4.59066	0.243007	18.8911	1.35e-79	3.71e-78
K14004	15.5802	4.58992	0.246578	18.6145	2.45e-77	5.99e-76
K15367	12.1649	4.58971	0.324111	14.1609	1.6e-45	1.32e-44
K02928	11.9919	4.58922	0.304273	15.0826	2.11e-51	2.05e-50
K10402	15.6849	4.58899	0.237468	19.3247	3.33e-83	1.09e-81
K11346	14.5241	4.5879	0.264462	17.3481	2.04e-67	3.24e-66
K11857	13.4093	4.58749	0.254108	18.0533	7.43e-73	1.47e-71
K02605	14.2881	4.58702	0.27654	16.5872	8.63e-62	1.14e-60
K10840	15.1862	4.58486	0.25232	18.1708	8.78e-74	1.81e-72
K10738	15.4661	4.58332	0.24884	18.4188	9.29e-76	2.1e-74
K02284	25.5042	4.58314	0.349578	13.1105	2.87e-39	2.02e-38
K13133	17.3995	4.5829	0.265464	17.2637	8.82e-67	1.37e-65
K11268	13.8497	4.58261	0.240651	19.0426	7.57e-81	2.22e-79
K18730	17.3973	4.5819	0.257395	17.801	6.94e-71	1.27e-69
K11663	13.1889	4.5818	0.217395	21.076	1.32e-98	1.58e-96
K03963	12.4812	4.58145	0.30866	14.843	7.72e-50	7.15e-49
K19476	15.7402	4.58138	0.246712	18.5697	5.65e-77	1.35e-75
K19155	23.7665	4.58083	0.268386	17.0681	2.56e-65	3.8e-64
K04306	14.751	4.58053	0.331195	13.8303	1.67e-43	1.33e-42
K11393	14.047	4.58022	0.245512	18.6558	1.13e-77	2.84e-76
K11441	22.6331	4.57966	0.335347	13.6565	1.85e-42	1.42e-41
K03145	19.353	4.57944	0.252801	18.1148	2.43e-73	4.93e-72
K12179	15.442	4.57911	0.242906	18.8513	2.87e-79	7.8e-78
K15181	16.439	4.5783	0.273164	16.7603	4.76e-63	6.56e-62
K11295	17.2243	4.57764	0.259807	17.6194	1.75e-69	2.99e-68
K05766	14.1372	4.5775	0.31884	14.3567	9.67e-47	8.26e-46
K17496	14.6627	4.57722	0.234577	19.5127	8.56e-85	3.11e-83
K11339	17.993	4.57603	0.257378	17.7795	1.02e-70	1.86e-69
K00915	16.6695	4.57566	0.261682	17.4856	1.84e-68	3.04e-67
K19330	17.8832	4.57561	0.293712	15.5785	1.02e-54	1.09e-53
K03039	15.9509	4.57516	0.249649	18.3263	5.1e-75	1.12e-73
K02604	14.8715	4.57514	0.239862	19.074	4.15e-81	1.24e-79
K19029	17.8328	4.57511	0.266792	17.1486	6.43e-66	9.7e-65
K02090	13.8355	4.57421	0.302904	15.1012	1.59e-51	1.55e-50
K11155	15.9661	4.57359	0.24316	18.809	6.38e-79	1.7e-77
K15137	13.3757	4.57139	0.319131	14.3245	1.54e-46	1.31e-45
K13037	21.0627	4.5713	0.283913	16.1011	2.51e-58	2.98e-57
K09593	12.8177	4.57115	0.288225	15.8596	1.21e-56	1.36e-55
K10809	14.5257	4.56905	0.259066	17.6366	1.29e-69	2.23e-68
K10257	20.337	4.56897	0.258128	17.7004	4.16e-70	7.44e-69
K13220	12.8397	4.5665	0.22775	20.0505	2e-89	1.02e-87
K01188	14.9134	4.56425	0.213178	21.4105	1.07e-101	1.8e-99
K01377	11.8564	4.56398	0.349549	13.0567	5.82e-39	4.07e-38
K14300	18.0115	4.56388	0.330806	13.7963	2.68e-43	2.11e-42
K18341	13.3793	4.56324	0.266922	17.0958	1.6e-65	2.38e-64
K11849	17.0112	4.56159	0.294974	15.4644	6.04e-54	6.35e-53
K15732	16.1718	4.56139	0.254835	17.8994	1.19e-71	2.24e-70
K17260	16.2736	4.56136	0.255965	17.8202	4.92e-71	9.04e-70
K10579	19.024	4.55902	0.278219	16.3864	2.39e-60	2.99e-59
K17422	12.882	4.55861	0.285384	15.9736	1.95e-57	2.27e-56
K11843	17.8346	4.55856	0.270141	16.8747	6.9e-64	9.83e-63
K15205	11.8493	4.55838	0.309661	14.7206	4.76e-49	4.3e-48
K13750	16.3294	4.55833	0.304991	14.9458	1.66e-50	1.57e-49
K15409	15.2967	4.55823	0.25457	17.9056	1.07e-71	2.01e-70
K11157	12.6006	4.5574	0.27125	16.8015	2.38e-63	3.31e-62
K11684	14.0783	4.55672	0.224915	20.2597	2.92e-91	1.71e-89
K13844	11.7721	4.55666	0.294799	15.4568	6.79e-54	7.11e-53
K04876	14.9991	4.55643	0.313744	14.5228	8.69e-48	7.62e-47
K10397	17.6311	4.55615	0.28012	16.265	1.75e-59	2.13e-58
K02331	16.5634	4.55595	0.247037	18.4424	6e-76	1.37e-74
K10391	12.3939	4.55535	0.224818	20.2624	2.76e-91	1.64e-89
K09284	20.8218	4.55508	0.268721	16.951	1.89e-64	2.73e-63
K15424	17.6494	4.55369	0.250035	18.2122	4.13e-74	8.63e-73
K13855	17.7956	4.55364	0.280517	16.233	2.94e-59	3.57e-58
K07897	18.6388	4.55266	0.268638	16.9472	2.02e-64	2.91e-63
K13869	16.7016	4.55262	0.302674	15.0414	3.93e-51	3.8e-50
K14994	20.908	4.55167	0.337751	13.4764	2.15e-41	1.61e-40
K12946	11.8607	4.55163	0.28168	16.1589	9.84e-59	1.18e-57
K17971	11.9203	4.5514	0.304849	14.93	2.1e-50	1.99e-49
K12569	11.9275	4.55078	0.346183	13.1456	1.8e-39	1.28e-38
K03988	17.0118	4.55016	0.261157	17.4231	5.51e-68	8.91e-67
K08907	25.3032	4.54955	0.337054	13.498	1.61e-41	1.21e-40
K14009	19.8623	4.54884	0.23024	19.757	6.99e-87	2.85e-85
K16944	18.6288	4.54833	0.282966	16.0738	3.89e-58	4.6e-57
K00592	11.9132	4.54783	0.243915	18.6451	1.38e-77	3.45e-76
K13093	14.9295	4.54626	0.232176	19.5811	2.24e-85	8.5e-84
K08775	15.2483	4.54577	0.266693	17.0449	3.81e-65	5.61e-64
K19127	14.7651	4.54548	0.290454	15.6496	3.34e-55	3.61e-54
K07918	15.5095	4.54535	0.278256	16.3351	5.55e-60	6.84e-59
K02639	195.464	4.54235	0.433974	10.4669	1.23e-25	6.26e-25
K11238	20.0707	4.54195	0.25599	17.7427	1.96e-70	3.54e-69
K14773	13.3909	4.54187	0.265632	17.0984	1.53e-65	2.28e-64
K09054	14.5012	4.54166	0.250253	18.1482	1.33e-73	2.71e-72
K07889	15.8263	4.53955	0.253584	17.9016	1.15e-71	2.15e-70
K09907	18.9472	4.53929	0.282343	16.0772	3.68e-58	4.35e-57
K07943	13.4271	4.53734	0.225586	20.1136	5.61e-90	2.97e-88
K18350	13.4526	4.53617	0.295258	15.3634	2.88e-53	2.95e-52
K12843	15.4412	4.53516	0.246421	18.4041	1.22e-75	2.74e-74
K08863	15.0372	4.53447	0.254345	17.828	4.28e-71	7.88e-70
K00670	20.4321	4.53429	0.284149	15.9575	2.53e-57	2.93e-56
K16510	11.9724	4.53424	0.345003	13.1426	1.88e-39	1.33e-38
K14864	15.0879	4.53383	0.244456	18.5466	8.68e-77	2.06e-75
K19533	13.9722	4.53312	0.285762	15.8633	1.14e-56	1.29e-55
K12176	15.5048	4.53181	0.247787	18.2892	1.01e-74	2.18e-73
K03882	95.7637	4.53179	0.357377	12.6807	7.57e-37	5.04e-36
K17925	16.7871	4.53064	0.276141	16.407	1.7e-60	2.14e-59
K02547	14.3997	4.53024	0.29991	15.1053	1.49e-51	1.46e-50
K04149	15.5785	4.52949	0.342619	13.2202	6.71e-40	4.82e-39
K11137	14.3539	4.52902	0.23477	19.2913	6.36e-83	2.05e-81
K03174	18.0367	4.52822	0.323636	13.9917	1.75e-44	1.42e-43
K08806	14.0269	4.52693	0.296674	15.2589	1.44e-52	1.43e-51
K10849	18.1364	4.52648	0.278021	16.281	1.35e-59	1.64e-58
K11676	20.1419	4.52645	0.288043	15.7145	1.2e-55	1.32e-54
K18681	15.0484	4.52617	0.25612	17.672	6.89e-70	1.21e-68
K02180	15.1973	4.52516	0.237285	19.0706	4.43e-81	1.31e-79
K02447	11.6349	4.52479	0.293386	15.4227	1.15e-53	1.2e-52
K13414	11.6282	4.52478	0.306944	14.7414	3.49e-49	3.17e-48
K02223	16.0877	4.52463	0.337421	13.4095	5.32e-41	3.94e-40
K15111	17.0081	4.52429	0.253333	17.8591	2.46e-71	4.56e-70
K19531	14.6794	4.5239	0.260431	17.3708	1.37e-67	2.19e-66
K02261	112.746	4.52375	0.445525	10.1538	3.19e-24	1.57e-23
K11404	16.7074	4.52328	0.258287	17.5126	1.15e-68	1.91e-67
K15117	12.0645	4.52315	0.239864	18.8571	2.57e-79	7.01e-78
K02202	15.0314	4.52313	0.242304	18.6672	9.16e-78	2.3e-76
K14305	13.4367	4.52263	0.281213	16.0826	3.38e-58	3.99e-57
K11847	13.2127	4.52212	0.269378	16.7873	3.02e-63	4.2e-62
K09421	16.4601	4.52022	0.275279	16.4205	1.36e-60	1.72e-59
K14726	16.3734	4.51977	0.287732	15.7083	1.33e-55	1.46e-54
K07888	13.0967	4.51962	0.260854	17.3263	2.98e-67	4.71e-66
K12835	17.4445	4.51935	0.253567	17.8231	4.68e-71	8.6e-70
K13175	14.9615	4.51932	0.266021	16.9886	9.97e-65	1.45e-63
K18467	16.3196	4.51866	0.258671	17.4688	2.48e-68	4.05e-67
K14436	11.6556	4.51854	0.247815	18.2335	2.8e-74	5.89e-73
K03257	16.4969	4.51702	0.241183	18.7286	2.89e-78	7.49e-77
K18437	15.4278	4.51637	0.268746	16.8053	2.23e-63	3.11e-62
K11620	12.1443	4.51589	0.273536	16.5093	3.14e-61	4.05e-60
K14328	12.7567	4.5157	0.303087	14.899	3.34e-50	3.14e-49
K11420	17.603	4.51535	0.255183	17.6946	4.61e-70	8.22e-69
K15100	18.9646	4.51525	0.275185	16.4081	1.67e-60	2.11e-59
K16298	13.5495	4.51486	0.260825	17.3099	3.96e-67	6.22e-66
K17891	12.0199	4.51456	0.302899	14.9045	3.08e-50	2.89e-49
K12190	15.523	4.51431	0.254213	17.758	1.49e-70	2.7e-69
K02151	13.3924	4.51326	0.246888	18.2806	1.18e-74	2.54e-73
K14399	17.6645	4.51315	0.275807	16.3634	3.49e-60	4.34e-59
K11143	20.4102	4.51314	0.335887	13.4365	3.7e-41	2.75e-40
K15104	16.7335	4.513	0.256752	17.5772	3.68e-69	6.23e-68
K04424	15.7899	4.51264	0.2581	17.4841	1.89e-68	3.12e-67
K14537	17.302	4.5123	0.258025	17.4878	1.77e-68	2.92e-67
K10689	13.1049	4.512	0.306195	14.7357	3.8e-49	3.44e-48
K19307	13.2308	4.51134	0.215771	20.908	4.53e-97	4.53e-95
K03246	16.8441	4.51082	0.245189	18.3973	1.38e-75	3.08e-74
K03256	14.4088	4.51003	0.244157	18.4718	3.48e-76	8.03e-75
K07760	13.357	4.50991	0.267512	16.8587	9.05e-64	1.28e-62
K15082	14.8843	4.5094	0.240338	18.7627	1.52e-78	4.01e-77
K14995	13.8682	4.50912	0.269934	16.7045	1.22e-62	1.66e-61
K17615	19.5434	4.50889	0.280223	16.0904	2.98e-58	3.53e-57
K06622	14.1825	4.50774	0.273199	16.4998	3.68e-61	4.73e-60
K11324	15.0347	4.50761	0.247634	18.2027	4.91e-74	1.02e-72
K13221	16.3964	4.50736	0.241755	18.6443	1.4e-77	3.5e-76
K14803	18.2641	4.50712	0.275826	16.3405	5.09e-60	6.28e-59
K14686	17.0402	4.50673	0.256071	17.5995	2.48e-69	4.23e-68
K03011	19.4962	4.50619	0.274889	16.3928	2.15e-60	2.7e-59
K03248	14.8899	4.50605	0.251316	17.9298	6.9e-72	1.32e-70
K14428	12.7523	4.50557	0.325235	13.8533	1.22e-43	9.65e-43
K19128	14.0437	4.5048	0.267278	16.8543	9.75e-64	1.38e-62
K08835	16.5442	4.50414	0.257519	17.4905	1.69e-68	2.79e-67
K04521	11.403	4.50389	0.248508	18.1237	2.07e-73	4.2e-72
K12274	19.8417	4.50384	0.282381	15.9495	2.87e-57	3.32e-56
K15105	19.4608	4.50357	0.297764	15.1246	1.11e-51	1.09e-50
K12827	16.0661	4.50339	0.264229	17.0435	3.9e-65	5.74e-64
K14288	13.9342	4.50303	0.237496	18.9605	3.62e-80	1.03e-78
K03847	16.5449	4.50301	0.244687	18.4031	1.24e-75	2.78e-74
K10936	11.5904	4.50266	0.318667	14.1297	2.49e-45	2.06e-44
K12900	12.0504	4.50222	0.244202	18.4364	6.7e-76	1.53e-74
K19323	12.4625	4.50183	0.271093	16.6062	6.28e-62	8.34e-61
K18259	17.7465	4.50167	0.258346	17.4249	5.34e-68	8.65e-67
K02731	19.3011	4.50102	0.291689	15.4309	1.01e-53	1.06e-52
K06249	14.5997	4.501	0.30596	14.7111	5.47e-49	4.94e-48
K05680	16.9027	4.50045	0.347744	12.9418	2.61e-38	1.8e-37
K14788	16.5171	4.4996	0.258193	17.4273	5.12e-68	8.31e-67
K06205	20.3108	4.49895	0.273385	16.4565	7.53e-61	9.57e-60
K10594	16.8324	4.49803	0.286415	15.7046	1.41e-55	1.54e-54
K15283	17.6941	4.49736	0.242736	18.5278	1.23e-76	2.89e-75
K07441	43.0745	4.49566	0.340527	13.2021	8.53e-40	6.11e-39
K17868	13.2643	4.49441	0.226526	19.8405	1.33e-87	5.77e-86
K11341	16.3414	4.49431	0.252944	17.768	1.25e-70	2.27e-69
K08576	16.7365	4.49428	0.268191	16.7578	4.97e-63	6.84e-62
K12175	15.3259	4.49347	0.244222	18.3991	1.33e-75	2.99e-74
K06267	18.3988	4.49214	0.237457	18.9177	8.16e-80	2.28e-78
K06628	16.2663	4.49201	0.271914	16.52	2.64e-61	3.41e-60
K19219	14.7743	4.49189	0.227511	19.7436	9.1e-87	3.71e-85
K16830	14.2364	4.49185	0.251539	17.8575	2.53e-71	4.68e-70
K08838	16.6869	4.49153	0.276134	16.2658	1.73e-59	2.11e-58
K03881	104.927	4.49124	0.379207	11.8438	2.32e-32	1.39e-31
K08334	16.7048	4.49103	0.241119	18.6258	1.99e-77	4.9e-76
K14408	18.2232	4.49009	0.268889	16.6987	1.34e-62	1.82e-61
K15501	17.4672	4.48963	0.282576	15.8882	7.65e-57	8.71e-56
K11550	20.129	4.48911	0.236639	18.9703	3e-80	8.56e-79
K03691	16.8496	4.48909	0.235742	19.0424	7.6e-81	2.23e-79
K12160	17.5274	4.48902	0.273525	16.4118	1.58e-60	1.98e-59
K18270	16.0947	4.48841	0.267514	16.7782	3.52e-63	4.88e-62
K03017	14.0469	4.48603	0.264635	16.9518	1.87e-64	2.7e-63
K12865	17.1003	4.48592	0.267389	16.7767	3.61e-63	5e-62
K17887	16.1556	4.48566	0.276032	16.2505	2.21e-59	2.7e-58
K03360	13.2777	4.48565	0.253304	17.7085	3.6e-70	6.45e-69
K06047	18.9068	4.48564	0.310225	14.4593	2.19e-47	1.9e-46
K02724	32.4022	4.48388	0.384039	11.6756	1.7e-31	9.92e-31
K17087	15.7185	4.48343	0.253647	17.6759	6.44e-70	1.14e-68
K17607	13.7772	4.48319	0.240786	18.619	2.25e-77	5.53e-76
K08029	12.1946	4.48314	0.300954	14.8964	3.48e-50	3.26e-49
K19365	14.8011	4.48286	0.257546	17.4061	7.42e-68	1.2e-66
K11795	14.9703	4.48267	0.256246	17.4936	1.6e-68	2.65e-67
K17498	14.3126	4.48146	0.238526	18.7882	9.44e-79	2.5e-77
K10426	14.861	4.48133	0.245528	18.2518	2e-74	4.25e-73
K03144	16.6793	4.48126	0.242325	18.4928	2.36e-76	5.49e-75
K10144	17.816	4.48083	0.24906	17.991	2.29e-72	4.47e-71
K15121	14.1176	4.48017	0.242441	18.4794	3.03e-76	7e-75
K11982	17.2083	4.47992	0.243127	18.4263	8.08e-76	1.83e-74
K08342	15.3173	4.47891	0.253888	17.6413	1.19e-69	2.06e-68
K13273	16.1397	4.47817	0.314135	14.2556	4.14e-46	3.48e-45
K13886	17.2524	4.47754	0.28291	15.8267	2.04e-56	2.29e-55
K09529	16.4553	4.47731	0.229496	19.5093	9.15e-85	3.3e-83
K11468	11.7678	4.47644	0.288908	15.4943	3.79e-54	4e-53
K12873	12.3915	4.47585	0.257008	17.4152	6.32e-68	1.02e-66
K17506	18.337	4.47502	0.255538	17.5121	1.16e-68	1.92e-67
K15445	14.737	4.47488	0.241442	18.5339	1.1e-76	2.59e-75
K07195	17.7272	4.4746	0.279619	16.0025	1.23e-57	1.43e-56
K09287	20.4284	4.47448	0.253212	17.6709	7.03e-70	1.24e-68
K04370	12.2192	4.47416	0.276719	16.1686	8.4e-59	1.01e-57
K14827	14.3245	4.47414	0.232816	19.2175	2.64e-82	8.32e-81
K18655	14.3056	4.47402	0.221512	20.1977	1.03e-90	5.8e-89
K07870	14.948	4.47377	0.244172	18.3222	5.51e-75	1.2e-73
K15450	18.3246	4.47365	0.281924	15.8683	1.05e-56	1.19e-55
K09611	12.7974	4.47236	0.247806	18.0478	8.21e-73	1.62e-71
K12182	17.695	4.47206	0.292667	15.2804	1.03e-52	1.04e-51
K02218	14.3696	4.47139	0.243958	18.3285	4.9e-75	1.07e-73
K02927	18.0603	4.47117	0.313735	14.2514	4.39e-46	3.68e-45
K03029	14.3148	4.47113	0.239478	18.6703	8.64e-78	2.18e-76
K13807	16.7656	4.47066	0.288277	15.5082	3.05e-54	3.23e-53
K11485	14.208	4.46957	0.323441	13.8188	1.96e-43	1.55e-42
K13428	13.4966	4.46944	0.247872	18.0313	1.11e-72	2.18e-71
K14192	27.839	4.46902	0.284533	15.7065	1.37e-55	1.5e-54
K02684	17.4391	4.46853	0.25957	17.2151	2.05e-66	3.13e-65
K13841	12.0906	4.46837	0.324521	13.7691	3.91e-43	3.06e-42
K10658	15.2177	4.46822	0.29005	15.405	1.51e-53	1.57e-52
K11642	11.7435	4.46819	0.278144	16.0643	4.54e-58	5.34e-57
K04468	13.9214	4.46806	0.320195	13.9542	2.97e-44	2.39e-43
K12614	16.1737	4.46677	0.263374	16.9598	1.63e-64	2.36e-63
K12198	14.5889	4.46582	0.247168	18.068	5.7e-73	1.13e-71
K10627	15.034	4.46578	0.252592	17.6799	5.99e-70	1.06e-68
K12501	11.1418	4.46572	0.264414	16.8891	5.41e-64	7.72e-63
K04706	14.6224	4.4655	0.23846	18.7264	3.02e-78	7.79e-77
K00910	16.975	4.46509	0.281274	15.8745	9.51e-57	1.08e-55
K15407	14.5778	4.465	0.21422	20.8431	1.76e-96	1.64e-94
K07750	16.8317	4.46478	0.253394	17.6199	1.73e-69	2.97e-68
K11869	12.1641	4.46415	0.26058	17.1316	8.63e-66	1.3e-64
K08272	14.7071	4.46216	0.246792	18.0807	4.53e-73	9.03e-72
K10259	14.5671	4.45998	0.292867	15.2287	2.28e-52	2.27e-51
K06322	29.4773	4.45984	0.360256	12.3796	3.37e-35	2.15e-34
K16749	16.6286	4.45946	0.27516	16.2068	4.51e-59	5.44e-58
K04558	11.8868	4.45886	0.332454	13.412	5.15e-41	3.81e-40
K14782	13.3863	4.45848	0.236399	18.86	2.43e-79	6.67e-78
K08867	14.5082	4.45838	0.249409	17.8758	1.82e-71	3.4e-70
K06063	15.7443	4.45727	0.258232	17.2607	9.29e-67	1.44e-65
K12826	12.429	4.45709	0.217681	20.4753	3.58e-93	2.59e-91
K15027	17.2338	4.45586	0.293069	15.2041	3.32e-52	3.29e-51
K15072	17.6725	4.45539	0.258326	17.2472	1.17e-66	1.81e-65
K13201	20.821	4.45453	0.282455	15.7707	4.95e-56	5.51e-55
K14406	15.3522	4.4538	0.273367	16.2924	1.12e-59	1.37e-58
K12613	15.7677	4.45368	0.252774	17.6192	1.75e-69	3e-68
K15174	15.1609	4.45358	0.253186	17.5902	2.93e-69	4.98e-68
K13119	14.3647	4.45309	0.236718	18.8118	6.05e-79	1.61e-77
K12860	17.2019	4.45226	0.270932	16.4331	1.11e-60	1.4e-59
K05861	11.1125	4.4511	0.33675	13.2178	6.93e-40	4.98e-39
K14971	12.3112	4.45099	0.327854	13.5761	5.55e-42	4.2e-41
K10578	13.3242	4.4508	0.221408	20.1023	7.05e-90	3.7e-88
K17765	11.5658	4.4501	0.337246	13.1954	9.32e-40	6.67e-39
K06558	14.2445	4.44993	0.276298	16.1055	2.33e-58	2.78e-57
K14559	14.5577	4.44848	0.24052	18.4953	2.25e-76	5.25e-75
K15115	16.6998	4.44818	0.261704	16.997	8.65e-65	1.26e-63
K14400	15.1371	4.44791	0.254566	17.4725	2.32e-68	3.8e-67
K07905	15.0252	4.44769	0.258583	17.2003	2.64e-66	4.03e-65
K11303	14.7553	4.44657	0.240538	18.4859	2.68e-76	6.21e-75
K07975	15.2211	4.44625	0.337598	13.1702	1.3e-39	9.28e-39
K14298	14.4182	4.44445	0.24296	18.2929	9.42e-75	2.04e-73
K07901	19.7316	4.44381	0.30817	14.42	3.87e-47	3.34e-46
K14411	22.0104	4.44288	0.330309	13.4507	3.05e-41	2.27e-40
K12735	14.3655	4.44207	0.241874	18.3652	2.5e-75	5.51e-74
K12485	15.6848	4.44136	0.283249	15.6801	2.07e-55	2.26e-54
K18498	11.0492	4.44065	0.325098	13.6594	1.77e-42	1.37e-41
K16457	19.6123	4.43942	0.296675	14.9639	1.26e-50	1.21e-49
K10569	14.6299	4.43933	0.245106	18.1119	2.57e-73	5.19e-72
K13044	11.3376	4.43904	0.28727	15.4525	7.26e-54	7.59e-53
K02734	13.5617	4.43875	0.223859	19.8284	1.69e-87	7.26e-86
K14405	16.0567	4.43873	0.252737	17.5626	4.76e-69	8.01e-68
K15477	11.214	4.43818	0.299313	14.8279	9.67e-50	8.93e-49
K17536	16.7543	4.4375	0.321359	13.8085	2.26e-43	1.79e-42
K06228	16.2836	4.43731	0.237974	18.6462	1.36e-77	3.39e-76
K11399	11.0048	4.43636	0.312457	14.1983	9.38e-46	7.8e-45
K11428	16.1541	4.43594	0.285493	15.5378	1.92e-54	2.05e-53
K02219	12.5998	4.43517	0.293166	15.1285	1.05e-51	1.03e-50
K12366	15.5948	4.43485	0.265627	16.6958	1.41e-62	1.91e-61
K08130	11.5914	4.43473	0.326599	13.5785	5.37e-42	4.07e-41
K11805	12.8648	4.43321	0.220819	20.0762	1.19e-89	6.19e-88
K12397	16.2614	4.43214	0.267715	16.5555	1.46e-61	1.92e-60
K06633	14.7476	4.43193	0.235556	18.8148	5.72e-79	1.53e-77
K16634	15.8626	4.43164	0.269612	16.4371	1.04e-60	1.31e-59
K16751	11.8207	4.4316	0.259583	17.072	2.4e-65	3.57e-64
K12762	11.3798	4.43095	0.334503	13.2464	4.74e-40	3.42e-39
K09420	18.17	4.43057	0.278801	15.8915	7.25e-57	8.27e-56
K18462	13.2947	4.43025	0.269383	16.4459	8.98e-61	1.14e-59
K13116	15.64	4.42996	0.261136	16.9642	1.51e-64	2.19e-63
K11577	16.3063	4.42988	0.29144	15.2	3.54e-52	3.51e-51
K04948	12.6055	4.42981	0.241081	18.3748	2.09e-75	4.64e-74
K14834	14.4311	4.42943	0.235154	18.8363	3.81e-79	1.03e-77
K12872	15.5175	4.42934	0.254606	17.3968	8.72e-68	1.4e-66
K12400	13.5624	4.42906	0.235501	18.807	6.62e-79	1.76e-77
K16449	18.3956	4.42844	0.303237	14.6039	2.65e-48	2.35e-47
K18441	15.2296	4.42834	0.285129	15.531	2.14e-54	2.28e-53
K10661	16.4099	4.42828	0.258655	17.1204	1.05e-65	1.57e-64
K05755	12.5742	4.42721	0.254727	17.3803	1.16e-67	1.87e-66
K06685	18.8655	4.4261	0.293476	15.0816	2.14e-51	2.08e-50
K14634	15.4712	4.42588	0.263868	16.7731	3.84e-63	5.31e-62
K16765	13.9454	4.42582	0.267476	16.5466	1.69e-61	2.21e-60
K12757	23.7167	4.42491	0.351968	12.5719	3.01e-36	1.98e-35
K16550	14.9848	4.42394	0.260209	17.0015	8e-65	1.17e-63
K08507	12.3247	4.42185	0.259014	17.0718	2.41e-65	3.57e-64
K04532	15.8475	4.42066	0.254382	17.378	1.21e-67	1.94e-66
K10802	18.7024	4.41993	0.296269	14.9186	2.49e-50	2.35e-49
K12882	14.3448	4.41984	0.244099	18.1068	2.82e-73	5.69e-72
K13851	12.7266	4.41895	0.219118	20.167	1.91e-90	1.06e-88
K14809	14.8755	4.41694	0.245545	17.9884	2.4e-72	4.68e-71
K15550	18.7156	4.41641	0.326155	13.5408	8.97e-42	6.77e-41
K03063	15.4605	4.41627	0.244692	18.0483	8.13e-73	1.61e-71
K05291	13.4836	4.41581	0.247237	17.8606	2.39e-71	4.44e-70
K12627	14.2162	4.41558	0.265164	16.6523	2.91e-62	3.92e-61
K11433	13.578	4.41556	0.286811	15.3954	1.76e-53	1.81e-52
K11648	14.4612	4.41479	0.312974	14.1059	3.49e-45	2.87e-44
K02738	15.1209	4.41403	0.239449	18.4341	7e-76	1.59e-74
K03349	15.6801	4.41382	0.240113	18.3822	1.82e-75	4.06e-74
K15216	14.6105	4.4131	0.237968	18.5449	8.96e-77	2.12e-75
K03138	14.958	4.41257	0.297554	14.8295	9.44e-50	8.72e-49
K10586	14.7724	4.41217	0.267093	16.5192	2.67e-61	3.45e-60
K14997	16.326	4.41053	0.249501	17.6774	6.27e-70	1.11e-68
K06515	17.5707	4.4103	0.311167	14.1734	1.34e-45	1.11e-44
K08512	10.9659	4.41027	0.324995	13.5703	6.01e-42	4.55e-41
K02325	15.5342	4.40739	0.25475	17.3008	4.64e-67	7.26e-66
K08825	16.2642	4.40717	0.261562	16.8494	1.06e-63	1.49e-62
K05756	13.038	4.40584	0.267731	16.4562	7.57e-61	9.6e-60
K01568	19.1749	4.40563	0.29299	15.0368	4.22e-51	4.07e-50
K10333	10.9324	4.40507	0.335808	13.1178	2.6e-39	1.84e-38
K05672	10.8982	4.40331	0.294295	14.9622	1.3e-50	1.23e-49
K09453	13.9902	4.40141	0.279598	15.7419	7.8e-56	8.62e-55
K12471	17.1726	4.40089	0.269155	16.3508	4.3e-60	5.32e-59
K15902	15.1627	4.40055	0.300943	14.6225	2.02e-48	1.79e-47
K09676	22.0755	4.39981	0.276211	15.9292	3.98e-57	4.57e-56
K17917	18.3493	4.39959	0.284167	15.4824	4.56e-54	4.8e-53
K09554	15.2595	4.39916	0.236572	18.5955	3.5e-77	8.46e-76
K14972	30.9174	4.39906	0.405082	10.8597	1.79e-27	9.56e-27
K02321	14.966	4.39794	0.248234	17.7169	3.1e-70	5.57e-69
K10967	11.9912	4.39782	0.252398	17.4241	5.41e-68	8.76e-67
K15119	13.6363	4.39777	0.235993	18.6352	1.67e-77	4.12e-76
K04907	12.8105	4.39546	0.247788	17.7388	2.11e-70	3.79e-69
K11515	12.1233	4.39401	0.299709	14.6609	1.15e-48	1.02e-47
K06099	18.9646	4.39218	0.290737	15.1071	1.45e-51	1.42e-50
K16075	17.8296	4.39192	0.266102	16.5046	3.4e-61	4.37e-60
K14798	15.4422	4.3914	0.259579	16.9174	3.35e-64	4.8e-63
K03097	17.6461	4.39123	0.279112	15.7328	9.01e-56	9.93e-55
K05633	15.6355	4.39109	0.329406	13.3303	1.54e-40	1.13e-39
K11598	13.7682	4.39084	0.33067	13.2786	3.08e-40	2.23e-39
K13345	12.2719	4.39016	0.224245	19.5776	2.4e-85	9.07e-84
K08813	11.5274	4.39011	0.252571	17.3817	1.14e-67	1.82e-66
K14410	16.346	4.38988	0.28159	15.5896	8.57e-55	9.18e-54
K12009	11.0024	4.38979	0.334892	13.1081	2.96e-39	2.08e-38
K12687	14.4381	4.38936	0.307279	14.2846	2.73e-46	2.3e-45
K03037	15.0273	4.38888	0.254745	17.2285	1.62e-66	2.49e-65
K00090	11.152	4.3884	0.264402	16.5974	7.27e-62	9.63e-61
K17783	16.1597	4.38821	0.258495	16.976	1.24e-64	1.8e-63
K01368	17.1906	4.38524	0.320978	13.6621	1.71e-42	1.32e-41
K05535	18.0132	4.38446	0.260598	16.8246	1.61e-63	2.26e-62
K16489	14.6525	4.38423	0.275223	15.9298	3.94e-57	4.53e-56
K13178	15.2615	4.38363	0.275804	15.894	6.98e-57	7.97e-56
K08911	11.7653	4.38255	0.277228	15.8085	2.72e-56	3.04e-55
K08288	15.7205	4.3825	0.250473	17.4969	1.51e-68	2.5e-67
K05757	14.841	4.3816	0.301266	14.5439	6.38e-48	5.62e-47
K02603	22.63	4.38107	0.285918	15.3228	5.38e-53	5.46e-52
K17554	14.9054	4.37951	0.329647	13.2854	2.81e-40	2.04e-39
K17433	11.442	4.37868	0.290639	15.0657	2.72e-51	2.64e-50
K12878	14.0027	4.37823	0.23591	18.5589	6.91e-77	1.65e-75
K02146	16.2501	4.3771	0.272821	16.0438	6.31e-58	7.4e-57
K11502	14.4625	4.376	0.24425	17.9161	8.84e-72	1.67e-70
K14993	11.3713	4.3756	0.289189	15.1306	1.02e-51	9.97e-51
K15161	14.7804	4.37514	0.259577	16.8549	9.66e-64	1.37e-62
K13951	11.4173	4.37434	0.284689	15.3653	2.8e-53	2.87e-52
K17944	11.2905	4.37432	0.22603	19.3529	1.93e-83	6.39e-82
K17907	15.9317	4.37379	0.262643	16.653	2.88e-62	3.88e-61
K10410	16.4967	4.37361	0.280437	15.5957	7.79e-55	8.36e-54
K19513	14.9632	4.37298	0.260931	16.7592	4.85e-63	6.68e-62
K11583	17.7729	4.37295	0.279071	15.6696	2.44e-55	2.65e-54
K08653	15.7136	4.37277	0.279666	15.6357	4.16e-55	4.49e-54
K15279	13.8202	4.37266	0.229715	19.0351	8.73e-81	2.55e-79
K08287	14.583	4.37256	0.23782	18.386	1.7e-75	3.79e-74
K00913	17.6994	4.37211	0.29471	14.8353	8.66e-50	8.02e-49
K02449	13.1433	4.37042	0.250776	17.4276	5.1e-68	8.27e-67
K04372	16.0117	4.37018	0.332432	13.1461	1.79e-39	1.27e-38
K10345	14.0765	4.36877	0.253474	17.2356	1.44e-66	2.21e-65
K12456	11.6099	4.36857	0.304485	14.3474	1.11e-46	9.43e-46
K06316	13.6803	4.36836	0.234398	18.6365	1.63e-77	4.03e-76
K04635	11.6154	4.36828	0.314505	13.8894	7.35e-44	5.87e-43
K11714	15.7338	4.36798	0.249967	17.4742	2.25e-68	3.7e-67
K07876	13.1522	4.36791	0.298988	14.609	2.46e-48	2.18e-47
K17356	10.904	4.36773	0.33604	12.9977	1.26e-38	8.77e-38
K07939	11.8472	4.36735	0.252341	17.3074	4.14e-67	6.49e-66
K04911	21.1029	4.36733	0.287676	15.1814	4.69e-52	4.64e-51
K15106	11.3528	4.36682	0.256045	17.0549	3.21e-65	4.75e-64
K12580	16.8181	4.36648	0.269176	16.2217	3.55e-59	4.28e-58
K16608	15.4217	4.36626	0.285848	15.2748	1.13e-52	1.13e-51
K12816	17.1363	4.3651	0.248426	17.5711	4.1e-69	6.92e-68
K04450	16.5552	4.36462	0.290286	15.0356	4.29e-51	4.15e-50
K14833	15.4698	4.3642	0.253815	17.1944	2.92e-66	4.44e-65
K11314	13.1641	4.3639	0.230475	18.9344	5.94e-80	1.67e-78
K10746	15.9876	4.3638	0.265176	16.4562	7.57e-61	9.6e-60
K12401	11.4349	4.36319	0.218595	19.9601	1.22e-88	5.87e-87
K01102	16.0144	4.36175	0.271967	16.0378	6.96e-58	8.15e-57
K03846	14.0942	4.36081	0.246593	17.6843	5.54e-70	9.84e-69
K18368	10.642	4.36017	0.262606	16.6035	6.58e-62	8.72e-61
K11439	12.0488	4.35828	0.277066	15.7301	9.41e-56	1.04e-54
K15287	17.1138	4.35808	0.237816	18.3255	5.18e-75	1.13e-73
K09522	17.3956	4.3576	0.274778	15.8586	1.23e-56	1.39e-55
K05654	10.5939	4.357	0.325467	13.3869	7.21e-41	5.31e-40
K03351	18.2295	4.35635	0.263145	16.5549	1.48e-61	1.93e-60
K07942	15.8143	4.35617	0.289061	15.0701	2.55e-51	2.47e-50
K08142	12.1204	4.35519	0.209242	20.8141	3.22e-96	2.91e-94
K13025	17.6353	4.35461	0.283708	15.3489	3.6e-53	3.68e-52
K16292	16.8239	4.35399	0.269296	16.168	8.48e-59	1.02e-57
K18737	14.0619	4.35324	0.304147	14.313	1.82e-46	1.54e-45
K12887	16.9317	4.35299	0.281981	15.4372	9.2e-54	9.6e-53
K17095	15.8887	4.35236	0.250562	17.3704	1.38e-67	2.2e-66
K12197	16.6169	4.35235	0.279003	15.5997	7.32e-55	7.86e-54
K06823	14.3786	4.35179	0.292918	14.8567	6.3e-50	5.85e-49
K13191	13.7989	4.35062	0.307909	14.1295	2.5e-45	2.06e-44
K14964	13.7087	4.35032	0.246408	17.655	9.32e-70	1.62e-68
K04138	11.7112	4.34982	0.313754	13.8638	1.05e-43	8.37e-43
K14508	10.8699	4.34857	0.306405	14.1922	1.02e-45	8.5e-45
K19612	13.6305	4.34711	0.242597	17.9191	8.37e-72	1.59e-70
K17679	12.4236	4.3468	0.218496	19.8942	4.57e-88	2.07e-86
K15331	25.1971	4.34539	0.272624	15.9391	3.39e-57	3.91e-56
K14850	16.8025	4.34512	0.220198	19.7327	1.13e-86	4.56e-85
K11786	13.3248	4.34486	0.224518	19.3519	1.96e-83	6.5e-82
K17566	19.5449	4.34406	0.274711	15.8132	2.52e-56	2.83e-55
K18789	11.9413	4.34208	0.275684	15.7502	6.85e-56	7.57e-55
K15026	16.4648	4.34088	0.250272	17.3446	2.17e-67	3.44e-66
K17562	12.9251	4.33951	0.305273	14.2152	7.38e-46	6.15e-45
K13511	16.0336	4.33917	0.260527	16.6554	2.77e-62	3.73e-61
K14565	14.981	4.33881	0.255512	16.9809	1.14e-64	1.65e-63
K04338	16.0567	4.33846	0.295753	14.6692	1.02e-48	9.08e-48
K07717	12.1476	4.33842	0.3144	13.7991	2.58e-43	2.03e-42
K06676	15.4844	4.33798	0.255003	17.0115	6.75e-65	9.85e-64
K06727	10.8824	4.33716	0.260745	16.6337	3.97e-62	5.32e-61
K04417	13.9543	4.33692	0.252207	17.1958	2.85e-66	4.34e-65
K17455	15.2369	4.33665	0.284017	15.269	1.23e-52	1.23e-51
K16582	16.1083	4.33535	0.297493	14.5729	4.18e-48	3.69e-47
K17458	21.1832	4.33517	0.291628	14.8654	5.53e-50	5.14e-49
K09508	10.4888	4.33455	0.315908	13.7209	7.61e-43	5.92e-42
K10885	13.6699	4.33284	0.238546	18.1635	1e-73	2.06e-72
K16532	11.0395	4.33252	0.28391	15.2602	1.41e-52	1.41e-51
K17619	15.4784	4.33245	0.262991	16.4738	5.66e-61	7.21e-60
K15454	13.9387	4.33235	0.239334	18.1017	3.09e-73	6.21e-72
K10343	14.8954	4.33221	0.292658	14.803	1.4e-49	1.29e-48
K01109	15.1736	4.33171	0.273343	15.8471	1.47e-56	1.66e-55
K03848	14.2071	4.3315	0.247324	17.5134	1.13e-68	1.88e-67
K17339	17.0544	4.33116	0.293375	14.7632	2.53e-49	2.31e-48
K10484	12.3582	4.33082	0.298862	14.491	1.38e-47	1.2e-46
K10891	14.633	4.33055	0.280197	15.4554	6.94e-54	7.27e-53
K18757	11.4176	4.33041	0.261651	16.5504	1.59e-61	2.08e-60
K05287	10.9048	4.32938	0.246575	17.5581	5.16e-69	8.67e-68
K14791	14.7818	4.32891	0.237935	18.1937	5.79e-74	1.2e-72
K15731	17.2797	4.32765	0.291968	14.8224	1.05e-49	9.67e-49
K13699	16.1945	4.32762	0.270065	16.0243	8.64e-58	1.01e-56
K04647	10.3644	4.32762	0.345668	12.5196	5.84e-36	3.81e-35
K10601	16.0875	4.32633	0.250291	17.2852	6.08e-67	9.49e-66
K19402	10.5466	4.32591	0.294132	14.7074	5.78e-49	5.21e-48
K15308	14.2291	4.323	0.301732	14.3273	1.48e-46	1.26e-45
K10779	16.544	4.32197	0.275305	15.6988	1.54e-55	1.69e-54
K11374	16.1322	4.32137	0.267468	16.1566	1.02e-58	1.22e-57
K05660	10.5767	4.32008	0.325828	13.2588	4.01e-40	2.9e-39
K05480	20.0742	4.32	0.33499	12.8959	4.75e-38	3.26e-37
K02740	10.3016	4.31993	0.27779	15.551	1.57e-54	1.67e-53
K16912	11.6367	4.31907	0.226972	19.0291	9.78e-81	2.85e-79
K08436	10.2945	4.31892	0.263387	16.3976	1.99e-60	2.5e-59
K15280	18.0118	4.31794	0.262206	16.4677	6.26e-61	7.95e-60
K11380	14.7501	4.31791	0.246647	17.5065	1.28e-68	2.12e-67
K19054	16.3192	4.3178	0.229394	18.8226	4.93e-79	1.32e-77
K11226	10.6799	4.31774	0.290707	14.8526	6.7e-50	6.21e-49
K09648	16.9815	4.31773	0.288449	14.9688	1.17e-50	1.12e-49
K00599	15.2236	4.31553	0.24062	17.935	6.29e-72	1.2e-70
K12870	11.8217	4.31495	0.214999	20.0696	1.36e-89	7.03e-88
K05642	13.0704	4.31485	0.275382	15.6686	2.48e-55	2.69e-54
K14297	16.7048	4.31416	0.27548	15.6605	2.82e-55	3.05e-54
K08492	12.1876	4.31396	0.237093	18.1952	5.63e-74	1.17e-72
K18081	15.3772	4.31396	0.259349	16.6338	3.97e-62	5.31e-61
K10299	10.413	4.31353	0.339828	12.6933	6.44e-37	4.31e-36
K06449	16.1189	4.31335	0.298658	14.4425	2.8e-47	2.42e-46
K06002	10.9217	4.3129	0.255992	16.8478	1.09e-63	1.54e-62
K11437	11.1955	4.3124	0.235021	18.349	3.36e-75	7.4e-74
K14546	15.1081	4.31202	0.235553	18.306	7.42e-75	1.61e-73
K07937	13.6987	4.31186	0.245202	17.5849	3.21e-69	5.45e-68
K12049	10.5011	4.31161	0.261072	16.515	2.86e-61	3.69e-60
K10224	10.3172	4.31157	0.289221	14.9075	2.95e-50	2.77e-49
K09300	11.0417	4.31118	0.318338	13.5428	8.74e-42	6.6e-41
K14442	14.5816	4.31051	0.275512	15.6454	3.57e-55	3.86e-54
K14842	15.6858	4.30942	0.27117	15.892	7.2e-57	8.22e-56
K07944	11.7099	4.30941	0.213741	20.1618	2.12e-90	1.17e-88
K13984	19.3708	4.30915	0.257045	16.7642	4.46e-63	6.15e-62
K14775	16.5443	4.30897	0.286134	15.0593	3e-51	2.9e-50
K03251	15.844	4.3083	0.267239	16.1216	1.8e-58	2.15e-57
K19625	14.8814	4.3081	0.273468	15.7536	6.49e-56	7.18e-55
K03259	18.4582	4.30776	0.291322	14.7869	1.78e-49	1.63e-48
K13811	14.5726	4.30774	0.258726	16.6498	3.04e-62	4.08e-61
K14800	12.6168	4.30757	0.26115	16.4946	4.01e-61	5.14e-60
K12482	13.2656	4.30706	0.306404	14.0568	7e-45	5.71e-44
K08815	19.8508	4.30613	0.243727	17.6679	7.42e-70	1.3e-68
K18584	13.8894	4.30442	0.262936	16.3706	3.1e-60	3.86e-59
K16469	24.3627	4.3035	0.33076	13.011	1.06e-38	7.39e-38
K18740	18.5912	4.30289	0.260882	16.4937	4.08e-61	5.21e-60
K10281	11.6116	4.30278	0.248162	17.3386	2.41e-67	3.81e-66
K02515	11.6698	4.30239	0.235903	18.238	2.58e-74	5.43e-73
K11830	16.7326	4.30238	0.287842	14.947	1.63e-50	1.55e-49
K06237	30.8932	4.30193	0.315197	13.6484	2.06e-42	1.58e-41
K10271	11.638	4.30169	0.272811	15.768	5.16e-56	5.74e-55
K08876	15.367	4.30118	0.263816	16.3037	9.29e-60	1.14e-58
K09510	16.4062	4.30112	0.23927	17.976	3.01e-72	5.83e-71
K18156	14.7277	4.30053	0.227338	18.9169	8.27e-80	2.3e-78
K17800	17.612	4.30033	0.244117	17.6158	1.86e-69	3.18e-68
K16664	10.292	4.30008	0.320082	13.4343	3.81e-41	2.83e-40
K11578	15.0832	4.30006	0.25446	16.8988	4.59e-64	6.56e-63
K12825	15.5086	4.29961	0.262802	16.3607	3.65e-60	4.53e-59
K14861	15.1833	4.29946	0.249536	17.2299	1.59e-66	2.43e-65
K01110	19.3972	4.29915	0.264908	16.2288	3.15e-59	3.82e-58
K19403	11.4884	4.29725	0.249882	17.1971	2.79e-66	4.24e-65
K12875	16.3073	4.29724	0.280983	15.2936	8.44e-53	8.51e-52
K14539	16.1194	4.29499	0.273144	15.7243	1.03e-55	1.14e-54
K02922	13.8749	4.29483	0.296774	14.4717	1.83e-47	1.59e-46
K10068	19.9028	4.29175	0.257701	16.654	2.83e-62	3.82e-61
K00898	16.1166	4.28973	0.278161	15.4218	1.17e-53	1.21e-52
K15410	17.9638	4.28971	0.27177	15.7843	3.99e-56	4.45e-55
K04960	11.926	4.2893	0.257232	16.6749	2e-62	2.7e-61
K19348	16.4127	4.2888	0.298047	14.3897	6.01e-47	5.16e-46
K13100	15.9715	4.2869	0.268998	15.9366	3.53e-57	4.07e-56
K00787	14.6954	4.28642	0.253207	16.9285	2.77e-64	3.99e-63
K11806	14.1066	4.28508	0.248136	17.2691	8.04e-67	1.25e-65
K03065	16.7522	4.28466	0.282287	15.1784	4.92e-52	4.86e-51
K12607	14.5425	4.28453	0.238391	17.9727	3.19e-72	6.18e-71
K03509	12.9007	4.28449	0.236294	18.132	1.78e-73	3.62e-72
K04346	10.4636	4.28388	0.28601	14.9781	1.02e-50	9.79e-50
K15188	16.0421	4.28367	0.288071	14.8702	5.15e-50	4.79e-49
K11228	13.6045	4.28311	0.25436	16.8387	1.27e-63	1.78e-62
K12191	19.777	4.28236	0.309616	13.8312	1.65e-43	1.31e-42
K16309	11.7813	4.28196	0.270144	15.8507	1.39e-56	1.57e-55
K04640	15.2883	4.2816	0.269873	15.8652	1.1e-56	1.25e-55
K15434	12.1172	4.28122	0.307456	13.9247	4.49e-44	3.61e-43
K13751	10.674	4.28016	0.290365	14.7406	3.53e-49	3.21e-48
K15892	22.373	4.27961	0.353815	12.0956	1.11e-33	6.83e-33
K05954	13.1966	4.27902	0.258038	16.5829	9.26e-62	1.22e-60
K02376	10.2677	4.27901	0.33716	12.6913	6.6e-37	4.41e-36
K13162	15.5601	4.27889	0.299307	14.296	2.32e-46	1.96e-45
K04499	15.972	4.27888	0.258543	16.55	1.6e-61	2.09e-60
K11861	10.4678	4.27859	0.339343	12.6084	1.9e-36	1.25e-35
K15397	11.6499	4.27821	0.230687	18.5456	8.86e-77	2.1e-75
K12669	17.6012	4.27796	0.320313	13.3556	1.1e-40	8.06e-40
K03986	17.3959	4.27789	0.266149	16.0733	3.93e-58	4.63e-57
K14832	15.2157	4.27761	0.259624	16.4761	5.44e-61	6.94e-60
K03061	15.5128	4.27755	0.263944	16.2063	4.55e-59	5.49e-58
K12771	10.0883	4.27735	0.308633	13.859	1.12e-43	8.93e-43
K11366	14.8189	4.27718	0.261701	16.3438	4.82e-60	5.95e-59
K04531	12.4132	4.27652	0.31275	13.6739	1.45e-42	1.12e-41
K18695	17.0339	4.27605	0.278198	15.3705	2.58e-53	2.65e-52
K12236	19.0119	4.27584	0.278943	15.3287	4.92e-53	4.99e-52
K12623	11.1058	4.2758	0.266952	16.0171	9.7e-58	1.13e-56
K19041	14.8215	4.27516	0.248096	17.2319	1.53e-66	2.35e-65
K10752	18.3279	4.27455	0.292575	14.6101	2.42e-48	2.15e-47
K17610	15.2096	4.27439	0.312848	13.6629	1.69e-42	1.31e-41
K17743	16.7192	4.27412	0.276978	15.4313	1.01e-53	1.05e-52
K15333	14.9155	4.27341	0.227733	18.7649	1.46e-78	3.85e-77
K12768	10.8974	4.27313	0.294928	14.4887	1.43e-47	1.24e-46
K06058	13.7418	4.27312	0.266203	16.0521	5.52e-58	6.48e-57
K06276	17.3093	4.27284	0.283137	15.091	1.86e-51	1.81e-50
K07880	11.9239	4.27248	0.309479	13.8054	2.37e-43	1.87e-42
K19502	13.0313	4.27223	0.234566	18.2133	4.05e-74	8.46e-73
K04559	15.7316	4.27115	0.270309	15.801	3.06e-56	3.42e-55
K08572	10.7803	4.27103	0.319472	13.369	9.18e-41	6.74e-40
K04534	15.2911	4.27096	0.286067	14.9299	2.1e-50	1.99e-49
K17426	31.1638	4.27037	0.365242	11.6919	1.4e-31	8.22e-31
K15656	20.3275	4.26829	0.285355	14.9578	1.38e-50	1.32e-49
K13138	17.5349	4.26753	0.312186	13.6698	1.54e-42	1.19e-41
K16308	17.8182	4.26623	0.269134	15.8517	1.37e-56	1.55e-55
K09565	17.7986	4.26559	0.273811	15.5786	1.02e-54	1.09e-53
K04608	20.8797	4.26555	0.356481	11.9657	5.37e-33	3.25e-32
K14816	16.6663	4.26436	0.276163	15.4414	8.62e-54	9e-53
K03845	16.0144	4.26425	0.24607	17.3294	2.82e-67	4.46e-66
K05292	13.1433	4.26393	0.232475	18.3414	3.86e-75	8.48e-74
K14794	14.7737	4.26393	0.258454	16.4979	3.8e-61	4.88e-60
K03123	12.1147	4.26201	0.252192	16.8998	4.51e-64	6.45e-63
K19539	10.6777	4.26192	0.234951	18.1396	1.55e-73	3.16e-72
K12819	14.5113	4.26151	0.249735	17.0642	2.74e-65	4.06e-64
K15178	14.4295	4.26143	0.257226	16.5669	1.21e-61	1.59e-60
K13160	14.9664	4.26084	0.297811	14.3072	1.97e-46	1.67e-45
K14557	13.2274	4.26074	0.224733	18.9591	3.71e-80	1.05e-78
K05864	19.4771	4.2606	0.241526	17.6403	1.21e-69	2.09e-68
K11321	11.6766	4.26002	0.256944	16.5796	9.79e-62	1.29e-60
K17602	11.7969	4.25931	0.302143	14.097	3.96e-45	3.25e-44
K16274	10.1323	4.25883	0.267646	15.9122	5.22e-57	5.99e-56
K00730	10.2858	4.25875	0.314478	13.5423	8.8e-42	6.64e-41
K01762	14.0548	4.25828	0.225327	18.8982	1.18e-79	3.27e-78
K13617	16.9879	4.25724	0.260805	16.3235	6.72e-60	8.26e-59
K08959	15.8787	4.25638	0.280884	15.1535	7.18e-52	7.08e-51
K10406	14.9816	4.25572	0.257273	16.5416	1.84e-61	2.39e-60
K16572	12.5672	4.25563	0.267701	15.8969	6.65e-57	7.61e-56
K11338	15.1724	4.25427	0.260351	16.3405	5.08e-60	6.28e-59
K05857	14.5104	4.25343	0.260431	16.3323	5.82e-60	7.16e-59
K15281	19.1773	4.25266	0.344913	12.3297	6.27e-35	3.98e-34
K04891	11.0426	4.25255	0.275041	15.4615	6.31e-54	6.62e-53
K11319	14.626	4.25177	0.321271	13.2342	5.57e-40	4.01e-39
K18876	9.9059	4.25172	0.311237	13.6607	1.74e-42	1.34e-41
K16734	15.1131	4.25133	0.264083	16.0985	2.62e-58	3.1e-57
K10400	18.6753	4.25076	0.238726	17.806	6.35e-71	1.16e-69
K02144	13.1927	4.25066	0.241082	17.6316	1.41e-69	2.43e-68
K13749	10.5693	4.25036	0.271171	15.6741	2.27e-55	2.47e-54
K14774	14.0512	4.24965	0.250866	16.9399	2.29e-64	3.29e-63
K02127	12.6734	4.24957	0.259934	16.3486	4.45e-60	5.5e-59
K16755	16.7389	4.2493	0.231657	18.343	3.75e-75	8.25e-74
K06100	15.5781	4.249	0.272373	15.5999	7.29e-55	7.83e-54
K11204	15.0118	4.2487	0.26601	15.9719	2e-57	2.33e-56
K12396	15.504	4.2483	0.273965	15.5067	3.12e-54	3.3e-53
K06670	14.0871	4.2482	0.259749	16.355	4.01e-60	4.96e-59
K01401	13.7829	4.24788	0.331601	12.8102	1.44e-37	9.77e-37
K11858	16.8475	4.24778	0.306547	13.8569	1.16e-43	9.19e-43
K10436	14.1381	4.24729	0.251815	16.8667	7.91e-64	1.12e-62
K08294	10.1343	4.24703	0.264816	16.0377	6.97e-58	8.16e-57
K12395	11.0419	4.24697	0.330958	12.8323	1.08e-37	7.36e-37
K14402	15.2542	4.24617	0.258464	16.4285	1.2e-60	1.51e-59
K13139	15.6017	4.24524	0.322034	13.1826	1.11e-39	7.89e-39
K16675	16.85	4.24524	0.293525	14.463	2.08e-47	1.8e-46
K11092	16.0986	4.24435	0.274572	15.4581	6.66e-54	6.98e-53
K14689	20.3355	4.24418	0.293694	14.451	2.47e-47	2.14e-46
K14544	15.1414	4.24374	0.264629	16.0366	7.1e-58	8.3e-57
K05668	13.774	4.2435	0.257269	16.4944	4.03e-61	5.15e-60
K10862	12.7244	4.24323	0.217172	19.5386	5.16e-85	1.9e-83
K10591	15.051	4.24317	0.245956	17.2518	1.09e-66	1.68e-65
K13728	10.2053	4.24293	0.246606	17.2053	2.42e-66	3.69e-65
K11498	16.8885	4.24181	0.284797	14.8941	3.6e-50	3.37e-49
K03262	14.3222	4.23838	0.25178	16.8337	1.38e-63	1.94e-62
K10740	11.3565	4.23833	0.283285	14.9613	1.31e-50	1.25e-49
K04524	17.779	4.23805	0.26933	15.7356	8.63e-56	9.52e-55
K05379	16.5778	4.23771	0.33429	12.6767	7.96e-37	5.3e-36
K12500	18.4967	4.23763	0.269249	15.7387	8.21e-56	9.06e-55
K10909	12.1176	4.23711	0.321724	13.17	1.31e-39	9.3e-39
K04725	13.9005	4.23663	0.269972	15.6928	1.69e-55	1.85e-54
K03874	10.1025	4.23557	0.284369	14.8946	3.57e-50	3.35e-49
K04958	15.7084	4.23513	0.307426	13.7761	3.55e-43	2.78e-42
K08054	12.8485	4.23511	0.257536	16.4448	9.14e-61	1.16e-59
K16198	10.1557	4.2341	0.297307	14.2415	5.06e-46	4.24e-45
K08056	14.1533	4.23329	0.268606	15.7602	5.84e-56	6.48e-55
K06689	15.307	4.23279	0.254645	16.6223	4.8e-62	6.4e-61
K10409	16.3026	4.23274	0.315358	13.422	4.49e-41	3.33e-40
K15628	12.2071	4.23205	0.267565	15.8169	2.38e-56	2.67e-55
K16315	13.5313	4.23188	0.276741	15.2918	8.67e-53	8.74e-52
K10603	10.188	4.23173	0.273159	15.4918	3.94e-54	4.16e-53
K10276	16.445	4.23118	0.298439	14.1777	1.26e-45	1.04e-44
K00987	13.7173	4.23068	0.255797	16.5392	1.92e-61	2.48e-60
K16344	10.3888	4.23043	0.310418	13.6282	2.72e-42	2.08e-41
K05002	9.78039	4.22957	0.272372	15.5286	2.22e-54	2.36e-53
K14207	10.3351	4.22915	0.253549	16.6798	1.84e-62	2.49e-61
K15010	21.6886	4.22833	0.303058	13.9522	3.05e-44	2.46e-43
K15195	10.5676	4.22451	0.344632	12.258	1.52e-34	9.53e-34
K11680	10.1691	4.22436	0.285243	14.8097	1.27e-49	1.16e-48
K17988	14.3917	4.22179	0.273898	15.4138	1.32e-53	1.37e-52
K09200	18.6475	4.22168	0.339264	12.4436	1.51e-35	9.78e-35
K10415	15.257	4.22161	0.276086	15.2909	8.79e-53	8.86e-52
K13718	9.7996	4.22158	0.29112	14.5012	1.19e-47	1.04e-46
K07375	34.5206	4.22051	0.406608	10.3798	3.06e-25	1.55e-24
K10766	11.4748	4.2203	0.225973	18.6761	7.74e-78	1.96e-76
K19327	15.5367	4.21995	0.281015	15.0168	5.7e-51	5.49e-50
K02287	18.4054	4.21865	0.351568	11.9995	3.57e-33	2.17e-32
K14768	13.074	4.21763	0.222286	18.9739	2.8e-80	8.03e-79
K10733	20.6903	4.21733	0.35172	11.9906	3.98e-33	2.41e-32
K08819	12.5269	4.21697	0.248463	16.9722	1.32e-64	1.91e-63
K15102	15.6455	4.2169	0.266464	15.8254	2.08e-56	2.33e-55
K10739	18.2809	4.21689	0.284481	14.8231	1.04e-49	9.57e-49
K12821	16.9939	4.21615	0.287597	14.6599	1.16e-48	1.04e-47
K14327	16.8623	4.21606	0.282022	14.9494	1.57e-50	1.49e-49
K08260	38.5851	4.21508	0.370337	11.3817	5.16e-30	2.91e-29
K04572	10.6334	4.21462	0.250549	16.8215	1.7e-63	2.37e-62
K09577	20.7679	4.21398	0.26283	16.0331	7.5e-58	8.77e-57
K03341	14.992	4.21392	0.276263	15.2533	1.56e-52	1.56e-51
K03064	17.1325	4.21366	0.2551	16.5177	2.74e-61	3.54e-60
K10518	10.3144	4.21353	0.289732	14.5429	6.48e-48	5.7e-47
K11436	14.482	4.21319	0.263147	16.0107	1.08e-57	1.25e-56
K12844	13.3597	4.21197	0.23976	17.5674	4.38e-69	7.37e-68
K13110	12.3233	4.21058	0.216013	19.4923	1.28e-84	4.59e-83
K15156	15.0207	4.21044	0.273572	15.3906	1.89e-53	1.95e-52
K03035	13.7994	4.20974	0.245172	17.1705	4.41e-66	6.68e-65
K13752	18.1454	4.20962	0.289953	14.5183	9.28e-48	8.13e-47
K16724	9.88493	4.20912	0.268509	15.6759	2.21e-55	2.41e-54
K14304	13.9763	4.2075	0.272066	15.465	5.98e-54	6.29e-53
K14566	11.0397	4.20728	0.252852	16.6393	3.62e-62	4.85e-61
K11726	14.8304	4.20726	0.271122	15.518	2.62e-54	2.78e-53
K02300	33.9189	4.20672	0.366697	11.4719	1.83e-30	1.04e-29
K11275	20.9688	4.20628	0.337684	12.4563	1.29e-35	8.36e-35
K08832	15.9319	4.20618	0.253039	16.6227	4.78e-62	6.37e-61
K00916	10.2506	4.20598	0.223069	18.8551	2.67e-79	7.29e-78
K15315	15.252	4.20385	0.318179	13.2122	7.46e-40	5.35e-39
K02178	14.1358	4.20366	0.289982	14.4963	1.28e-47	1.12e-46
K13124	17.9789	4.20331	0.250314	16.7921	2.79e-63	3.87e-62
K16854	9.75073	4.20266	0.308825	13.6085	3.56e-42	2.71e-41
K00731	16.0222	4.20202	0.296877	14.1541	1.76e-45	1.46e-44
K08658	15.5382	4.20148	0.239208	17.5642	4.63e-69	7.8e-68
K14810	14.8531	4.20078	0.244582	17.1754	4.06e-66	6.15e-65
K04505	21.3134	4.20019	0.338074	12.4239	1.94e-35	1.25e-34
K11984	14.1406	4.19956	0.249795	16.812	1.99e-63	2.78e-62
K11655	16.6677	4.19825	0.292897	14.3335	1.35e-46	1.15e-45
K14289	15.9735	4.19808	0.278689	15.0637	2.81e-51	2.72e-50
K11826	16.0345	4.19804	0.28721	14.6166	2.2e-48	1.95e-47
K07938	9.8962	4.19734	0.24885	16.8669	7.88e-64	1.12e-62
K13836	27.1846	4.19711	0.266307	15.7604	5.82e-56	6.46e-55
K17092	9.66176	4.19649	0.328832	12.7618	2.68e-37	1.81e-36
K10839	15.4256	4.19611	0.27248	15.3997	1.64e-53	1.7e-52
K10846	14.434	4.19604	0.252503	16.6178	5.18e-62	6.89e-61
K14758	17.3634	4.19532	0.306599	13.6834	1.28e-42	9.87e-42
K12740	9.92728	4.19464	0.293516	14.291	2.49e-46	2.1e-45
K09338	14.3924	4.19452	0.293501	14.2913	2.48e-46	2.09e-45
K13179	14.1638	4.19447	0.245661	17.0742	2.31e-65	3.44e-64
K03252	16.1423	4.1938	0.279808	14.9881	8.78e-51	8.42e-50
K18659	12.5564	4.19298	0.328314	12.7712	2.37e-37	1.6e-36
K05141	9.86848	4.19228	0.334195	12.5444	4.27e-36	2.79e-35
K01164	13.4303	4.19214	0.238052	17.6102	2.06e-69	3.51e-68
K14684	17.5786	4.19118	0.274384	15.2749	1.12e-52	1.13e-51
K09377	19.1627	4.19075	0.333617	12.5616	3.43e-36	2.25e-35
K08834	11.3883	4.19061	0.293984	14.2546	4.2e-46	3.52e-45
K00726	15.5229	4.19034	0.233521	17.9441	5.33e-72	1.02e-70
K17960	15.7906	4.18994	0.312713	13.3987	6.16e-41	4.55e-40
K17782	10.2952	4.18925	0.272961	15.3474	3.69e-53	3.76e-52
K09585	13.1246	4.18906	0.292094	14.3415	1.2e-46	1.03e-45
K01498	10.7886	4.18885	0.300657	13.9323	4.03e-44	3.25e-43
K09272	14.7693	4.18858	0.262817	15.9372	3.49e-57	4.03e-56
K10401	16.772	4.18821	0.298521	14.0299	1.02e-44	8.32e-44
K18065	16.5494	4.18819	0.269969	15.5136	2.81e-54	2.97e-53
K13101	11.6309	4.18734	0.232835	17.9842	2.59e-72	5.04e-71
K10137	13.7729	4.18688	0.338604	12.3651	4.03e-35	2.57e-34
K11652	11.7063	4.18655	0.27668	15.1314	1.01e-51	9.86e-51
K18599	11.2206	4.18597	0.249414	16.7832	3.24e-63	4.49e-62
K11649	15.895	4.18596	0.282528	14.8161	1.15e-49	1.06e-48
K13143	14.0775	4.18523	0.285867	14.6405	1.55e-48	1.38e-47
K12824	14.7691	4.18462	0.284677	14.6995	6.49e-49	5.83e-48
K11306	13.6558	4.18278	0.296393	14.1123	3.19e-45	2.63e-44
K13876	28.0153	4.18269	0.309505	13.5141	1.29e-41	9.72e-41
K06627	15.3524	4.18192	0.294355	14.2071	8.28e-46	6.89e-45
K18466	14.8941	4.18143	0.273889	15.2669	1.27e-52	1.27e-51
K12890	13.1332	4.18078	0.263581	15.8615	1.17e-56	1.33e-55
K02857	15.5875	4.18055	0.337553	12.3849	3.16e-35	2.02e-34
K03202	13.0278	4.18008	0.291503	14.3398	1.23e-46	1.05e-45
K10751	14.4803	4.17954	0.250939	16.6556	2.76e-62	3.72e-61
K14309	14.769	4.17852	0.260216	16.0579	5.03e-58	5.91e-57
K10570	15.1335	4.17838	0.232799	17.9485	4.93e-72	9.5e-71
K02677	15.2263	4.17799	0.312123	13.3857	7.33e-41	5.39e-40
K02607	15.7412	4.17693	0.243065	17.1844	3.47e-66	5.27e-65
K16275	9.96578	4.17638	0.28666	14.5691	4.42e-48	3.9e-47
K14843	13.4386	4.17579	0.246309	16.9535	1.81e-64	2.62e-63
K18402	15.5765	4.17579	0.310188	13.4621	2.61e-41	1.95e-40
K15720	16.1785	4.17463	0.24065	17.3473	2.07e-67	3.28e-66
K10644	22.2348	4.17444	0.269572	15.4854	4.35e-54	4.59e-53
K14515	9.52661	4.17421	0.228347	18.2801	1.19e-74	2.56e-73
K19284	9.54245	4.17418	0.346146	12.059	1.74e-33	1.06e-32
K11394	10.6607	4.17322	0.250556	16.6558	2.75e-62	3.71e-61
K18806	9.87954	4.1724	0.282661	14.7611	2.61e-49	2.38e-48
K10870	11.7443	4.16909	0.228261	18.2646	1.58e-74	3.37e-73
K05378	18.2848	4.16712	0.335474	12.4216	2e-35	1.28e-34
K13302	10.1039	4.16531	0.252476	16.4978	3.8e-61	4.88e-60
K12893	16.3306	4.16527	0.282967	14.72	4.8e-49	4.33e-48
K16364	12.2382	4.16521	0.251819	16.5405	1.87e-61	2.43e-60
K01514	15.0776	4.1644	0.243105	17.13	8.86e-66	1.33e-64
K08494	10.007	4.16433	0.23231	17.9258	7.42e-72	1.41e-70
K13856	10.0078	4.16318	0.256397	16.2373	2.75e-59	3.33e-58
K12571	16.649	4.16317	0.276108	15.078	2.26e-51	2.19e-50
K10466	9.82329	4.16153	0.343042	12.1313	7.21e-34	4.45e-33
K12079	10.4028	4.16123	0.289961	14.351	1.05e-46	8.96e-46
K15430	13.247	4.15863	0.237233	17.5297	8.5e-69	1.42e-67
K03062	13.9378	4.15854	0.250292	16.6148	5.45e-62	7.24e-61
K13696	15.3438	4.15802	0.286363	14.5201	9.03e-48	7.92e-47
K11837	13.4175	4.15758	0.270735	15.3566	3.2e-53	3.27e-52
K15199	15.9891	4.15732	0.304671	13.6453	2.15e-42	1.65e-41
K12342	12.5626	4.15719	0.310479	13.3896	6.95e-41	5.13e-40
K10842	10.4119	4.15673	0.2336	17.7942	7.84e-71	1.43e-69
K18468	14.9308	4.15551	0.255042	16.2935	1.1e-59	1.35e-58
K07541	9.84998	4.15545	0.281373	14.7685	2.34e-49	2.13e-48
K11462	13.953	4.15438	0.251153	16.5412	1.85e-61	2.41e-60
K15901	22.2023	4.15431	0.356964	11.6379	2.65e-31	1.54e-30
K10283	9.61294	4.15232	0.250565	16.5718	1.11e-61	1.46e-60
K17541	16.953	4.15225	0.294408	14.1037	3.6e-45	2.96e-44
K17746	11.4872	4.15225	0.28434	14.6031	2.68e-48	2.38e-47
K05863	17.8814	4.1511	0.310765	13.3577	1.07e-40	7.83e-40
K06261	17.3387	4.15092	0.313149	13.2554	4.2e-40	3.04e-39
K03155	14.3692	4.15047	0.278962	14.8783	4.56e-50	4.26e-49
K15259	14.8141	4.15015	0.332264	12.4905	8.41e-36	5.47e-35
K18328	13.828	4.14986	0.254592	16.3	9.87e-60	1.21e-58
K16233	18.9281	4.14944	0.257366	16.1227	1.77e-58	2.11e-57
K10572	11.485	4.14882	0.231948	17.8868	1.49e-71	2.79e-70
K12603	17.3178	4.14857	0.276434	15.0075	6.56e-51	6.32e-50
K13161	11.3559	4.14689	0.286154	14.4918	1.37e-47	1.19e-46
K13134	15.6233	4.1466	0.36636	11.3184	1.06e-29	5.99e-29
K03849	12.506	4.14599	0.234483	17.6814	5.83e-70	1.03e-68
K14837	16.3821	4.14557	0.241907	17.1371	7.85e-66	1.18e-64
K12586	17.0603	4.14545	0.293563	14.1212	2.81e-45	2.32e-44
K00501	15.1362	4.14435	0.284091	14.5881	3.34e-48	2.95e-47
K02263	10.4871	4.14412	0.298756	13.8712	9.46e-44	7.55e-43
K00746	13.0971	4.14408	0.286554	14.4618	2.11e-47	1.83e-46
K03507	10.0482	4.14322	0.296064	13.9943	1.69e-44	1.37e-43
K04427	17.3353	4.14309	0.273445	15.1515	7.41e-52	7.3e-51
K15504	9.97667	4.14279	0.297251	13.937	3.77e-44	3.04e-43
K13305	11.2693	4.1424	0.319564	12.9626	1.99e-38	1.38e-37
K02936	15.2792	4.14235	0.288101	14.3781	7.1e-47	6.08e-46
K14617	16.3936	4.14208	0.271437	15.2598	1.42e-52	1.42e-51
K16729	9.33737	4.14182	0.273387	15.1501	7.57e-52	7.46e-51
K05015	9.4142	4.14173	0.297681	13.9133	5.26e-44	4.22e-43
K14856	13.8962	4.14046	0.250439	16.5328	2.13e-61	2.76e-60
K04336	9.48018	4.14025	0.300057	13.7982	2.61e-43	2.05e-42
K13666	17.2688	4.13993	0.282972	14.6302	1.8e-48	1.6e-47
K17600	16.432	4.13849	0.281846	14.6835	8.22e-49	7.37e-48
K10370	14.3327	4.13805	0.308506	13.4132	5.06e-41	3.75e-40
K04463	9.51161	4.13803	0.298054	13.8835	7.98e-44	6.37e-43
K03239	17.7521	4.13798	0.259412	15.9514	2.79e-57	3.22e-56
K15110	9.89178	4.13773	0.245846	16.8305	1.46e-63	2.05e-62
K00900	10.0909	4.13714	0.250002	16.5484	1.64e-61	2.14e-60
K03066	16.5476	4.13688	0.260333	15.8908	7.34e-57	8.37e-56
K14863	17.9106	4.13684	0.268951	15.3814	2.18e-53	2.25e-52
K02508	14.627	4.1361	0.295848	13.9805	2.05e-44	1.66e-43
K07747	9.39254	4.13576	0.302829	13.6571	1.83e-42	1.41e-41
K15171	10.1573	4.1355	0.249126	16.6	6.97e-62	9.23e-61
K03869	18.4148	4.13539	0.309659	13.3547	1.11e-40	8.15e-40
K14498	13.3726	4.13347	0.342894	12.0547	1.83e-33	1.12e-32
K12315	15.7494	4.13309	0.298004	13.8692	9.73e-44	7.76e-43
K02730	12.4861	4.13221	0.236346	17.4838	1.9e-68	3.13e-67
K01240	15.3895	4.13207	0.254351	16.2455	2.4e-59	2.92e-58
K13184	12.6927	4.13128	0.283536	14.5706	4.32e-48	3.82e-47
K04345	16.1137	4.13084	0.28474	14.5074	1.09e-47	9.51e-47
K11359	10.2896	4.13044	0.270376	15.2767	1.09e-52	1.1e-51
K13131	13.2994	4.13016	0.261999	15.764	5.5e-56	6.11e-55
K06502	9.69178	4.129	0.30363	13.5988	4.07e-42	3.09e-41
K08735	16.8996	4.12835	0.244855	16.8604	8.8e-64	1.25e-62
K01279	17.9504	4.12811	0.315546	13.0824	4.15e-39	2.91e-38
K03094	18.2962	4.12787	0.314482	13.1259	2.34e-39	1.65e-38
K02541	17.4165	4.12736	0.298833	13.8116	2.17e-43	1.71e-42
K04972	10.4981	4.12732	0.228032	18.0998	3.2e-73	6.41e-72
K17757	11.6403	4.1269	0.226843	18.1928	5.89e-74	1.22e-72
K03358	9.50466	4.12525	0.304065	13.567	6.28e-42	4.76e-41
K05761	13.4008	4.12391	0.269435	15.3058	6.99e-53	7.07e-52
K08360	14.137	4.12291	0.266797	15.4534	7.16e-54	7.49e-53
K05110	15.9498	4.12198	0.346861	11.8837	1.44e-32	8.64e-32
K14376	16.6944	4.12111	0.302118	13.6407	2.29e-42	1.76e-41
[truncated: 15,408 more rows]
