# Supplementary material for: Genomic and metabolic adaptations of biofilms to ecological windows of opportunity in glacier-fed streams
Source: Nat Commun. 2022 Apr 20;13:2168. doi: 10.1038/s41467-022-29914-0 (PMC9021309; doi:10.1038/s41467-022-29914-0)
Supplement: Supplementary file 7 — Supplementary Data 4 [file 41467_2022_29914_MOESM7_ESM.xlsx]

## Sheet: Polaromonas_MAG_IDs
List of GFS MAGs and reference genomes from NCBI (DBs)
MAG_name	contigs_db
MAG1	GL_R10_GL11_UP_3_G2.2.1.1.contigs.fasta
MAG2	GL_R17_GL16_UP_1_O3.2.contigs.fasta
MAG3	GL_R18_GL16_UP_2_G2.2.1.2.contigs.fasta
MAG4	GL_R19_GL16_UP_3_G2.2.2.2.contigs.fasta
MAG5	GL_R19_GL16_UP_3_maxbin_res.025.fasta.contigs.fasta
MAG6	GL_R3_GL5_UP_3_G2.3.1.2_sub.contigs.fasta
MAG7	GL_R3_GL5_UP_3_maxbin_res.005.fasta.contigs.fasta
MAG8	GL_R56_GL46_UP_1_maxbin_res.008.fasta.contigs.fasta
MAG9	GL_R59_GL47_UP_1_P1.2.2.contigs.fasta
MAG10	GL_R68_GL53_UP_2_G59.contigs.fasta
MAG11	GL_R68_GL53_UP_2_maxbin_res.019.fasta.contigs.fasta
MAG12	GL_R80_GL56_UP_1_O5.1.7_sub.contigs.fasta
MAG13	GL_R8_GL11_UP_1_G1.2.2.1.contigs.fasta
MAG14	GL_R9_GL11_UP_2_G4.2.2.contigs.fasta
DB1	GCF_000013865.1_ASM1386v1_genomic.fna
DB2	GCF_000015505.1_ASM1550v1_genomic.fna
DB3	GCF_000282655.1_Polaromonas.strCF318_v1.0_genomic.fna
DB4	GCF_000688115.1_ASM68811v1_genomic.fna
DB5	GCF_000709345.1_Polaromonas_sp._genomic.fna
DB6	GCF_001598235.1_ASM159823v1_genomic.fna
DB7	GCF_002001015.1_ASM200101v1_genomic.fna
DB8	GCF_002002705.1_ASM200270v1_genomic.fna
DB9	GCF_002379085.1_ASM237908v1_genomic.fna
DB10	GCF_002379095.1_ASM237909v1_genomic.fna
DB11	GCF_003711205.1_ASM371120v1_genomic.fna
DB12	GCF_009664225.1_ASM966422v1_genomic.fna
DB13	GCF_012584515.1_ASM1258451v1_genomic.fna
DB14	GCF_014641715.1_ASM1464171v1_genomic.fna
DB15	GCF_015751795.1_ASM1575179v1_genomic.fna
DB16	GCF_015752205.1_ASM1575220v1_genomic.fna
DB17	GCF_015752225.1_ASM1575222v1_genomic.fna
DB18	GCF_900103405.1_IMG-taxon_2636416056_annotated_assembly_genomic.fna
DB19	GCF_900112285.1_IMG-taxon_2609459740_annotated_assembly_genomic.fna
DB20	GCF_900116715.1_IMG-taxon_2615840640_annotated_assembly_genomic.fna

## Sheet: GFS_enriched_COG_pathways
COG20_PATHWAY	enrichment_score	unadjusted_p_value	adjusted_q_value	associated_groups	accession	gene_clusters_ids	p_GFS	p_db	N_GFS	N_db
Lysine biosynthesisTCA cycle	20.2387	6.83571e-06	0.000608378	db	COG1048	GC_00001627, GC_00007681, GC_00011753, GC_00012439	0.2857	1	14	20
Glutamine biosynthesis!!!Glutamine biosynthesis!!!Glutamine biosynthesis	17.4873	2.89233e-05	0.000819077	db	COG0067!!!COG0069!!!COG0070	GC_00001574	0.3571	1	14	20
Isoleucine, leucine, valine biosynthesis!!!Aromatic amino acid biosynthesis	16.7016	4.37447e-05	0.000819077	db	COG0115!!!COG0147	GC_00001953	0.1429	0.85	14	20
Lysine biosynthesis!!!Mureine biosynthesis	16.6056	4.60156e-05	0.000819077	db	COG0189!!!COG0769	GC_00001742	0.2857	0.95	14	20
Mureine biosynthesis!!!Mureine biosynthesis	16.6056	4.60156e-05	0.000819077	db	COG0769!!!COG1181	GC_00001696	0.2857	0.95	14	20
Glycine cleavage!!!Glycine cleavage	14.9441	0.000110744	0.00164271	db	COG0403!!!COG1003	GC_00001502	0.4286	1	14	20
Pyruvate oxidation!!!Glycine cleavagePyruvate oxidation	10.409	0.001254	0.0159437	db	COG0508!!!COG1249	GC_00000795	0.5714	1	14	20
Purine biosynthesis!!!Purine biosynthesis	8.37324	0.00380787	0.0376556	db	COG0518!!!COG0519	GC_00001493, GC_00001562	0.6429	1	14	20
TCA cycle!!!TCA cycle	8.37324	0.00380787	0.0376556	db	COG1838!!!COG1951	GC_00000920	0.6429	1	14	20
Fatty acid biosynthesis!!!Fatty acid biosynthesis	6.47585	0.010935	0.0884742	db	COG1024!!!COG1250	GC_00000858, GC_00001367, GC_00002338, GC_00006872, GC_00013142	0.7143	1	14	20
Pyrimidine salvage!!!Thymidylate biosynthesis	6.47585	0.010935	0.0884742	db	COG0209!!!COG1328	GC_00001308, GC_00011741	0.7143	1	14	20
Glutamine biosynthesis!!!NADH dehydrogenase	5.1	0.0239258	0.1638	db	COG0493!!!COG1143	GC_00004776	0	0.3	14	20
Pyruvate oxidation!!!Pyruvate oxidation	5.1	0.0239258	0.1638	db	COG0674!!!COG1014	GC_00004746	0	0.3	14	20
Histidine biosynthesis, Purine biosynthesis	4.70082	0.0301483	0.17888	db	COG0462	GC_00000624, GC_00004145, GC_00008486, GC_00010864	0.7857	1	14	20
Photosystem II	4.70082	0.0301483	0.17888	GFS	COG5719	GC_00006238, GC_00007835	0.2143	0	14	20
Asparagine biosynthesis	4.56882	0.032559	0.181109	db	COG0367	GC_00006956, GC_00007021, GC_00008813, GC_00008955	0.0714	0.4	14	20
Molybdopterin biosynthesis!!!Urea cycle	3.17333	0.0748495	0.31499	db	COG0476!!!COG0607	GC_00006493	0	0.2	14	20
Cobalamine/B12 biosynthesis!!!Pyrimidine degradation	3.03669	0.0814019	0.31499	GFS	COG0007!!!COG0778	GC_00011934	0.1429	0	14	20
Arginine biosynthesis!!!Arginine biosynthesis	3.03669	0.0814019	0.31499	db	COG0548!!!COG1246	GC_00000164	0.8571	1	14	20
Entner-Doudoroff pathway	3.03669	0.0814019	0.31499	db	COG0800	GC_00000966, GC_00001865	0.8571	1	14	20
FoF1-type ATP synthase	3.03669	0.0814019	0.31499	db	COG0636	GC_00000031, GC_00000688, GC_00000823, GC_00001213, GC_00001257, GC_00001275, GC_00001280, GC_00001364, GC_00001888, GC_00004637, GC_00005532, GC_00005539, GC_00006602, GC_00006635, GC_00006733, GC_00006750, GC_00007717, GC_00008995	0.8571	1	14	20
NADH dehydrogenase!!!NADH dehydrogenase	3.03669	0.0814019	0.31499	db	COG1894!!!COG1905	GC_00000614	0.8571	1	14	20
TCA cycle, glyoxylate bypass	3.03669	0.0814019	0.31499	db	COG2224	GC_00000935, GC_00001248	0.8571	1	14	20
Phospholipid biosynthesis!!!Fatty acid biosynthesis!!!Menaquinone biosynthesis	2.30323	0.129106	0.478767	db	COG0204!!!COG0236!!!COG0318	GC_00009257	0	0.15	14	20
Phospholipid biosynthesis!!!Menaquinone biosynthesis	2.14153	0.143359	0.510357	db	COG0204!!!COG0318!!!COG2814	GC_00000615	0.7857	0.95	14	20
2Fe2S	1.47126	0.225148	0.626192	db	COG3411	GC_00000264, GC_00003935	0.9286	1	14	20
Aromatic amino acid biosynthesis!!!Aromatic amino acid biosynthesis	1.47126	0.225148	0.626192	db	COG0077!!!COG1605	GC_00000260, GC_00012658	0.9286	1	14	20
Glycine cleavage	1.47126	0.225148	0.626192	db	COG0509	GC_00000736, GC_00001229, GC_00004026	0.9286	1	14	20
Lipoate biosynthesis	1.47126	0.225148	0.626192	db	COG0320	GC_00000050, GC_00000215	0.9286	1	14	20
Pyrimidine salvagetRNA modification!!!Menaquinone biosynthesis	1.47126	0.225148	0.626192	db	COG0590!!!COG0596	GC_00001111, GC_00007690, GC_00010265	0.9286	1	14	20
Riboflavin/FAD biosynthesis!!!Riboflavin/FAD biosynthesis	1.47126	0.225148	0.626192	db	COG0117!!!COG1985	GC_00000240, GC_00000523	0.9286	1	14	20
Threonine biosynthesis	1.47126	0.225148	0.626192	db	COG2334	GC_00000150, GC_00000529, GC_00000851, GC_00005193, GC_00009227, GC_00009377, GC_00012915	0.9286	1	14	20
CRISPR-Cas system	0.971107	0.324404	0.874908	db	COG3415	GC_00000029, GC_00002388, GC_00002493, GC_00002596, GC_00002857, GC_00003260, GC_00003804, GC_00005747, GC_00006591, GC_00007097, GC_00008410, GC_00008456, GC_00009071, GC_00009446, GC_00009448, GC_00009948, GC_00010020, GC_00010138, GC_00010491, GC_00010816, GC_00011024, GC_00011344, GC_00011554, GC_00011675, GC_00011919, GC_00012217, GC_00012404, GC_00013053, GC_00013122, GC_00013323	0.4286	0.6	14	20
Thiamine biosynthesis!!!Thiamine biosynthesis	0.927564	0.335497	0.878212	GFS	COG0351!!!COG0352	GC_00006779, GC_00009018	0.2857	0.15	14	20
Cobalamine/B12 biosynthesis!!!Cobalamine/B12 biosynthesis	0.730433	0.392743	0.978374	db	COG2241!!!COG2242	GC_00004128, GC_00006545	0.2143	0.35	14	20
Glutamine biosynthesis!!!Pyruvate oxidation	0.721212	0.395747	0.978374	db	COG0493!!!COG1144	GC_00011703	0	0.05	14	20
Cysteine biosynthesis!!!NADH dehydrogenase	0.155576	0.693263	1	db	COG0369!!!COG1143	GC_00002837	0.2857	0.35	14	20
16S rRNA modification	0	1	1	NA	COG0319	GC_00000159, GC_00000181, GC_00000206, GC_00000235, GC_00000330, GC_00000403, GC_00000512, GC_00000686, GC_00000700, GC_00000794, GC_00000863, GC_00001121, GC_00001152, GC_00001247, GC_00001333, GC_00001831, GC_00004838, GC_00007645, GC_00008643	1	1	14	20
23S rRNA modification	0	1	1	NA	COG1576	GC_00000205, GC_00000321, GC_00000509, GC_00000622, GC_00000690, GC_00001027, GC_00001337, GC_00001348, GC_00001512, GC_00001557, GC_00003775, GC_00004227, GC_00004788, GC_00005806, GC_00006893, GC_00009002, GC_00012238	1	1	14	20
Aminoacyl-tRNA synthetases	0	1	1	NA	COG0154	GC_00000273, GC_00000280, GC_00000588, GC_00000633, GC_00000644, GC_00000694, GC_00000838, GC_00000857, GC_00001088, GC_00001129, GC_00001133, GC_00001136, GC_00001170, GC_00001173, GC_00001243, GC_00001282, GC_00001306, GC_00001392, GC_00001405, GC_00001406, GC_00001414, GC_00001505, GC_00001990, GC_00003720, GC_00003971, GC_00004039, GC_00004660, GC_00004678, GC_00005525, GC_00005576, GC_000057…	1	1	14	20
Arginine biosynthesis	0	1	1	NA	COG0137	GC_00000274, GC_00000354, GC_00000636, GC_00000679, GC_00000717, GC_00000741, GC_00000796, GC_00000924, GC_00000963, GC_00000987, GC_00001025, GC_00001078, GC_00001192, GC_00002247, GC_00002487, GC_00002803, GC_00003073, GC_00003488, GC_00003701, GC_00003751, GC_00004663, GC_00004786, GC_00005245, GC_00005828, GC_00006827, GC_00006862, GC_00006929, GC_00007190, GC_00007665, GC_00007668, GC_000089…	1	1	14	20
Aromatic amino acid biosynthesis	0	1	1	NA	COG0722	GC_00000027, GC_00000266, GC_00000282, GC_00000347, GC_00000409, GC_00000412, GC_00000607, GC_00000621, GC_00000815, GC_00000849, GC_00000981, GC_00001123, GC_00001198, GC_00001274, GC_00001898, GC_00001985, GC_00002042, GC_00002205, GC_00002215, GC_00002320, GC_00002630, GC_00002783, GC_00002932, GC_00005090, GC_00006433, GC_00006661, GC_00006723, GC_00009106, GC_00011254, GC_00011613	1	1	14	20
Biotin biosynthesis	0	1	1	NA	COG0502	GC_00000009, GC_00000255, GC_00000515, GC_00001019, GC_00001288, GC_00001389, GC_00001635, GC_00001745, GC_00001843, GC_00001857, GC_00002364, GC_00002611, GC_00002671, GC_00003663, GC_00003840, GC_00004034, GC_00004124, GC_00004194, GC_00004643, GC_00004703, GC_00005238, GC_00005275, GC_00005540, GC_00005640, GC_00005710, GC_00005937, GC_00005976, GC_00006035, GC_00006155, GC_00006518, GC_000065…	1	1	14	20
Cobalamine/B12 biosynthesis	0	1	1	NA	COG2096	GC_00000091, GC_00000217, GC_00000230, GC_00000348, GC_00000375, GC_00000606, GC_00000718, GC_00000779, GC_00000856, GC_00000923, GC_00000929, GC_00000955, GC_00001469, GC_00001549, GC_00001551, GC_00001614, GC_00001986, GC_00003068, GC_00003143, GC_00003627, GC_00003659, GC_00003675, GC_00003725, GC_00003771, GC_00003778, GC_00003842, GC_00003847, GC_00003861, GC_00003918, GC_00003931, GC_000040…	1	1	14	20
Cysteine biosynthesis	0	1	1	NA	COG0031	GC_00000054, GC_00000374, GC_00000443, GC_00000625, GC_00001074, GC_00001790, GC_00001838, GC_00002276, GC_00002303, GC_00002942, GC_00003321, GC_00004051, GC_00004129, GC_00007565, GC_00009445, GC_00009680, GC_00010089, GC_00011104, GC_00011836, GC_00011905, GC_00012115	1	1	14	20
Fatty acid biosynthesis	0	1	1	NA	COG0183	GC_00000021, GC_00000026, GC_00000039, GC_00000053, GC_00000071, GC_00000107, GC_00000118, GC_00000188, GC_00000198, GC_00000220, GC_00000305, GC_00000318, GC_00000322, GC_00000358, GC_00000391, GC_00000476, GC_00000504, GC_00000519, GC_00000538, GC_00000549, GC_00000798, GC_00000824, GC_00000830, GC_00000866, GC_00000869, GC_00000886, GC_00000896, GC_00000990, GC_00001042, GC_00001047, GC_000010…	1	1	14	20
Folate biosynthesis	0	1	1	NA	COG0262	GC_00000155, GC_00000178, GC_00000227, GC_00000325, GC_00000619, GC_00000674, GC_00001181, GC_00005868, GC_00008298, GC_00008857, GC_00009337, GC_00012073, GC_00012262	1	1	14	20
Gluconeogenesis	0	1	1	NA	COG0574	GC_00000052, GC_00000079, GC_00000140, GC_00000786, GC_00003560, GC_00006329, GC_00011343	1	1	14	20
Glutamine biosynthesis	0	1	1	NA	COG0493	GC_00000612, GC_00001403, GC_00001573, GC_00002018, GC_00002288, GC_00002483, GC_00003064, GC_00003660, GC_00005004, GC_00005752	1	1	14	20
Glycine cleavagePyruvate oxidation	0	1	1	NA	COG1249	GC_00000339, GC_00001568, GC_00002132, GC_00002896, GC_00005338, GC_00006154, GC_00006161, GC_00006776	1	1	14	20
Glycolysis	0	1	1	NA	COG0126	GC_00000036, GC_00000040, GC_00000195, GC_00000303, GC_00000337, GC_00000352, GC_00000527, GC_00000721, GC_00001317, GC_00001884, GC_00001960, GC_00002808, GC_00003136, GC_00003914, GC_00004134, GC_00004427, GC_00004832, GC_00005033, GC_00005833, GC_00005972, GC_00006207, GC_00006552, GC_00007537, GC_00012006, GC_00012364, GC_00012385, GC_00012539, GC_00012626, GC_00012674, GC_00013239	1	1	14	20
Heme biosynthesis	0	1	1	NA	COG0008	GC_00000019, GC_00000471, GC_00000517, GC_00000587, GC_00000610, GC_00000627, GC_00000669, GC_00000716, GC_00001053, GC_00001185, GC_00001374, GC_00001998, GC_00002275, GC_00003982, GC_00004525, GC_00004598, GC_00004817, GC_00006289, GC_00007806, GC_00009132, GC_00009203	1	1	14	20
Histidine biosynthesis	0	1	1	NA	COG0040	GC_00000127, GC_00000272, GC_00000323, GC_00000353, GC_00000386, GC_00000516, GC_00000520, GC_00000577, GC_00000905, GC_00003913, GC_00004422, GC_00006667, GC_00006865, GC_00010218, GC_00010744, GC_00010745, GC_00011038, GC_00011869	1	1	14	20
Isoleucine, leucine, valine biosynthesis	0	1	1	NA	COG0119!!!COG1804	GC_00000014, GC_00000309, GC_00000346, GC_00000557, GC_00000629, GC_00000662, GC_00000767, GC_00000784, GC_00000802, GC_00000810, GC_00000820, GC_00000876, GC_00000878, GC_00001141, GC_00001219, GC_00001220, GC_00001301, GC_00001302, GC_00001323, GC_00001324, GC_00001577, GC_00001601, GC_00001647, GC_00001693, GC_00002054, GC_00002150, GC_00002526, GC_00002626, GC_00002897, GC_00003421, GC_000039…	1	1	14	20
Isoprenoid biosynthesis	0	1	1	NA	COG0821	GC_00000252, GC_00000295, GC_00000299, GC_00000574, GC_00000639, GC_00000689, GC_00000763, GC_00000772, GC_00000788, GC_00001135, GC_00001231, GC_00004221, GC_00005475, GC_00005802, GC_00007708, GC_00007986, GC_00009280, GC_00009789, GC_00010649, GC_00012062, GC_00012867	1	1	14	20
Lipid A biosynthesis	0	1	1	NA	COG1043	GC_00000112, GC_00000175, GC_00000209, GC_00000254, GC_00000670, GC_00001345, GC_00001438, GC_00001653, GC_00001710, GC_00002830, GC_00002860, GC_00003271, GC_00005031, GC_00005143, GC_00005787, GC_00005794, GC_00007078, GC_00008251, GC_00008390	1	1	14	20
Lysine biosynthesis	0	1	1	NA	COG2171	GC_00000066, GC_00000184, GC_00000343, GC_00000526, GC_00000626, GC_00000659, GC_00001049, GC_00001093, GC_00001169, GC_00001375, GC_00001444, GC_00001459, GC_00001482, GC_00001655, GC_00001961, GC_00002765, GC_00002995, GC_00003146, GC_00003378, GC_00003642, GC_00003684, GC_00003733, GC_00003884, GC_00003934, GC_00004163, GC_00004255, GC_00004441, GC_00005156, GC_00005517, GC_00005586, GC_000059…	1	1	14	20
Menaquinone biosynthesis	0	1	1	NA	COG0318	GC_00000094, GC_00000387, GC_00000413, GC_00000482, GC_00000762, GC_00000872, GC_00000873, GC_00000911, GC_00001000, GC_00001066, GC_00001070, GC_00001165, GC_00001208, GC_00001411, GC_00001491, GC_00001687, GC_00001709, GC_00001736, GC_00001767, GC_00001975, GC_00002002, GC_00002057, GC_00002083, GC_00002121, GC_00002172, GC_00002229, GC_00002473, GC_00002563, GC_00002766, GC_00003217, GC_000032…	1	1	14	20
Methionine biosynthesis	0	1	1	NA	COG0646	GC_00000072, GC_00000083, GC_00000371, GC_00000870, GC_00000888, GC_00001423, GC_00001445, GC_00001675, GC_00002154, GC_00002616, GC_00003032, GC_00003063, GC_00005140, GC_00005550, GC_00005661, GC_00009536, GC_00011372	1	1	14	20
Molybdopterin biosynthesis	0	1	1	NA	COG0315	GC_00000081, GC_00000145, GC_00000194, GC_00000383, GC_00000481, GC_00000550, GC_00000701, GC_00000764, GC_00000904, GC_00001320, GC_00002168, GC_00002173, GC_00002336, GC_00002411, GC_00002702, GC_00002737, GC_00003113, GC_00004086, GC_00004797, GC_00005098, GC_00005626, GC_00006221, GC_00006548, GC_00007907, GC_00008708, GC_00009457, GC_00010580, GC_00010593, GC_00012043, GC_00012903	1	1	14	20
Mureine biosynthesis	0	1	1	NA	COG1181	GC_00000275, GC_00000349, GC_00000402, GC_00000506, GC_00000514, GC_00000535, GC_00000571, GC_00000951, GC_00000961, GC_00000976, GC_00001075, GC_00001338, GC_00003747, GC_00004766, GC_00005619, GC_00007133, GC_00009470, GC_00010042	1	1	14	20
NAD biosynthesis	0	1	1	NA	COG1546	GC_00000377, GC_00000852, GC_00000890, GC_00000941, GC_00001101, GC_00001361, GC_00001845, GC_00004858, GC_00005884, GC_00006211, GC_00006262, GC_00006374, GC_00007313, GC_00008253, GC_00008312, GC_00009236, GC_00011711, GC_00011724, GC_00011765, GC_00012100, GC_00013009, GC_00013259	1	1	14	20
NADH dehydrogenase	0	1	1	NA	COG1143	GC_00000115, GC_00000565, GC_00000568, GC_00000706, GC_00000775, GC_00000806, GC_00000922, GC_00000948, GC_00001006, GC_00001016, GC_00001022, GC_00001107, GC_00001134, GC_00001162, GC_00001267, GC_00003176, GC_00004016, GC_00006320, GC_00007735, GC_00008319, GC_00008320, GC_00009035, GC_00009343, GC_00010292, GC_00011292	1	1	14	20
Na+-translocating Fd:NADH oxidoreductase	0	1	1	NA	COG2878	GC_00000727, GC_00007459	1	1	14	20
Non-phosphorylated Entner-Doudoroff pathway	0	1	1	NA	COG2080	GC_00000008, GC_00000068, GC_00000359, GC_00000680, GC_00001804, GC_00001841, GC_00001968, GC_00002266, GC_00002378, GC_00002515, GC_00002664, GC_00002713, GC_00002817, GC_00002911, GC_00002917, GC_00002964, GC_00002997, GC_00003000, GC_00003086, GC_00003155, GC_00003339, GC_00003430, GC_00003565, GC_00003661, GC_00003708, GC_00003772, GC_00003797, GC_00003802, GC_00003814, GC_00003916, GC_000040…	1	1	14	20
Pantothenate/CoA biosynthesis	0	1	1	NA	COG0414	GC_00000122, GC_00000407, GC_00000483, GC_00000536, GC_00000739, GC_00000979, GC_00001425, GC_00001939, GC_00002503, GC_00002514, GC_00004735, GC_00005621, GC_00006743, GC_00007945, GC_00008899, GC_00009380, GC_00009548, GC_00011983	1	1	14	20
Pentose phosphate pathway	0	1	1	NA	COG0036	GC_00000025, GC_00000130, GC_00000204, GC_00000713, GC_00000947, GC_00006888, GC_00006915, GC_00007726, GC_00009432, GC_00011528, GC_00012625	1	1	14	20
Phospholipid biosynthesis	0	1	1	NA	COG0558	GC_00000085, GC_00000310, GC_00000332, GC_00000711, GC_00000850, GC_00000910, GC_00000937, GC_00001193, GC_00001917, GC_00001940, GC_00002092, GC_00002403, GC_00002709, GC_00003060, GC_00003852, GC_00003859, GC_00003889, GC_00004108, GC_00004507, GC_00005294, GC_00005336, GC_00005638, GC_00005764, GC_00005769, GC_00005862, GC_00006368, GC_00006457, GC_00006473, GC_00006534, GC_00006657, GC_000069…	1	1	14	20
Proline biosynthesis	0	1	1	NA	COG0263	GC_00000496, GC_00000499, GC_00000684, GC_00001311, GC_00001772, GC_00003416, GC_00004442, GC_00005349, GC_00006968, GC_00007563, GC_00010948, GC_00011275	1	1	14	20
Proline degradation	0	1	1	NA	COG1012	GC_00000022, GC_00000423, GC_00001289, GC_00001584, GC_00001738, GC_00001902, GC_00002182, GC_00002540, GC_00002607, GC_00002834, GC_00003020, GC_00003151, GC_00003201, GC_00003227, GC_00003469, GC_00003473, GC_00003554, GC_00003795, GC_00003941, GC_00003959, GC_00004448, GC_00005313, GC_00005830, GC_00006116, GC_00006438, GC_00006594, GC_00006620, GC_00006705, GC_00006967, GC_00007012, GC_000079…	1	1	14	20
Purine biosynthesis	0	1	1	NA	COG0788	GC_00000161, GC_00000265, GC_00000319, GC_00000329, GC_00000340, GC_00000437, GC_00000668, GC_00000892, GC_00000994, GC_00001007, GC_00001043, GC_00001063, GC_00001200, GC_00001525, GC_00003100, GC_00003505, GC_00011796, GC_00012465	1	1	14	20
Purine salvage	0	1	1	NA	COG2236	GC_00000123, GC_00002034, GC_00002516, GC_00009566	1	1	14	20
Pyridoxal phosphate biosynthesis	0	1	1	NA	COG1052	GC_00000048, GC_00000060, GC_00000225, GC_00000382, GC_00000673, GC_00002375, GC_00002714, GC_00003019, GC_00005025, GC_00005984, GC_00006483, GC_00007260, GC_00009217, GC_00009728, GC_00012104	1	1	14	20
Pyrimidine biosynthesis	0	1	1	NA	COG0284	GC_00000041, GC_00000200, GC_00000289, GC_00000366, GC_00000548, GC_00000628, GC_00000732, GC_00000813, GC_00001050, GC_00001226, GC_00003816, GC_00004450, GC_00005562, GC_00005605	1	1	14	20
Pyrimidine degradation	0	1	1	NA	COG0778	GC_00000138, GC_00000283, GC_00000646, GC_00001114, GC_00001191, GC_00001359, GC_00001666, GC_00001707, GC_00001757, GC_00001809, GC_00001911, GC_00002048, GC_00002655, GC_00003085, GC_00003229, GC_00003573, GC_00003669, GC_00003954, GC_00004057, GC_00004079, GC_00004085, GC_00004182, GC_00004261, GC_00004478, GC_00004603, GC_00004626, GC_00004724, GC_00004994, GC_00005247, GC_00005477, GC_000060…	1	1	14	20
Pyrimidine salvage	0	1	1	NA	COG2065	GC_00000158, GC_00000833, GC_00000894, GC_00001533, GC_00001747, GC_00002360, GC_00003258, GC_00003329, GC_00003519, GC_00004146, GC_00004243, GC_00004812, GC_00005030, GC_00006842, GC_00009094, GC_00009272, GC_00009288, GC_00009413, GC_00010348, GC_00011117, GC_00011133, GC_00012114, GC_00012878	1	1	14	20
Pyruvate oxidation	0	1	1	NA	COG0508	GC_00000613, GC_00001054, GC_00001069, GC_00001100, GC_00001521, GC_00003996, GC_00004172, GC_00004173, GC_00004177, GC_00004206, GC_00004741, GC_00005472, GC_00005637, GC_00005654, GC_00010912, GC_00012593, GC_00012913	1	1	14	20
RNA polymerase	0	1	1	NA	COG1758	GC_00000202, GC_00000537, GC_00000632, GC_00000933, GC_00000946, GC_00001037, GC_00001303, GC_00001378, GC_00001399, GC_00001508, GC_00001907, GC_00002722, GC_00002909, GC_00002946, GC_00003112, GC_00003395, GC_00003422, GC_00004409, GC_00006257, GC_00006426, GC_00006996, GC_00007176, GC_00008549, GC_00008551, GC_00009338, GC_00009698, GC_00010211, GC_00010228, GC_00011022, GC_00011164, GC_000116…	1	1	14	20
Riboflavin/FAD biosynthesis	0	1	1	NA	COG0307	GC_00000296, GC_00000431, GC_00000466, GC_00000774, GC_00002419, GC_00002764, GC_00004330, GC_00005428, GC_00005983, GC_00008033, GC_00012011	1	1	14	20
Ribosome 30S subunit	0	1	1	NA	COG0360	GC_00000096, GC_00000099, GC_00000219, GC_00000362, GC_00000363, GC_00000421, GC_00000477, GC_00000558, GC_00000559, GC_00000560, GC_00000561, GC_00000563, GC_00000589, GC_00000640, GC_00000666, GC_00000808, GC_00001023, GC_00001202, GC_00001363, GC_00001511, GC_00001678	1	1	14	20
Ribosome 50S subunit	0	1	1	NA	COG0359	GC_00000073, GC_00000097, GC_00000098, GC_00000133, GC_00000146, GC_00000196, GC_00000197, GC_00000201, GC_00000203, GC_00000212, GC_00000249, GC_00000285, GC_00000360, GC_00000364, GC_00000365, GC_00000463, GC_00000545, GC_00000556, GC_00000562, GC_00000566, GC_00000618, GC_00000756, GC_00000805, GC_00000812, GC_00000903, GC_00001033, GC_00001201, GC_00001204, GC_00001205, GC_00001206, GC_000013…	1	1	14	20
Serine biosynthesis	0	1	1	NA	COG0112	GC_00000157, GC_00000396, GC_00000467, GC_00000837, GC_00001048, GC_00001312, GC_00001674, GC_00001773, GC_00001785, GC_00001991, GC_00002551, GC_00002957, GC_00002980, GC_00003127, GC_00003188, GC_00003662, GC_00003689, GC_00004739, GC_00004743, GC_00005514, GC_00005751, GC_00005973, GC_00009025, GC_00009065, GC_00012156	1	1	14	20
TCA cycle	0	1	1	NA	COG0045	GC_00000218, GC_00000261, GC_00000392, GC_00000455, GC_00000591, GC_00000655, GC_00000902, GC_00000936, GC_00000984, GC_00000995, GC_00001057, GC_00001615, GC_00001650, GC_00002381, GC_00002466, GC_00002706, GC_00002814, GC_00003386, GC_00006091, GC_00006164, GC_00006260, GC_00006354, GC_00006358, GC_00006383, GC_00006508, GC_00007640, GC_00008832, GC_00009192, GC_00009229, GC_00009479, GC_000110…	1	1	14	20
Thiamine biosynthesis	0	1	1	NA	COG0611	GC_00000682, GC_00001276, GC_00001572, GC_00001625, GC_00001662, GC_00001993, GC_00001994, GC_00003456, GC_00003462, GC_00004192, GC_00005614, GC_00011957, GC_00012058	1	1	14	20
Thymidylate biosynthesis	0	1	1	NA	COG0125	GC_00000119, GC_00000168, GC_00000253, GC_00000398	1	1	14	20
Translation factors	0	1	1	NA	COG0361	GC_00000016, GC_00000092, GC_00000172, GC_00000236, GC_00000258, GC_00000486, GC_00000719, GC_00000755, GC_00000770, GC_00000801, GC_00001151, GC_00001159, GC_00001964, GC_00005615, GC_00006510	1	1	14	20
Ubiquinone biosynthesis	0	1	1	NA	COG2227	GC_00000410, GC_00000879, GC_00000885, GC_00000944, GC_00000969, GC_00001079, GC_00001515, GC_00001642, GC_00001752, GC_00001952, GC_00002078, GC_00002212, GC_00002697, GC_00002835, GC_00003240, GC_00003783, GC_00003834, GC_00004215, GC_00004500, GC_00004572, GC_00004824, GC_00004835, GC_00004915, GC_00005221, GC_00005351, GC_00005488, GC_00006200, GC_00006232, GC_00006567, GC_00006977, GC_000088…	1	1	14	20
Urea cycle	0	1	1	NA	COG0280!!!COG0281	GC_00000034, GC_00000121, GC_00000593, GC_00001034, GC_00001052, GC_00001175, GC_00001494, GC_00001631, GC_00001906, GC_00002009, GC_00002187, GC_00003232, GC_00003349, GC_00004036, GC_00004226, GC_00004301, GC_00004514, GC_00004634, GC_00004662, GC_00004795, GC_00005359, GC_00005587, GC_00005594, GC_00005958, GC_00006763, GC_00006786, GC_00008418, GC_00008922, GC_00009021, GC_00010893, GC_000109…	1	1	14	20
tRNA modification	0	1	1	NA	COG0009	GC_00000077, GC_00000183, GC_00000191, GC_00000237, GC_00000244, GC_00000276, GC_00000326, GC_00000327, GC_00000376, GC_00000425, GC_00000447, GC_00000451, GC_00000478, GC_00000505, GC_00000508, GC_00000531, GC_00000541, GC_00000553, GC_00000584, GC_00000595, GC_00000609, GC_00000664, GC_00000800, GC_00000821, GC_00000925, GC_00000965, GC_00001004, GC_00001127, GC_00001145, GC_00001283, GC_000014…	1	1	14	20

## Sheet: GFS_enriched_COG_categories
COG20_CATEGORY	enrichment_score	unadjusted_p_value	adjusted_q_value	associated_groups	accession	gene_clusters_ids	p_GFS	p_db	N_GFS	N_db
Inorganic ion transport and metabolism!!!Transcription	20.2387	6.84e-06	0.00134515	db	P!!!K	GC_00001679, GC_00004662	0.2857	1	14	20
Energy production and conversion!!!Carbohydrate transport and metabolism	19.5183	9.96e-06	0.00134515	db	C!!!G	GC_00001885, GC_00009400	0.2143	0.95	14	20
Amino acid transport and metabolism!!!Amino acid transport and metabolism!!!Amino acid transport and metabolism	17.4873	2.89e-05	0.00138047	db	E!!!E!!!E	GC_00001574, GC_00010857	0.3571	1	14	20
Energy production and conversion!!!Translation, ribosomal structure and biogenesis!!!Energy production and conversion	17.4873	2.89e-05	0.00138047	db	C!!!J!!!C	GC_00001676	0.3571	1	14	20
Lipid transport and metabolism!!!Energy production and conversion	17.4871	2.89e-05	0.00138047	db	I!!!C	GC_00002335, GC_00010385	0.0714	0.8	14	20
Nucleotide transport and metabolism!!!Replication, recombination and repair!!!Mobilome: prophages, transposons	16.6601	4.47e-05	0.00138047	db	F!!!L!!!X	GC_00002360	0	0.7	14	20
Amino acid transport and metabolism!!!Coenzyme transport and metabolism!!!Translation, ribosomal structure and biogenesis!!!Secondary metabolites biosynthesis, transport and catabolism!!!Cell wall/membrane/envelope biogenesis	16.6056	4.6e-05	0.00138047	db	E!!!H!!!J!!!Q!!!M	GC_00001742	0.2857	0.95	14	20
Cell wall/membrane/envelope biogenesis!!!Cell wall/membrane/envelope biogenesis!!!General function prediction only	16.6056	4.6e-05	0.00138047	db	M!!!M!!!R	GC_00001696	0.2857	0.95	14	20
Nucleotide transport and metabolism!!!Inorganic ion transport and metabolism	16.6056	4.6e-05	0.00138047	db	F!!!P	GC_00001790	0.2857	0.95	14	20
Amino acid transport and metabolism!!!Coenzyme transport and metabolism!!!Amino acid transport and metabolism!!!Coenzyme transport and metabolism	16.3963	5.14e-05	0.00138742	db	E!!!H!!!E!!!H	GC_00001953, GC_00012658	0.2143	0.9	14	20
Replication, recombination and repair!!!Transcription	14.9441	0.000111	0.00271827	db	L!!!K	GC_00001472	0.4286	1	14	20
Signal transduction mechanisms!!!Signal transduction mechanisms!!!Nucleotide transport and metabolism	13.74	0.00021	0.00434381	db	T!!!T!!!F	GC_00002073, GC_00003577	0.2143	0.85	14	20
Cell wall/membrane/envelope biogenesis!!!Carbohydrate transport and metabolism	13.6079	0.000225	0.00434381	db	M!!!G	GC_00002111, GC_00008930, GC_00009433, GC_00010095, GC_00012193, GC_00013277	0.2857	0.9	14	20
Function unknown!!!General function prediction only	13.6079	0.000225	0.00434381	db	S!!!R	GC_00002460, GC_00005270, GC_00010104	0.2857	0.9	14	20
Transcription!!!Defense mechanisms	13.1991	0.00028	0.00504159	GFS	K!!!V	GC_00003555, GC_00003829, GC_00004337, GC_00004801, GC_00004839, GC_00004847, GC_00007294, GC_00007612, GC_00007696, GC_00007697, GC_00008989, GC_00009028, GC_00010173, GC_00012909	0.9286	0.3	14	20
Posttranslational modification, protein turnover, chaperones!!!Posttranslational modification, protein turnover, chaperones!!!Energy production and conversion	12.5926	0.000387	0.00580911	db	O!!!O!!!C	GC_00001214	0.5	1	14	20
Translation, ribosomal structure and biogenesis!!!Function unknown	12.5926	0.000387	0.00580911	db	J!!!S	GC_00001392	0.5	1	14	20
Translation, ribosomal structure and biogenesis!!!General function prediction only	12.5926	0.000387	0.00580911	db	J!!!R	GC_00001397	0.5	1	14	20
Amino acid transport and metabolism!!!Secondary metabolites biosynthesis, transport and catabolism!!!Amino acid transport and metabolism!!!Secondary metabolites biosynthesis, transport and catabolism	11.5029	0.000695	0.00870307	db	E!!!Q!!!E!!!Q	GC_00001608	0.4286	0.95	14	20
Posttranslational modification, protein turnover, chaperones!!!Energy production and conversion!!!Posttranslational modification, protein turnover, chaperones	11.3831	0.000741	0.00870307	db	O!!!C!!!O	GC_00004451, GC_00005219	0	0.55	14	20
Translation, ribosomal structure and biogenesis!!!Signal transduction mechanisms	11.3831	0.000741	0.00870307	db	J!!!T	GC_00002823	0	0.55	14	20
Signal transduction mechanisms!!!Signal transduction mechanisms!!!Transcription!!!Signal transduction mechanisms!!!Signal transduction mechanisms!!!Signal transduction mechanisms!!!Signal transduction mechanisms	11.3826	0.000741	0.00870307	db	T!!!T!!!K!!!T!!!T!!!T!!!T	GC_00002543	0.0714	0.65	14	20
Transcription!!!Coenzyme transport and metabolism	11.3826	0.000741	0.00870307	db	K!!!H	GC_00002531, GC_00011316, GC_00013307	0.0714	0.65	14	20
Transcription!!!Mobilome: prophages, transposons	11.1043	0.000861	0.00968929	db	K!!!X	GC_00003784, GC_00004008, GC_00006970, GC_00007933, GC_00008663, GC_00008728, GC_00010927, GC_00011256, GC_00012371, GC_00012584, GC_00012720	0.2857	0.85	14	20
Defense mechanisms!!!Cell wall/membrane/envelope biogenesis	10.409	0.001254	0.01254	db	V!!!M	GC_00000445, GC_00003887	0.5714	1	14	20
Nucleotide transport and metabolism!!!Transcription	10.409	0.001254	0.01254	db	F!!!K	GC_00001043	0.5714	1	14	20
Posttranslational modification, protein turnover, chaperones!!!Lipid transport and metabolism!!!Lipid transport and metabolism	10.409	0.001254	0.01254	db	O!!!I!!!I	GC_00001176, GC_00009654	0.5714	1	14	20
Cell wall/membrane/envelope biogenesis!!!Inorganic ion transport and metabolism	9.91667	0.00163789	0.0152493	db	M!!!P	GC_00004036, GC_00009021	0	0.5	14	20
Energy production and conversion!!!Inorganic ion transport and metabolism!!!Posttranslational modification, protein turnover, chaperones	9.91667	0.00163789	0.0152493	db	C!!!P!!!O	GC_00003239	0	0.5	14	20
Energy production and conversion!!!Signal transduction mechanisms	8.99311	0.00270999	0.0243899	GFS	C!!!T	GC_00002391, GC_00004851	0.7143	0.2	14	20
Posttranslational modification, protein turnover, chaperones!!!Function unknown	8.81491	0.00298779	0.0244791	db	O!!!S	GC_00001366	0.4286	0.9	14	20
Defense mechanisms!!!Inorganic ion transport and metabolism	8.76074	0.00307784	0.0244791	db	V!!!P	GC_00002143, GC_00002314	0.3571	0.85	14	20
Energy production and conversion!!!Translation, ribosomal structure and biogenesis!!!Posttranslational modification, protein turnover, chaperones	8.58965	0.00338078	0.0244791	db	C!!!J!!!O	GC_00003487, GC_00003957, GC_00010400	0.1429	0.65	14	20
Extracellular structures	8.58965	0.00338078	0.0244791	db	W	GC_00003649, GC_00008063, GC_00008136, GC_00008209, GC_00008898, GC_00009668, GC_00009825, GC_00010028, GC_00010030, GC_00010093, GC_00010235, GC_00010354, GC_00010705, GC_00011752, GC_00013155	0.1429	0.65	14	20
Signal transduction mechanisms!!!Transcription!!!Signal transduction mechanisms!!!Signal transduction mechanisms!!!Signal transduction mechanisms	8.58965	0.00338078	0.0244791	db	T!!!K!!!T!!!T!!!T	GC_00002285, GC_00004669, GC_00006537	0.1429	0.65	14	20
Mobilome: prophages, transposons!!!Defense mechanisms	8.568	0.00342123	0.0244791	db	X!!!V	GC_00002596, GC_00008456, GC_00009446, GC_00009448, GC_00011675	0	0.45	14	20
General function prediction only!!!Defense mechanisms	8.37324	0.00380787	0.0244791	GFS	R!!!V	GC_00004952	0.3571	0	14	20
Amino acid transport and metabolism!!!Translation, ribosomal structure and biogenesis	8.37324	0.00380787	0.0244791	db	E!!!J	GC_00002024, GC_00004973, GC_00009275, GC_00010184	0.6429	1	14	20
Coenzyme transport and metabolism!!!Amino acid transport and metabolism	8.37324	0.00380787	0.0244791	db	H!!!E	GC_00001048	0.6429	1	14	20
Posttranslational modification, protein turnover, chaperones!!!Signal transduction mechanisms	8.37324	0.00380787	0.0244791	db	O!!!T	GC_00001148, GC_00005241	0.6429	1	14	20
Posttranslational modification, protein turnover, chaperones!!!Transcription	8.37324	0.00380787	0.0244791	db	O!!!K	GC_00000893	0.6429	1	14	20
RNA processing and modification	8.37324	0.00380787	0.0244791	db	A	GC_00000840, GC_00003536	0.6429	1	14	20
Signal transduction mechanisms!!!Transcription!!!Signal transduction mechanisms	7.77097	0.00530925	0.0333371	db	T!!!K!!!T	GC_00005123, GC_00005502, GC_00006256, GC_00008322, GC_00008797, GC_00010646, GC_00012045	0.2143	0.7	14	20
Carbohydrate transport and metabolism!!!Amino acid transport and metabolism!!!Inorganic ion transport and metabolism!!!General function prediction only	7.32308	0.00680748	0.0399569	db	G!!!E!!!P!!!R	GC_00003619, GC_00008811	0	0.4	14	20
Cell motility!!!Signal transduction mechanisms	7.32308	0.00680748	0.0399569	db	N!!!T	GC_00003584	0	0.4	14	20
Cell wall/membrane/envelope biogenesis!!!Cell motility!!!Cell motility	7.32308	0.00680748	0.0399569	db	M!!!N!!!N	GC_00003673	0	0.4	14	20
Transcription!!!Carbohydrate transport and metabolism	6.68211	0.00973851	0.0527224	db	K!!!G	GC_00001842, GC_00010956, GC_00011847	0.4286	0.85	14	20
Cell wall/membrane/envelope biogenesis!!!Cell cycle control, cell division, chromosome partitioning	6.47585	0.010935	0.0527224	GFS	M!!!D	GC_00005872	0.2857	0	14	20
Mobilome: prophages, transposons!!!General function prediction only	6.47585	0.010935	0.0527224	GFS	X!!!R	GC_00006706	0.2857	0	14	20
Carbohydrate transport and metabolism!!!Cell wall/membrane/envelope biogenesis!!!Signal transduction mechanisms	6.47585	0.010935	0.0527224	db	G!!!M!!!T	GC_00000742	0.7143	1	14	20
Cell wall/membrane/envelope biogenesis!!!Cell wall/membrane/envelope biogenesis	6.47585	0.010935	0.0527224	db	M!!!M	GC_00000930, GC_00006375, GC_00007127, GC_00008164, GC_00008466, GC_00008938, GC_00009678, GC_00011257, GC_00011937	0.7143	1	14	20
Coenzyme transport and metabolism!!!Signal transduction mechanisms	6.47585	0.010935	0.0527224	db	H!!!T	GC_00000879, GC_00003240, GC_00004813, GC_00013200	0.7143	1	14	20
Energy production and conversion!!!Inorganic ion transport and metabolism	6.47585	0.010935	0.0527224	db	C!!!P	GC_00001802, GC_00002878, GC_00003176, GC_00003202, GC_00003242, GC_00003245, GC_00003254, GC_00005464, GC_00005650, GC_00005822, GC_00005887, GC_00006075, GC_00006320, GC_00006596, GC_00006776, GC_00011368	0.7143	1	14	20
Energy production and conversion!!!Lipid transport and metabolism!!!General function prediction only	6.47585	0.010935	0.0527224	db	C!!!I!!!R	GC_00000639, GC_00004221, GC_00005475, GC_00010649, GC_00012062	0.7143	1	14	20
Intracellular trafficking, secretion, and vesicular transport!!!Intracellular trafficking, secretion, and vesicular transport	6.47585	0.010935	0.0527224	db	U!!!U	GC_00000546	0.7143	1	14	20
Nucleotide transport and metabolism!!!Signal transduction mechanisms	6.47585	0.010935	0.0527224	db	F!!!T	GC_00000776	0.7143	1	14	20
Signal transduction mechanisms!!!Signal transduction mechanisms!!!Transcription!!!Signal transduction mechanisms	6.17037	0.0129907	0.0594491	db	T!!!T!!!K!!!T	GC_00006295, GC_00006353, GC_00009064, GC_00011139	0	0.35	14	20
Signal transduction mechanisms!!!Transcription!!!Signal transduction mechanisms!!!Signal transduction mechanisms!!!Transcription	6.17037	0.0129907	0.0594491	db	T!!!K!!!T!!!T!!!K	GC_00003977	0	0.35	14	20
Transcription!!!Cell motility	6.17037	0.0129907	0.0594491	db	K!!!N	GC_00007987, GC_00011212, GC_00011213	0	0.35	14	20
Function unknown!!!Function unknown	5.6859	0.0171018	0.0769581	db	S!!!S	GC_00004459, GC_00009610, GC_00011327	0.0714	0.45	14	20
Signal transduction mechanisms!!!General function prediction only	5.24859	0.0219646	0.0914611	GFS	T!!!R	GC_00004649, GC_00006676, GC_00007233, GC_00007249, GC_00013284	0.6429	0.25	14	20
Amino acid transport and metabolism!!!General function prediction only!!!Energy production and conversion	5.1	0.0239258	0.0914611	db	E!!!R!!!C	GC_00004776, GC_00011703	0	0.3	14	20
Cell wall/membrane/envelope biogenesis!!!Lipid transport and metabolism	5.1	0.0239258	0.0914611	db	M!!!I	GC_00004507	0	0.3	14	20
Coenzyme transport and metabolism!!!Posttranslational modification, protein turnover, chaperones	5.1	0.0239258	0.0914611	db	H!!!O	GC_00009101, GC_00011643, GC_00011794, GC_00013225	0	0.3	14	20
Energy production and conversion!!!Transcription	5.1	0.0239258	0.0914611	db	C!!!K	GC_00006824, GC_00009158	0	0.3	14	20
Posttranslational modification, protein turnover, chaperones!!!Posttranslational modification, protein turnover, chaperones	5.1	0.0239258	0.0914611	db	O!!!O	GC_00004390	0	0.3	14	20
Replication, recombination and repair!!!Defense mechanisms	5.1	0.0239258	0.0914611	db	L!!!V	GC_00004546	0	0.3	14	20
Replication, recombination and repair!!!Signal transduction mechanisms	5.1	0.0239258	0.0914611	db	L!!!T	GC_00003688	0	0.3	14	20
Secondary metabolites biosynthesis, transport and catabolism!!!Lipid transport and metabolism	5.1	0.0239258	0.0914611	db	Q!!!I	GC_00004599	0	0.3	14	20
Transcription!!!General function prediction only	5.1	0.0239258	0.0914611	db	K!!!R	GC_00006712, GC_00012410	0	0.3	14	20
Transcription!!!Replication, recombination and repair	4.9742	0.0257281	0.0914611	db	K!!!L	GC_00003822, GC_00004866, GC_00005124, GC_00007208, GC_00007377, GC_00007498, GC_00007829, GC_00008104, GC_00008508, GC_00010759, GC_00011736, GC_00012164, GC_00012423, GC_00012918	0.4286	0.8	14	20
Amino acid transport and metabolism!!!Energy production and conversion	4.9742	0.0257281	0.0914611	GFS	E!!!C	GC_00003133, GC_00009987	0.5714	0.2	14	20
Signal transduction mechanisms!!!Transcription!!!Signal transduction mechanisms!!!Signal transduction mechanisms	4.96924	0.025802	0.0914611	db	T!!!K!!!T!!!T	GC_00002541, GC_00002640, GC_00004687, GC_00008133	0.2143	0.6	14	20
Cell cycle control, cell division, chromosome partitioning!!!Inorganic ion transport and metabolism!!!Cell wall/membrane/envelope biogenesis	4.94193	0.0262127	0.0914611	db	D!!!P!!!M	GC_00001548, GC_00004032, GC_00004742, GC_00005561, GC_00006297, GC_00008005, GC_00012245	0.5714	0.9	14	20
Cell motility!!!Function unknown	4.85917	0.0274996	0.0914611	GFS	N!!!S	GC_00005028, GC_00008086, GC_00008616, GC_00010036	0.5	0.15	14	20
Signal transduction mechanisms!!!Signal transduction mechanisms!!!Signal transduction mechanisms!!!Signal transduction mechanisms	4.85917	0.0274996	0.0914611	db	T!!!T!!!T!!!T	GC_00001871, GC_00004423, GC_00004856, GC_00005927, GC_00007179, GC_00009037, GC_00010083, GC_00010251, GC_00010867, GC_00010868, GC_00011929	0.5	0.85	14	20
Amino acid transport and metabolism!!!Coenzyme transport and metabolism!!!Translation, ribosomal structure and biogenesis!!!Secondary metabolites biosynthesis, transport and catabolism	4.70082	0.0301483	0.0914611	db	E!!!H!!!J!!!Q	GC_00000626	0.7857	1	14	20
Cell cycle control, cell division, chromosome partitioning!!!Lipid transport and metabolism	4.70082	0.0301483	0.0914611	db	D!!!I	GC_00000637, GC_00002965, GC_00003653, GC_00005279, GC_00007963, GC_00007967, GC_00007983, GC_00008417	0.7857	1	14	20
Cell motility!!!Intracellular trafficking, secretion, and vesicular transport	4.70082	0.0301483	0.0914611	db	N!!!U	GC_00000740, GC_00003139, GC_00003346, GC_00003363, GC_00003670, GC_00003895, GC_00004096	0.7857	1	14	20
Cell wall/membrane/envelope biogenesis!!!Intracellular trafficking, secretion, and vesicular transport	4.70082	0.0301483	0.0914611	db	M!!!U	GC_00000683, GC_00009003, GC_00009408, GC_00012486	0.7857	1	14	20
Intracellular trafficking, secretion, and vesicular transport!!!Extracellular structures	4.70082	0.0301483	0.0914611	db	U!!!W	GC_00001118, GC_00003647, GC_00003716, GC_00003984, GC_00006599, GC_00006949, GC_00007510, GC_00007991, GC_00008607, GC_00008822, GC_00009191, GC_00009233, GC_00009437, GC_00009515, GC_00009576, GC_00009607, GC_00010468, GC_00012001, GC_00012652, GC_00012981	0.7857	1	14	20
Nucleotide transport and metabolism!!!Coenzyme transport and metabolism	4.70082	0.0301483	0.0914611	db	F!!!H	GC_00001070, GC_00001736, GC_00004472, GC_00004555, GC_00006143, GC_00006262, GC_00007811	0.7857	1	14	20
Translation, ribosomal structure and biogenesis!!!Cell wall/membrane/envelope biogenesis	4.70082	0.0301483	0.0914611	db	J!!!M	GC_00000660, GC_00004380, GC_00005115	0.7857	1	14	20
Carbohydrate transport and metabolism!!!Cell wall/membrane/envelope biogenesis!!!Function unknown	4.70082	0.0301483	0.0914611	GFS	G!!!M!!!S	GC_00007204	0.2143	0	14	20
Cell wall/membrane/envelope biogenesis!!!Function unknown	4.70082	0.0301483	0.0914611	GFS	M!!!S	GC_00009314	0.2143	0	14	20
Energy production and conversion!!!Cell wall/membrane/envelope biogenesis	4.70082	0.0301483	0.0914611	GFS	C!!!M	GC_00007620	0.2143	0	14	20
General function prediction only!!!Inorganic ion transport and metabolism!!!Secondary metabolites biosynthesis, transport and catabolism	4.70082	0.0301483	0.0914611	GFS	R!!!P!!!Q	GC_00008093	0.2143	0	14	20
Signal transduction mechanisms!!!Signal transduction mechanisms!!!Signal transduction mechanisms!!!Signal transduction mechanisms!!!Signal transduction mechanisms!!!Transcription	4.70082	0.0301483	0.0914611	GFS	T!!!T!!!T!!!T!!!T!!!K	GC_00007053	0.2143	0	14	20
Signal transduction mechanisms!!!Signal transduction mechanisms!!!Signal transduction mechanisms!!!Transcription	4.70082	0.0301483	0.0914611	GFS	T!!!T!!!T!!!K	GC_00008798	0.2143	0	14	20
Amino acid transport and metabolism!!!Secondary metabolites biosynthesis, transport and catabolism	4.10345	0.0427958	0.126977	db	E!!!Q	GC_00005091, GC_00006748	0	0.25	14	20
Cell cycle control, cell division, chromosome partitioning!!!Function unknown	4.10345	0.0427958	0.126977	db	D!!!S	GC_00004843	0	0.25	14	20
General function prediction only!!!General function prediction only	3.92757	0.0475006	0.139404	db	R!!!R	GC_00002841, GC_00007314, GC_00007440, GC_00009942, GC_00009943, GC_00011436	0.3571	0.7	14	20
Signal transduction mechanisms!!!Signal transduction mechanisms!!!Transcription!!!Signal transduction mechanisms!!!Signal transduction mechanisms	3.64756	0.0561514	0.16302	GFS	T!!!T!!!K!!!T!!!T	GC_00004826	0.2857	0.05	14	20
Inorganic ion transport and metabolism!!!Signal transduction mechanisms	3.54865	0.0595937	0.171174	db	P!!!T	GC_00003637, GC_00007807, GC_00009376	0.1429	0.45	14	20
Inorganic ion transport and metabolism!!!Defense mechanisms	3.32973	0.0680381	0.178687	db	P!!!V	GC_00001827, GC_00002613	0.6429	0.9	14	20
Signal transduction mechanisms!!!Signal transduction mechanisms!!!Signal transduction mechanisms!!!Signal transduction mechanisms!!!Signal transduction mechanisms	3.26538	0.0707565	0.178687	db	T!!!T!!!T!!!T!!!T	GC_00003738, GC_00003930, GC_00007737	0.2857	0.6	14	20
Amino acid transport and metabolism!!!General function prediction only!!!Replication, recombination and repair	3.17333	0.0748495	0.178687	db	E!!!R!!!L	GC_00006667	0	0.2	14	20
Carbohydrate transport and metabolism!!!Cell wall/membrane/envelope biogenesis!!!Cell motility!!!Extracellular structures!!!General function prediction only	3.17333	0.0748495	0.178687	db	G!!!M!!!N!!!W!!!R	GC_00006839	0	0.2	14	20
Cell motility!!!Extracellular structures!!!Posttranslational modification, protein turnover, chaperones	3.17333	0.0748495	0.178687	db	N!!!W!!!O	GC_00003508	0	0.2	14	20
Cell wall/membrane/envelope biogenesis!!!Coenzyme transport and metabolism!!!Carbohydrate transport and metabolism	3.17333	0.0748495	0.178687	db	M!!!H!!!G	GC_00006289	0	0.2	14	20
General function prediction only!!!Transcription!!!Signal transduction mechanisms	3.17333	0.0748495	0.178687	db	R!!!K!!!T	GC_00006911	0	0.2	14	20
Inorganic ion transport and metabolism!!!Function unknown	3.17333	0.0748495	0.178687	db	P!!!S	GC_00006843	0	0.2	14	20
Posttranslational modification, protein turnover, chaperones!!!Energy production and conversion	3.17333	0.0748495	0.178687	db	O!!!C	GC_00006494	0	0.2	14	20
Transcription!!!Replication, recombination and repair!!!Replication, recombination and repair	3.17333	0.0748495	0.178687	db	K!!!L!!!L	GC_00004440	0	0.2	14	20
Transcription!!!Transcription	3.17333	0.0748495	0.178687	db	K!!!K	GC_00006670, GC_00012237, GC_00013049	0	0.2	14	20
Cell motility!!!Carbohydrate transport and metabolism	3.03669	0.0814019	0.178687	GFS	N!!!G	GC_00012748	0.1429	0	14	20
Cell wall/membrane/envelope biogenesis!!!Coenzyme transport and metabolism	3.03669	0.0814019	0.178687	GFS	M!!!H	GC_00011458	0.1429	0	14	20
Coenzyme transport and metabolism!!!General function prediction only!!!General function prediction only	3.03669	0.0814019	0.178687	GFS	H!!!R!!!R	GC_00010081	0.1429	0	14	20
Amino acid transport and metabolism!!!Carbohydrate transport and metabolism	3.03669	0.0814019	0.178687	db	E!!!G	GC_00000557, GC_00000593, GC_00001301, GC_00001302, GC_00002009, GC_00002626, GC_00003232, GC_00003349, GC_00004514, GC_00005470, GC_00005587, GC_00011054, GC_00011534	0.8571	1	14	20
Carbohydrate transport and metabolism!!!Signal transduction mechanisms	3.03669	0.0814019	0.178687	db	G!!!T	GC_00000406, GC_00007709	0.8571	1	14	20
Cell cycle control, cell division, chromosome partitioning!!!Replication, recombination and repair	3.03669	0.0814019	0.178687	db	D!!!L	GC_00000441	0.8571	1	14	20
Chromatin structure and dynamics	3.03669	0.0814019	0.178687	db	B	GC_00000152	0.8571	1	14	20
Coenzyme transport and metabolism!!!Energy production and conversion!!!Energy production and conversion	3.03669	0.0814019	0.178687	db	H!!!C!!!C	GC_00000306, GC_00001642, GC_00004661, GC_00011241	0.8571	1	14	20
Defense mechanisms!!!Lipid transport and metabolism	3.03669	0.0814019	0.178687	db	V!!!I	GC_00000213, GC_00001671, GC_00004904	0.8571	1	14	20
Energy production and conversion!!!Amino acid transport and metabolism	3.03669	0.0814019	0.178687	db	C!!!E	GC_00000984, GC_00000995, GC_00002381	0.8571	1	14	20
Inorganic ion transport and metabolism!!!General function prediction only	3.03669	0.0814019	0.178687	db	P!!!R	GC_00000207, GC_00001455, GC_00002436, GC_00003334, GC_00003479, GC_00003559, GC_00004650, GC_00005793, GC_00005868, GC_00008963, GC_00009337, GC_00012299, GC_00012345	0.8571	1	14	20
Lipid transport and metabolism!!!Lipid transport and metabolism	3.03669	0.0814019	0.178687	db	I!!!I	GC_00000858, GC_00001298, GC_00001367, GC_00002338, GC_00004679, GC_00006872, GC_00013142	0.8571	1	14	20
Nucleotide transport and metabolism!!!Cell wall/membrane/envelope biogenesis	3.03669	0.0814019	0.178687	db	F!!!M	GC_00001373, GC_00004935	0.8571	1	14	20
Nucleotide transport and metabolism!!!Nucleotide transport and metabolism	3.03669	0.0814019	0.178687	db	F!!!F	GC_00001308, GC_00001493, GC_00001562, GC_00001780, GC_00005562, GC_00005995, GC_00008095, GC_00011741	0.8571	1	14	20
Secondary metabolites biosynthesis, transport and catabolism!!!General function prediction only	3.03669	0.0814019	0.178687	db	Q!!!R	GC_00001223, GC_00001447, GC_00004526, GC_00004829, GC_00010951, GC_00011821, GC_00012157, GC_00012399	0.8571	1	14	20
Signal transduction mechanisms!!!Signal transduction mechanisms!!!Signal transduction mechanisms	3.03669	0.0814019	0.178687	db	T!!!T!!!T	GC_00002430, GC_00002433, GC_00002586, GC_00003449, GC_00003574, GC_00003658, GC_00004358, GC_00004693, GC_00005102, GC_00005147, GC_00005598, GC_00006061, GC_00006108, GC_00006644, GC_00006834, GC_00007363, GC_00007507, GC_00007976, GC_00008403, GC_00009318, GC_00009412, GC_00010024, GC_00010476, GC_00010589, GC_00010860, GC_00012249	0.8571	1	14	20
Transcription!!!Amino acid transport and metabolism	3.03669	0.0814019	0.178687	db	K!!!E	GC_00001093, GC_00001375, GC_00001655, GC_00002995, GC_00003378, GC_00003684, GC_00003934, GC_00004255, GC_00005910, GC_00007673, GC_00007897, GC_00008113, GC_00009540, GC_00009676, GC_00009694, GC_00009981, GC_00010714, GC_00011681, GC_00012717, GC_00013287	0.8571	1	14	20
Translation, ribosomal structure and biogenesis!!!Amino acid transport and metabolism	3.03669	0.0814019	0.178687	db	J!!!E	GC_00001421, GC_00002756, GC_00003677, GC_00004936, GC_00005084, GC_00006058	0.8571	1	14	20
Signal transduction mechanisms!!!Cell motility!!!Intracellular trafficking, secretion, and vesicular transport!!!Extracellular structures	2.84638	0.0915802	0.199115	db	T!!!N!!!U!!!W	GC_00002593	0.2143	0.5	14	20
Function unknown!!!Energy production and conversion	2.83584	0.0921827	0.199115	GFS	S!!!C	GC_00002132	0.6429	0.35	14	20
Amino acid transport and metabolism!!!Amino acid transport and metabolism!!!Lipid transport and metabolism	2.63237	0.104705	0.220862	db	E!!!E!!!I	GC_00004040	0.0714	0.3	14	20
Transcription!!!Posttranslational modification, protein turnover, chaperones	2.63237	0.104705	0.220862	db	K!!!O	GC_00005237, GC_00012080	0.0714	0.3	14	20
Transcription!!!Replication, recombination and repair!!!Function unknown	2.63237	0.104705	0.220862	db	K!!!L!!!S	GC_00005686, GC_00005733	0.0714	0.3	14	20
Amino acid transport and metabolism!!!Amino acid transport and metabolism!!!Signal transduction mechanisms	2.30323	0.129106	0.247224	db	E!!!E!!!T	GC_00008498	0	0.15	14	20
Carbohydrate transport and metabolism!!!Inorganic ion transport and metabolism!!!Signal transduction mechanisms	2.30323	0.129106	0.247224	db	G!!!P!!!T	GC_00008112	0	0.15	14	20
Carbohydrate transport and metabolism!!!Translation, ribosomal structure and biogenesis	2.30323	0.129106	0.247224	db	G!!!J	GC_00007923	0	0.15	14	20
Cell wall/membrane/envelope biogenesis!!!Cell motility!!!Extracellular structures!!!Intracellular trafficking, secretion, and vesicular transport!!!Extracellular structures	2.30323	0.129106	0.247224	db	M!!!N!!!W!!!U!!!W	GC_00006913	0	0.15	14	20
Cell wall/membrane/envelope biogenesis!!!Intracellular trafficking, secretion, and vesicular transport!!!Extracellular structures	2.30323	0.129106	0.247224	db	M!!!U!!!W	GC_00007924	0	0.15	14	20
Coenzyme transport and metabolism!!!Cell wall/membrane/envelope biogenesis	2.30323	0.129106	0.247224	db	H!!!M	GC_00007806	0	0.15	14	20
Coenzyme transport and metabolism!!!Cell wall/membrane/envelope biogenesis!!!Posttranslational modification, protein turnover, chaperones!!!General function prediction only	2.30323	0.129106	0.247224	db	H!!!M!!!O!!!R	GC_00009160	0	0.15	14	20
Defense mechanisms!!!Mobilome: prophages, transposons	2.30323	0.129106	0.247224	db	V!!!X	GC_00004726	0	0.15	14	20
Energy production and conversion!!!Cell cycle control, cell division, chromosome partitioning!!!Inorganic ion transport and metabolism!!!Cell wall/membrane/envelope biogenesis	2.30323	0.129106	0.247224	db	C!!!D!!!P!!!M	GC_00009300	0	0.15	14	20
Energy production and conversion!!!Lipid transport and metabolism	2.30323	0.129106	0.247224	db	C!!!I	GC_00006606	0	0.15	14	20
Intracellular trafficking, secretion, and vesicular transport!!!Mobilome: prophages, transposons!!!General function prediction only	2.30323	0.129106	0.247224	db	U!!!X!!!R	GC_00010939, GC_00010940	0	0.15	14	20
Lipid transport and metabolism!!!Lipid transport and metabolism!!!Lipid transport and metabolism	2.30323	0.129106	0.247224	db	I!!!I!!!I	GC_00009257	0	0.15	14	20
Posttranslational modification, protein turnover, chaperones!!!Intracellular trafficking, secretion, and vesicular transport	2.30323	0.129106	0.247224	db	O!!!U	GC_00008882	0	0.15	14	20
Cell cycle control, cell division, chromosome partitioning!!!General function prediction only	2.25379	0.133288	0.253435	db	D!!!R	GC_00002797, GC_00005130, GC_00007381, GC_00008145, GC_00009442, GC_00010011	0.5	0.75	14	20
Cell wall/membrane/envelope biogenesis!!!Cell cycle control, cell division, chromosome partitioning!!!Signal transduction mechanisms	2.14153	0.143359	0.265115	db	M!!!D!!!T	GC_00001211, GC_00006293, GC_00008827, GC_00010333, GC_00012331, GC_00013172	0.7857	0.95	14	20
Cytoskeleton	2.14153	0.143359	0.265115	db	Z	GC_00001847, GC_00001983, GC_00004917, GC_00007336, GC_00008467, GC_00008521, GC_00008604, GC_00009354	0.7857	0.95	14	20
Lipid transport and metabolism!!!Lipid transport and metabolism!!!Carbohydrate transport and metabolism	2.14153	0.143359	0.265115	db	I!!!I!!!G	GC_00000615	0.7857	0.95	14	20
Replication, recombination and repair!!!Chromatin structure and dynamics	2.14153	0.143359	0.265115	db	L!!!B	GC_00000909	0.7857	0.95	14	20
General function prediction only!!!Secondary metabolites biosynthesis, transport and catabolism	2.07285	0.149941	0.275402	db	R!!!Q	GC_00001459	0.5714	0.8	14	20
General function prediction only!!!Signal transduction mechanisms	1.96316	0.161175	0.294036	GFS	R!!!T	GC_00003089	0.3571	0.15	14	20
Signal transduction mechanisms!!!Signal transduction mechanisms!!!Signal transduction mechanisms!!!Signal transduction mechanisms!!!Transcription	1.94354	0.163284	0.295884	db	T!!!T!!!T!!!T!!!K	GC_00001896	0.3571	0.6	14	20
Inorganic ion transport and metabolism!!!Signal transduction mechanisms!!!Signal transduction mechanisms!!!Signal transduction mechanisms	1.80765	0.178791	0.305477	db	P!!!T!!!T!!!T	GC_00004220	0.0714	0.25	14	20
Mobilome: prophages, transposons!!!Mobilome: prophages, transposons	1.63738	0.200685	0.305477	db	X!!!X	GC_00002735, GC_00002882, GC_00002894, GC_00003108, GC_00003521, GC_00003601, GC_00006269, GC_00007773, GC_00010367	0.4286	0.65	14	20
Secondary metabolites biosynthesis, transport and catabolism!!!Defense mechanisms	1.63738	0.200685	0.305477	db	Q!!!V	GC_00002671, GC_00004194, GC_00005275, GC_00005937, GC_00005976, GC_00008412	0.4286	0.65	14	20
General function prediction only!!!Signal transduction mechanisms!!!Signal transduction mechanisms	1.56145	0.211454	0.305477	db	R!!!T!!!T	GC_00003438, GC_00007270, GC_00009480	0.2857	0.5	14	20
Cell motility!!!Signal transduction mechanisms!!!Transcription	1.48764	0.222582	0.305477	db	N!!!T!!!K	GC_00010993	0	0.1	14	20
Cell wall/membrane/envelope biogenesis!!!Cell motility!!!Extracellular structures	1.48764	0.222582	0.305477	db	M!!!N!!!W	GC_00010294	0	0.1	14	20
Cell wall/membrane/envelope biogenesis!!!Cell wall/membrane/envelope biogenesis!!!Carbohydrate transport and metabolism!!!Coenzyme transport and metabolism	1.48764	0.222582	0.305477	db	M!!!M!!!G!!!H	GC_00011673	0	0.1	14	20
Coenzyme transport and metabolism!!!General function prediction only!!!Signal transduction mechanisms!!!Transcription	1.48764	0.222582	0.305477	db	H!!!R!!!T!!!K	GC_00012924	0	0.1	14	20
Coenzyme transport and metabolism!!!Translation, ribosomal structure and biogenesis	1.48764	0.222582	0.305477	db	H!!!J	GC_00010593	0	0.1	14	20
Defense mechanisms!!!Function unknown	1.48764	0.222582	0.305477	db	V!!!S	GC_00012738	0	0.1	14	20
Defense mechanisms!!!General function prediction only	1.48764	0.222582	0.305477	db	V!!!R	GC_00010508	0	0.1	14	20
General function prediction only!!!Function unknown	1.48764	0.222582	0.305477	db	R!!!S	GC_00012416	0	0.1	14	20
General function prediction only!!!Function unknown!!!Intracellular trafficking, secretion, and vesicular transport!!!Extracellular structures	1.48764	0.222582	0.305477	db	R!!!S!!!U!!!W	GC_00010503	0	0.1	14	20
General function prediction only!!!Inorganic ion transport and metabolism	1.48764	0.222582	0.305477	db	R!!!P	GC_00011787	0	0.1	14	20
General function prediction only!!!Transcription	1.48764	0.222582	0.305477	db	R!!!K	GC_00010650	0	0.1	14	20
Inorganic ion transport and metabolism!!!Cell wall/membrane/envelope biogenesis	1.48764	0.222582	0.305477	db	P!!!M	GC_00012033	0	0.1	14	20
Intracellular trafficking, secretion, and vesicular transport!!!Cell wall/membrane/envelope biogenesis!!!Intracellular trafficking, secretion, and vesicular transport	1.48764	0.222582	0.305477	db	U!!!M!!!U	GC_00010662	0	0.1	14	20
Intracellular trafficking, secretion, and vesicular transport!!!Signal transduction mechanisms!!!Intracellular trafficking, secretion, and vesicular transport	1.48764	0.222582	0.305477	db	U!!!T!!!U	GC_00012529	0	0.1	14	20
Nucleotide transport and metabolism!!!Cell wall/membrane/envelope biogenesis!!!Cell cycle control, cell division, chromosome partitioning!!!General function prediction only	1.48764	0.222582	0.305477	db	F!!!M!!!D!!!R	GC_00009796	0	0.1	14	20
Nucleotide transport and metabolism!!!Posttranslational modification, protein turnover, chaperones	1.48764	0.222582	0.305477	db	F!!!O	GC_00012213	0	0.1	14	20
Posttranslational modification, protein turnover, chaperones!!!General function prediction only	1.48764	0.222582	0.305477	db	O!!!R	GC_00012426	0	0.1	14	20
Posttranslational modification, protein turnover, chaperones!!!Inorganic ion transport and metabolism	1.48764	0.222582	0.305477	db	O!!!P	GC_00009010	0	0.1	14	20
Replication, recombination and repair!!!Posttranslational modification, protein turnover, chaperones	1.48764	0.222582	0.305477	db	L!!!O	GC_00012565	0	0.1	14	20
Signal transduction mechanisms!!!Function unknown	1.48764	0.222582	0.305477	db	T!!!S	GC_00011837	0	0.1	14	20
Signal transduction mechanisms!!!Posttranslational modification, protein turnover, chaperones	1.48764	0.222582	0.305477	db	T!!!O	GC_00012353	0	0.1	14	20
Signal transduction mechanisms!!!Signal transduction mechanisms!!!General function prediction only	1.48764	0.222582	0.305477	db	T!!!T!!!R	GC_00010990	0	0.1	14	20
Signal transduction mechanisms!!!Translation, ribosomal structure and biogenesis!!!Cell wall/membrane/envelope biogenesis	1.48764	0.222582	0.305477	db	T!!!J!!!M	GC_00010315	0	0.1	14	20
Translation, ribosomal structure and biogenesis!!!Cell wall/membrane/envelope biogenesis!!!General function prediction only	1.48764	0.222582	0.305477	db	J!!!M!!!R	GC_00010042	0	0.1	14	20
Translation, ribosomal structure and biogenesis!!!Secondary metabolites biosynthesis, transport and catabolism!!!Coenzyme transport and metabolism!!!General function prediction only	1.48764	0.222582	0.305477	db	J!!!Q!!!H!!!R	GC_00010316	0	0.1	14	20
Cell motility!!!Defense mechanisms	1.47126	0.225148	0.305477	GFS	N!!!V	GC_00012404	0.0714	0	14	20
Defense mechanisms!!!Signal transduction mechanisms!!!General function prediction only	1.47126	0.225148	0.305477	GFS	V!!!T!!!R	GC_00011344	0.0714	0	14	20
Amino acid transport and metabolism!!!Cell wall/membrane/envelope biogenesis	1.47126	0.225148	0.305477	db	E!!!M	GC_00000343, GC_00001961, GC_00002765, GC_00003642, GC_00003733, GC_00004696, GC_00005517, GC_00008622, GC_00011121	0.9286	1	14	20
Cell cycle control, cell division, chromosome partitioning!!!Cell motility	1.47126	0.225148	0.305477	db	D!!!N	GC_00000436, GC_00001634, GC_00003134, GC_00003468, GC_00007750, GC_00007872, GC_00007885, GC_00008091, GC_00008646, GC_00009719, GC_00009720, GC_00009964, GC_00010855, GC_00011081, GC_00011184, GC_00011772, GC_00011791	0.9286	1	14	20
Cell cycle control, cell division, chromosome partitioning!!!Cytoskeleton	1.47126	0.225148	0.305477	db	D!!!Z	GC_00000211, GC_00000427, GC_00004027	0.9286	1	14	20
Cell wall/membrane/envelope biogenesis!!!Cell motility	1.47126	0.225148	0.305477	db	M!!!N	GC_00000657, GC_00000952, GC_00007789	0.9286	1	14	20
Coenzyme transport and metabolism!!!Coenzyme transport and metabolism	1.47126	0.225148	0.305477	db	H!!!H	GC_00000240, GC_00000523, GC_00004128, GC_00006545, GC_00006779, GC_00009018	0.9286	1	14	20
Coenzyme transport and metabolism!!!Lipid transport and metabolism	1.47126	0.225148	0.305477	db	H!!!I	GC_00000382, GC_00000928	0.9286	1	14	20
Energy production and conversion!!!Coenzyme transport and metabolism!!!General function prediction only	1.47126	0.225148	0.305477	db	C!!!H!!!R	GC_00000048, GC_00002375, GC_00003019, GC_00006483, GC_00009217, GC_00012104	0.9286	1	14	20
Energy production and conversion!!!Energy production and conversion	1.47126	0.225148	0.305477	db	C!!!C	GC_00000034, GC_00000552, GC_00000614, GC_00000795, GC_00000920, GC_00000939, GC_00001100, GC_00001600, GC_00001889, GC_00002354, GC_00002873, GC_00003427, GC_00003433, GC_00003802, GC_00004217, GC_00004746, GC_00005547, GC_00005568, GC_00006464, GC_00008560, GC_00008967, GC_00009237, GC_00010786, GC_00011294	0.9286	1	14	20
Energy production and conversion!!!General function prediction only	1.47126	0.225148	0.305477	db	C!!!R	GC_00000485, GC_00000978, GC_00001142, GC_00002007, GC_00003065, GC_00003304, GC_00004131, GC_00005125, GC_00008130, GC_00008309, GC_00008415, GC_00008468, GC_00009751, GC_00011247, GC_00012282	0.9286	1	14	20
Energy production and conversion!!!Posttranslational modification, protein turnover, chaperones	1.47126	0.225148	0.305477	db	C!!!O	GC_00001161, GC_00001569, GC_00004454, GC_00006519, GC_00006586, GC_00010704	0.9286	1	14	20
Inorganic ion transport and metabolism!!!Inorganic ion transport and metabolism	1.47126	0.225148	0.305477	db	P!!!P	GC_00000854, GC_00001497, GC_00001794, GC_00001848, GC_00002187, GC_00002282, GC_00004689, GC_00005566, GC_00005594, GC_00006763, GC_00008950, GC_00009636, GC_00009722, GC_00011035	0.9286	1	14	20
Inorganic ion transport and metabolism!!!Posttranslational modification, protein turnover, chaperones	1.47126	0.225148	0.305477	db	P!!!O	GC_00000114, GC_00012601	0.9286	1	14	20
Lipid transport and metabolism!!!Secondary metabolites biosynthesis, transport and catabolism	1.47126	0.225148	0.305477	db	I!!!Q	GC_00000305, GC_00002213, GC_00003718, GC_00005395, GC_00005896, GC_00006266	0.9286	1	14	20
Secondary metabolites biosynthesis, transport and catabolism!!!Signal transduction mechanisms	1.47126	0.225148	0.305477	db	Q!!!T	GC_00000814, GC_00001449	0.9286	1	14	20
Signal transduction mechanisms!!!Carbohydrate transport and metabolism	1.47126	0.225148	0.305477	db	T!!!G	GC_00000263	0.9286	1	14	20
Transcription!!!Translation, ribosomal structure and biogenesis	1.47126	0.225148	0.305477	db	K!!!J	GC_00000378, GC_00000498	0.9286	1	14	20
Translation, ribosomal structure and biogenesis!!!Coenzyme transport and metabolism!!!General function prediction only	1.47126	0.225148	0.305477	db	J!!!H!!!R	GC_00001111, GC_00007690, GC_00010265	0.9286	1	14	20
Translation, ribosomal structure and biogenesis!!!Posttranslational modification, protein turnover, chaperones	1.47126	0.225148	0.305477	db	J!!!O	GC_00000926, GC_00001394, GC_00001835, GC_00003809, GC_00004400, GC_00004848, GC_00005789, GC_00006319, GC_00006616, GC_00007136, GC_00009369, GC_00009585, GC_00009697, GC_00010331, GC_00011974, GC_00012365	0.9286	1	14	20
Translation, ribosomal structure and biogenesis!!!Translation, ribosomal structure and biogenesis	1.47126	0.225148	0.305477	db	J!!!J	GC_00000541, GC_00000588, GC_00001129	0.9286	1	14	20
Coenzyme transport and metabolism!!!Inorganic ion transport and metabolism	1.39488	0.237583	0.320737	GFS	H!!!P	GC_00005773, GC_00005933, GC_00006493, GC_00011199, GC_00012343, GC_00012446, GC_00012595, GC_00013040, GC_00013083	0.5	0.3	14	20
Carbohydrate transport and metabolism!!!Carbohydrate transport and metabolism	1.23002	0.267404	0.359199	db	G!!!G	GC_00002793, GC_00003672, GC_00004427, GC_00006552	0.3571	0.55	14	20
Transcription!!!Energy production and conversion	1.08588	0.297387	0.397497	db	K!!!C	GC_00009444, GC_00012683	0.0714	0.2	14	20
Cell wall/membrane/envelope biogenesis!!!Defense mechanisms!!!Inorganic ion transport and metabolism	0.971107	0.324404	0.431473	db	M!!!V!!!P	GC_00002074	0.4286	0.6	14	20
Replication, recombination and repair!!!Mobilome: prophages, transposons	0.927564	0.335497	0.44404	db	L!!!X	GC_00003289, GC_00005155, GC_00005558, GC_00005911, GC_00006478, GC_00006693, GC_00006800, GC_00006962, GC_00007370, GC_00007562, GC_00008637, GC_00009490, GC_00009810, GC_00009985, GC_00010197, GC_00011322, GC_00011551, GC_00011785, GC_00012306, GC_00012693, GC_00012856, GC_00013269	0.7143	0.85	14	20
Carbohydrate transport and metabolism!!!Transcription	0.883303	0.347299	0.457418	db	G!!!K	GC_00001255, GC_00003276, GC_00004494, GC_00005276, GC_00005972, GC_00006242, GC_00010466, GC_00012541	0.8571	0.95	14	20
Amino acid transport and metabolism!!!Transcription	0.857723	0.354377	0.464474	db	E!!!K	GC_00002205, GC_00002487, GC_00002783	0.7857	0.9	14	20
Defense mechanisms!!!Defense mechanisms	0.721212	0.395747	0.51371	db	V!!!V	GC_00012277	0	0.05	14	20
Replication, recombination and repair!!!General function prediction only	0.721212	0.395747	0.51371	db	L!!!R	GC_00013012	0	0.05	14	20
General function prediction only!!!Cell wall/membrane/envelope biogenesis	0.490161	0.483856	0.6221	db	R!!!M	GC_00008723, GC_00010808	0.0714	0.15	14	20
Signal transduction mechanisms!!!Signal transduction mechanisms!!!Transcription!!!Signal transduction mechanisms!!!Signal transduction mechanisms!!!Signal transduction mechanisms	0.490161	0.483856	0.6221	db	T!!!T!!!K!!!T!!!T!!!T	GC_00006394	0.0714	0.15	14	20
Transcription!!!Function unknown	0.293438	0.588026	0.75245	db	K!!!S	GC_00005918, GC_00007769, GC_00007770, GC_00012708, GC_00012825	0.3571	0.45	14	20
General function prediction only!!!Cell wall/membrane/envelope biogenesis!!!Posttranslational modification, protein turnover, chaperones	0.184742	0.667329	0.8499	GFS	R!!!M!!!O	GC_00001225	0.8571	0.8	14	20
Cell cycle control, cell division, chromosome partitioning!!!Coenzyme transport and metabolism	0.168515	0.681435	0.86379	GFS	D!!!H	GC_00002217, GC_00004552, GC_00010014, GC_00013111	0.5714	0.5	14	20
Signal transduction mechanisms!!!Signal transduction mechanisms!!!Transcription	0.155576	0.693263	0.870609	GFS	T!!!T!!!K	GC_00003821, GC_00005105, GC_00005585, GC_00006131, GC_00006490, GC_00007658, GC_00010486, GC_00010487, GC_00010607, GC_00011910, GC_00013075	0.7143	0.65	14	20
Nucleotide transport and metabolism!!!Inorganic ion transport and metabolism!!!Energy production and conversion	0.155576	0.693263	0.870609	db	F!!!P!!!C	GC_00002837	0.2857	0.35	14	20
Cell wall/membrane/envelope biogenesis!!!Signal transduction mechanisms	0.145987	0.7024	0.878	GFS	M!!!T	GC_00010734, GC_00010735	0.1429	0.1	14	20
Posttranslational modification, protein turnover, chaperones!!!Secondary metabolites biosynthesis, transport and catabolism!!!Posttranslational modification, protein turnover, chaperones	0.0681344	0.794073	0.978994	GFS	O!!!Q!!!O	GC_00011894	0.0714	0.05	14	20
Signal transduction mechanisms!!!Replication, recombination and repair	0.0681344	0.794073	0.978994	GFS	T!!!L	GC_00011715	0.0714	0.05	14	20
Cell cycle control, cell division, chromosome partitioning!!!Inorganic ion transport and metabolism	0.0681344	0.794073	0.978994	db	D!!!P	GC_00000846, GC_00013246	0.9286	0.95	14	20
Posttranslational modification, protein turnover, chaperones!!!Amino acid transport and metabolism	0.0641795	0.800008	0.981828	db	O!!!E	GC_00002861, GC_00005779, GC_00010712, GC_00012005	0.3571	0.4	14	20
Translation, ribosomal structure and biogenesis!!!Defense mechanisms	0.0152974	0.901567	1	GFS	J!!!V	GC_00003299, GC_00003324, GC_00003879, GC_00006727, GC_00007540, GC_00008918	0.5714	0.55	14	20
Amino acid transport and metabolism	0	1	1	NA	E	GC_00000001, GC_00000012, GC_00000015, GC_00000027, GC_00000032, GC_00000054, GC_00000066, GC_00000072, GC_00000083, GC_00000084, GC_00000127, GC_00000137, GC_00000142, GC_00000156, GC_00000157, GC_00000184, GC_00000242, GC_00000257, GC_00000266, GC_00000271, GC_00000272, GC_00000274, GC_00000307, GC_00000309, GC_00000313, GC_00000323, GC_00000346, GC_00000347, GC_00000353, GC_00000354, GC_000003…	1	1	14	20
Amino acid transport and metabolism!!!Amino acid transport and metabolism	0	1	1	NA	E!!!E	GC_00000164, GC_00000260, GC_00001502, GC_00001738, GC_00002175, GC_00002398, GC_00003492, GC_00003941, GC_00004026, GC_00004224, GC_00009384, GC_00010181, GC_00012173	1	1	14	20
Amino acid transport and metabolism!!!Coenzyme transport and metabolism	0	1	1	NA	E!!!H	GC_00000282, GC_00000412, GC_00000443, GC_00000662, GC_00000784, GC_00000802, GC_00001324, GC_00001647, GC_00001838, GC_00003321, GC_00003421, GC_00008241, GC_00008310, GC_00008624, GC_00008763, GC_00008874, GC_00010698, GC_00011535, GC_00011922	1	1	14	20
Amino acid transport and metabolism!!!General function prediction only	0	1	1	NA	E!!!R	GC_00000612, GC_00001153, GC_00002266, GC_00002527, GC_00003661, GC_00004037, GC_00005182, GC_00005281, GC_00005384, GC_00005752, GC_00006755, GC_00013176	1	1	14	20
Amino acid transport and metabolism!!!Inorganic ion transport and metabolism	0	1	1	NA	E!!!P	GC_00001686, GC_00001704, GC_00001761, GC_00001832, GC_00001979, GC_00002036, GC_00002046, GC_00002118, GC_00002119, GC_00002224, GC_00002402, GC_00002719, GC_00002865, GC_00002993, GC_00003061, GC_00003071, GC_00003110, GC_00003162, GC_00003296, GC_00003383, GC_00003452, GC_00004256, GC_00004519, GC_00004585, GC_00004615, GC_00004620, GC_00004737, GC_00004755, GC_00005498, GC_00005504, GC_000055…	1	1	14	20
Amino acid transport and metabolism!!!Nucleotide transport and metabolism	0	1	1	NA	E!!!F	GC_00000717, GC_00000741, GC_00000924, GC_00001274, GC_00001674, GC_00001785, GC_00002980, GC_00003662	1	1	14	20
Amino acid transport and metabolism!!!Signal transduction mechanisms	0	1	1	NA	E!!!T	GC_00000024, GC_00001632, GC_00001949, GC_00001988, GC_00002161, GC_00002499, GC_00002677, GC_00002832, GC_00002999, GC_00003891, GC_00004273, GC_00004446, GC_00004485, GC_00004771, GC_00005367, GC_00005412, GC_00007826, GC_00008382, GC_00008465, GC_00008901, GC_00009007, GC_00009989, GC_00011584, GC_00011719, GC_00012268, GC_00012503	1	1	14	20
Carbohydrate transport and metabolism	0	1	1	NA	G	GC_00000025, GC_00000036, GC_00000040, GC_00000052, GC_00000068, GC_00000079, GC_00000130, GC_00000193, GC_00000195, GC_00000204, GC_00000210, GC_00000233, GC_00000303, GC_00000337, GC_00000352, GC_00000359, GC_00000369, GC_00000527, GC_00000533, GC_00000576, GC_00000581, GC_00000643, GC_00000713, GC_00000721, GC_00000750, GC_00000786, GC_00000915, GC_00000947, GC_00000966, GC_00000989, GC_000010…	1	1	14	20
Carbohydrate transport and metabolism!!!Amino acid transport and metabolism!!!General function prediction only	0	1	1	NA	G!!!E!!!R	GC_00000542, GC_00000641, GC_00000671, GC_00000841, GC_00001080, GC_00001099, GC_00001273, GC_00001362, GC_00001428, GC_00001669, GC_00001826, GC_00001937, GC_00002019, GC_00002082, GC_00002104, GC_00002438, GC_00002519, GC_00002617, GC_00002624, GC_00002657, GC_00002751, GC_00002759, GC_00003157, GC_00003384, GC_00003631, GC_00003704, GC_00004052, GC_00004155, GC_00004418, GC_00004477, GC_000053…	1	1	14	20
Carbohydrate transport and metabolism!!!Cell wall/membrane/envelope biogenesis	0	1	1	NA	G!!!M	GC_00000594, GC_00001087, GC_00001920, GC_00002223, GC_00002279, GC_00003182, GC_00006019, GC_00006279, GC_00006504, GC_00006542, GC_00006580, GC_00007337, GC_00008860, GC_00009130, GC_00009903, GC_00010441, GC_00011106, GC_00011592, GC_00012437	1	1	14	20
Cell cycle control, cell division, chromosome partitioning	0	1	1	NA	D	GC_00000113, GC_00000128, GC_00000185, GC_00000267, GC_00000278, GC_00000404, GC_00000457, GC_00000495, GC_00000596, GC_00000836, GC_00000916, GC_00000956, GC_00000975, GC_00001028, GC_00001056, GC_00001227, GC_00001251, GC_00001316, GC_00001504, GC_00001527, GC_00001722, GC_00001844, GC_00002533, GC_00002572, GC_00002673, GC_00002790, GC_00002908, GC_00003070, GC_00003563, GC_00004174, GC_000042…	1	1	14	20
Cell cycle control, cell division, chromosome partitioning!!!Cell wall/membrane/envelope biogenesis	0	1	1	NA	D!!!M	GC_00000256, GC_00000422, GC_00002977, GC_00013298	1	1	14	20
Cell motility	0	1	1	NA	N	GC_00000320, GC_00000405, GC_00002807, GC_00002967, GC_00003093, GC_00003114, GC_00003115, GC_00003116, GC_00003121, GC_00003142, GC_00003211, GC_00003213, GC_00003407, GC_00003411, GC_00003429, GC_00003583, GC_00003597, GC_00003636, GC_00003645, GC_00003652, GC_00003664, GC_00003694, GC_00003731, GC_00003759, GC_00003994, GC_00004553, GC_00004682, GC_00005195, GC_00005262, GC_00005379, GC_000054…	1	1	14	20
Cell motility!!!Extracellular structures	0	1	1	NA	N!!!W	GC_00000189, GC_00000259, GC_00000341, GC_00000368, GC_00000778, GC_00000835, GC_00000957, GC_00001011, GC_00001286, GC_00002978, GC_00003359, GC_00004254, GC_00004385, GC_00004591, GC_00005010, GC_00005280, GC_00005298, GC_00005348, GC_00005403, GC_00006093, GC_00006109, GC_00006213, GC_00006305, GC_00006356, GC_00006385, GC_00006397, GC_00006428, GC_00006454, GC_00006461, GC_00006469, GC_000067…	1	1	14	20
Cell motility!!!Intracellular trafficking, secretion, and vesicular transport!!!Extracellular structures	0	1	1	NA	N!!!U!!!W	GC_00000268, GC_00000959, GC_00001332, GC_00001465, GC_00001518, GC_00001622, GC_00001719, GC_00003865, GC_00004258, GC_00004270, GC_00004274, GC_00004297, GC_00004433, GC_00004606, GC_00005200, GC_00006060, GC_00006162, GC_00006166, GC_00006214, GC_00006440, GC_00006539, GC_00006890, GC_00007639, GC_00007779, GC_00007790, GC_00007834, GC_00008338, GC_00008368, GC_00008666, GC_00009689, GC_000101…	1	1	14	20
Cell wall/membrane/envelope biogenesis	0	1	1	NA	M	GC_00000045, GC_00000046, GC_00000087, GC_00000088, GC_00000105, GC_00000112, GC_00000132, GC_00000151, GC_00000175, GC_00000192, GC_00000209, GC_00000221, GC_00000224, GC_00000228, GC_00000234, GC_00000246, GC_00000286, GC_00000345, GC_00000349, GC_00000351, GC_00000356, GC_00000390, GC_00000394, GC_00000400, GC_00000402, GC_00000418, GC_00000429, GC_00000452, GC_00000461, GC_00000488, GC_000004…	1	1	14	20
Cell wall/membrane/envelope biogenesis!!!Defense mechanisms	0	1	1	NA	M!!!V	GC_00001164, GC_00001668, GC_00001781, GC_00002033, GC_00002505, GC_00003165, GC_00003594, GC_00004211, GC_00005034, GC_00005565, GC_00005748, GC_00006683, GC_00006867, GC_00007246, GC_00007871, GC_00008700, GC_00008840, GC_00011600, GC_00011669, GC_00012042, GC_00012624, GC_00012828	1	1	14	20
Cell wall/membrane/envelope biogenesis!!!General function prediction only	0	1	1	NA	M!!!R	GC_00000275, GC_00000408, GC_00001804, GC_00002664, GC_00002817, GC_00002917, GC_00003086, GC_00003155, GC_00003430, GC_00003916, GC_00004736, GC_00005577, GC_00005648, GC_00006057, GC_00006420, GC_00008823, GC_00009278, GC_00011150, GC_00011690, GC_00011820, GC_00012056, GC_00012497, GC_00012808, GC_00013115, GC_00013223, GC_00013254, GC_00013318	1	1	14	20
Cell wall/membrane/envelope biogenesis!!!Posttranslational modification, protein turnover, chaperones	0	1	1	NA	M!!!O	GC_00000620, GC_00001058, GC_00001648, GC_00001955, GC_00002295, GC_00003216, GC_00003803, GC_00003875, GC_00004791, GC_00005072, GC_00005647, GC_00005818, GC_00006245, GC_00006860, GC_00007216, GC_00008090, GC_00008099, GC_00008119, GC_00009164, GC_00011312, GC_00012028, GC_00012067, GC_00013140	1	1	14	20
Coenzyme transport and metabolism	0	1	1	NA	H	GC_00000009, GC_00000050, GC_00000060, GC_00000081, GC_00000091, GC_00000102, GC_00000122, GC_00000123, GC_00000145, GC_00000155, GC_00000178, GC_00000194, GC_00000215, GC_00000217, GC_00000223, GC_00000225, GC_00000227, GC_00000239, GC_00000243, GC_00000255, GC_00000296, GC_00000299, GC_00000325, GC_00000375, GC_00000377, GC_00000383, GC_00000388, GC_00000407, GC_00000431, GC_00000466, GC_000004…	1	1	14	20
Coenzyme transport and metabolism!!!Energy production and conversion	0	1	1	NA	H!!!C	GC_00000885, GC_00000941, GC_00001515, GC_00001752, GC_00002078, GC_00002212, GC_00002697, GC_00003783, GC_00004572, GC_00004824, GC_00004835, GC_00004915, GC_00005488, GC_00006200, GC_00006232, GC_00006374, GC_00006567, GC_00008941, GC_00009340, GC_00011098, GC_00011695, GC_00011934, GC_00012309	1	1	14	20
Coenzyme transport and metabolism!!!General function prediction only	0	1	1	NA	H!!!R	GC_00000482, GC_00000646, GC_00001066, GC_00001165, GC_00001208, GC_00001234, GC_00001432, GC_00001491, GC_00001629, GC_00001709, GC_00001809, GC_00002002, GC_00002048, GC_00002083, GC_00002121, GC_00002229, GC_00002435, GC_00002473, GC_00002766, GC_00003037, GC_00003077, GC_00003088, GC_00003290, GC_00003523, GC_00003570, GC_00003573, GC_00003605, GC_00003616, GC_00003762, GC_00003954, GC_000040…	1	1	14	20
Defense mechanisms	0	1	1	NA	V	GC_00000038, GC_00000283, GC_00000284, GC_00000532, GC_00000534, GC_00000602, GC_00000734, GC_00000746, GC_00000809, GC_00000913, GC_00000934, GC_00001232, GC_00001350, GC_00001368, GC_00001430, GC_00001434, GC_00001479, GC_00001509, GC_00001532, GC_00001623, GC_00001624, GC_00001683, GC_00001708, GC_00001714, GC_00001720, GC_00001727, GC_00001757, GC_00001778, GC_00001807, GC_00001874, GC_000019…	1	1	14	20
Energy production and conversion	0	1	1	NA	C	GC_00000008, GC_00000020, GC_00000031, GC_00000033, GC_00000037, GC_00000051, GC_00000061, GC_00000070, GC_00000074, GC_00000115, GC_00000138, GC_00000140, GC_00000141, GC_00000173, GC_00000218, GC_00000248, GC_00000261, GC_00000264, GC_00000339, GC_00000367, GC_00000392, GC_00000411, GC_00000449, GC_00000455, GC_00000521, GC_00000565, GC_00000568, GC_00000574, GC_00000591, GC_00000599, GC_000006…	1	1	14	20
Function unknown	0	1	1	NA	S	GC_00000013, GC_00000078, GC_00000108, GC_00000124, GC_00000135, GC_00000144, GC_00000148, GC_00000231, GC_00000312, GC_00000344, GC_00000448, GC_00000468, GC_00000528, GC_00000543, GC_00000578, GC_00000709, GC_00000730, GC_00000743, GC_00000783, GC_00000855, GC_00000907, GC_00000914, GC_00000977, GC_00000991, GC_00001024, GC_00001030, GC_00001110, GC_00001137, GC_00001163, GC_00001212, GC_000012…	1	1	14	20
General function prediction only	0	1	1	NA	R	GC_00000018, GC_00000103, GC_00000116, GC_00000117, GC_00000167, GC_00000171, GC_00000176, GC_00000182, GC_00000230, GC_00000279, GC_00000287, GC_00000317, GC_00000399, GC_00000428, GC_00000430, GC_00000434, GC_00000435, GC_00000454, GC_00000491, GC_00000555, GC_00000590, GC_00000692, GC_00000759, GC_00000785, GC_00000787, GC_00000825, GC_00000831, GC_00000834, GC_00000891, GC_00000917, GC_000009…	1	1	14	20
Inorganic ion transport and metabolism	0	1	1	NA	P	GC_00000017, GC_00000121, GC_00000134, GC_00000174, GC_00000301, GC_00000304, GC_00000348, GC_00000385, GC_00000417, GC_00000450, GC_00000460, GC_00000530, GC_00000575, GC_00000579, GC_00000592, GC_00000597, GC_00000604, GC_00000625, GC_00000638, GC_00000649, GC_00000650, GC_00000651, GC_00000678, GC_00000691, GC_00000702, GC_00000703, GC_00000722, GC_00000773, GC_00000864, GC_00000921, GC_000009…	1	1	14	20
Inorganic ion transport and metabolism!!!Coenzyme transport and metabolism	0	1	1	NA	P!!!H	GC_00000166, GC_00003578, GC_00007544, GC_00011010	1	1	14	20
Inorganic ion transport and metabolism!!!Secondary metabolites biosynthesis, transport and catabolism	0	1	1	NA	P!!!Q	GC_00000350, GC_00001239, GC_00003234, GC_00005229, GC_00008446, GC_00011435	1	1	14	20
Intracellular trafficking, secretion, and vesicular transport	0	1	1	NA	U	GC_00000062, GC_00000165, GC_00000226, GC_00000298, GC_00000335, GC_00000336, GC_00000426, GC_00000569, GC_00000603, GC_00000611, GC_00000623, GC_00000663, GC_00000758, GC_00000771, GC_00000954, GC_00001073, GC_00001090, GC_00001262, GC_00001271, GC_00001401, GC_00001416, GC_00001448, GC_00001579, GC_00001602, GC_00001681, GC_00001695, GC_00002202, GC_00002522, GC_00002824, GC_00002913, GC_000030…	1	1	14	20
Lipid transport and metabolism	0	1	1	NA	I	GC_00000014, GC_00000021, GC_00000022, GC_00000026, GC_00000028, GC_00000039, GC_00000043, GC_00000053, GC_00000071, GC_00000075, GC_00000082, GC_00000085, GC_00000093, GC_00000094, GC_00000095, GC_00000107, GC_00000118, GC_00000147, GC_00000149, GC_00000188, GC_00000198, GC_00000220, GC_00000252, GC_00000254, GC_00000262, GC_00000288, GC_00000292, GC_00000295, GC_00000310, GC_00000318, GC_000003…	1	1	14	20
Lipid transport and metabolism!!!General function prediction only	0	1	1	NA	I!!!R	GC_00000680, GC_00000911, GC_00002378, GC_00002997, GC_00003337, GC_00003565, GC_00004833, GC_00004956, GC_00005067, GC_00005330, GC_00005450, GC_00006063, GC_00006413, GC_00006424, GC_00007051, GC_00007102, GC_00007103, GC_00007683, GC_00008048, GC_00008327, GC_00008629, GC_00008794, GC_00009531, GC_00010751, GC_00010752, GC_00011004, GC_00011525	1	1	14	20
Mobilome: prophages, transposons	0	1	1	NA	X	GC_00000029, GC_00000573, GC_00001422, GC_00001894, GC_00001895, GC_00002116, GC_00002206, GC_00002242, GC_00002298, GC_00002379, GC_00002386, GC_00002387, GC_00002390, GC_00002482, GC_00002491, GC_00002597, GC_00002599, GC_00002718, GC_00002724, GC_00002762, GC_00002800, GC_00002851, GC_00002888, GC_00002937, GC_00002948, GC_00002966, GC_00003069, GC_00003080, GC_00003102, GC_00003224, GC_000032…	1	1	14	20
Nucleotide transport and metabolism	0	1	1	NA	F	GC_00000010, GC_00000041, GC_00000065, GC_00000119, GC_00000158, GC_00000161, GC_00000168, GC_00000200, GC_00000245, GC_00000253, GC_00000265, GC_00000289, GC_00000302, GC_00000316, GC_00000319, GC_00000329, GC_00000340, GC_00000366, GC_00000416, GC_00000437, GC_00000548, GC_00000624, GC_00000628, GC_00000653, GC_00000668, GC_00000685, GC_00000696, GC_00000725, GC_00000732, GC_00000813, GC_000008…	1	1	14	20
Nucleotide transport and metabolism!!!Defense mechanisms	0	1	1	NA	F!!!V	GC_00000398, GC_00001538, GC_00001553, GC_00001980, GC_00004289, GC_00004859, GC_00006023, GC_00009946, GC_00011550, GC_00012230	1	1	14	20
Nucleotide transport and metabolism!!!General function prediction only	0	1	1	NA	F!!!R	GC_00000328, GC_00001533, GC_00001747, GC_00002884, GC_00003258, GC_00003329, GC_00006842, GC_00009094, GC_00009272, GC_00009288, GC_00009413, GC_00010348, GC_00011117, GC_00012114	1	1	14	20
Posttranslational modification, protein turnover, chaperones	0	1	1	NA	O	GC_00000044, GC_00000056, GC_00000069, GC_00000100, GC_00000101, GC_00000109, GC_00000125, GC_00000136, GC_00000143, GC_00000154, GC_00000160, GC_00000162, GC_00000169, GC_00000170, GC_00000179, GC_00000222, GC_00000281, GC_00000297, GC_00000308, GC_00000324, GC_00000361, GC_00000380, GC_00000389, GC_00000397, GC_00000415, GC_00000432, GC_00000439, GC_00000442, GC_00000456, GC_00000462, GC_000004…	1	1	14	20
Replication, recombination and repair	0	1	1	NA	L	GC_00000030, GC_00000042, GC_00000057, GC_00000104, GC_00000126, GC_00000129, GC_00000131, GC_00000153, GC_00000190, GC_00000208, GC_00000214, GC_00000232, GC_00000247, GC_00000250, GC_00000270, GC_00000277, GC_00000311, GC_00000333, GC_00000381, GC_00000414, GC_00000420, GC_00000433, GC_00000444, GC_00000469, GC_00000475, GC_00000479, GC_00000480, GC_00000511, GC_00000554, GC_00000605, GC_000006…	1	1	14	20
Replication, recombination and repair!!!Replication, recombination and repair	0	1	1	NA	L!!!L	GC_00000315, GC_00001046, GC_00001755, GC_00003426, GC_00006363, GC_00011288, GC_00011490, GC_00011555, GC_00012035	1	1	14	20
Secondary metabolites biosynthesis, transport and catabolism	0	1	1	NA	Q	GC_00000005, GC_00000007, GC_00000047, GC_00000076, GC_00000238, GC_00000291, GC_00000314, GC_00000401, GC_00000458, GC_00000642, GC_00000799, GC_00000859, GC_00000898, GC_00000927, GC_00001031, GC_00001138, GC_00001272, GC_00001293, GC_00001307, GC_00001385, GC_00001390, GC_00001407, GC_00001520, GC_00001558, GC_00001563, GC_00001621, GC_00001651, GC_00001723, GC_00001748, GC_00001812, GC_000018…	1	1	14	20
Signal transduction mechanisms	0	1	1	NA	T	GC_00000011, GC_00000080, GC_00000120, GC_00000150, GC_00000187, GC_00000216, GC_00000290, GC_00000300, GC_00000372, GC_00000393, GC_00000395, GC_00000419, GC_00000440, GC_00000487, GC_00000529, GC_00000580, GC_00000608, GC_00000630, GC_00000704, GC_00000707, GC_00000712, GC_00000738, GC_00000782, GC_00000843, GC_00000877, GC_00000889, GC_00000900, GC_00000973, GC_00001001, GC_00001051, GC_000010…	1	1	14	20
Signal transduction mechanisms!!!Amino acid transport and metabolism	0	1	1	NA	T!!!E	GC_00000003, GC_00004487, GC_00013096	1	1	14	20
Signal transduction mechanisms!!!Signal transduction mechanisms	0	1	1	NA	T!!!T	GC_00000540, GC_00001188, GC_00001297, GC_00001329, GC_00001611, GC_00001967, GC_00001982, GC_00002063, GC_00002337, GC_00002525, GC_00002555, GC_00002672, GC_00002748, GC_00002981, GC_00003408, GC_00003432, GC_00003581, GC_00004045, GC_00004098, GC_00004184, GC_00004276, GC_00004359, GC_00004752, GC_00005162, GC_00005332, GC_00005373, GC_00005467, GC_00005628, GC_00005692, GC_00005832, GC_000059…	1	1	14	20
Signal transduction mechanisms!!!Transcription	0	1	1	NA	T!!!K	GC_00000002, GC_00000023, GC_00000055, GC_00000064, GC_00000067, GC_00000199, GC_00000617, GC_00000677, GC_00000781, GC_00000807, GC_00000901, GC_00001008, GC_00001230, GC_00001443, GC_00001462, GC_00001555, GC_00001566, GC_00001609, GC_00001660, GC_00001815, GC_00001862, GC_00002021, GC_00002102, GC_00002135, GC_00002181, GC_00002316, GC_00002444, GC_00002454, GC_00002468, GC_00002571, GC_000026…	1	1	14	20
Transcription	0	1	1	NA	K	GC_00000035, GC_00000049, GC_00000086, GC_00000089, GC_00000106, GC_00000110, GC_00000163, GC_00000177, GC_00000186, GC_00000202, GC_00000251, GC_00000269, GC_00000342, GC_00000424, GC_00000438, GC_00000453, GC_00000470, GC_00000472, GC_00000502, GC_00000537, GC_00000564, GC_00000582, GC_00000598, GC_00000632, GC_00000648, GC_00000676, GC_00000687, GC_00000726, GC_00000753, GC_00000765, GC_000007…	1	1	14	20
Transcription!!!Signal transduction mechanisms	0	1	1	NA	K!!!T	GC_00000180, GC_00000497, GC_00000932, GC_00003320, GC_00003414, GC_00003520, GC_00003877, GC_00004718, GC_00005643, GC_00005962, GC_00006013, GC_00006758, GC_00007009, GC_00007384, GC_00008394, GC_00008738, GC_00008810, GC_00008954, GC_00009304, GC_00012109, GC_00012806, GC_00012881, GC_00013018	1	1	14	20
Translation, ribosomal structure and biogenesis	0	1	1	NA	J	GC_00000006, GC_00000016, GC_00000019, GC_00000058, GC_00000059, GC_00000073, GC_00000077, GC_00000092, GC_00000096, GC_00000097, GC_00000098, GC_00000099, GC_00000111, GC_00000133, GC_00000146, GC_00000159, GC_00000172, GC_00000181, GC_00000183, GC_00000191, GC_00000196, GC_00000197, GC_00000201, GC_00000203, GC_00000205, GC_00000206, GC_00000212, GC_00000219, GC_00000235, GC_00000236, GC_000002…	1	1	14	20
Translation, ribosomal structure and biogenesis!!!Coenzyme transport and metabolism!!!Posttranslational modification, protein turnover, chaperones	0	1	1	NA	J!!!H!!!O	GC_00000139	1	1	14	20
Translation, ribosomal structure and biogenesis!!!Replication, recombination and repair!!!Transcription	0	1	1	NA	J!!!L!!!K	GC_00000090	1	1	14	20

## Sheet: GFS_enriched_COG_functions
COG20_FUNCTION	enrichment_score	unadjusted_p_value	adjusted_q_value	associated_groups	accession	gene_clusters_ids	p_GFS	p_db	N_GFS	N_db
DNA polymerase III, alpha subunit (gram-positive type) (PolC)	30.0695	4.17e-08	0.000116	db	COG2176	GC_00001931, GC_00013084	0.0714	1	14	20
Predicted membrane flippase AglD2/YbhN, UPF0104 family (AglD2) (PUBMED:25583072)	26.2457	3.01e-07	0.000279	db	COG0392	GC_00002093, GC_00002239, GC_00005137, GC_00010678	0.0714	0.95	14	20
FMN-dependent NADH-azoreductase (AzoR) (PDB:1TIK)	26.2457	3.01e-07	0.000279	db	COG1182	GC_00001930, GC_00006417, GC_00007719	0.0714	0.95	14	20
Uncharacterized conserved protein YggU, UPF0235/DUF167 family (YggU) (PDB:1JRM)	23.8	1.07e-06	0.000402	db	COG1872	GC_00002780, GC_00003723	0	0.85	14	20
Cbb3-type cytochrome oxidase, cytochrome c subunit FixO (CcoO) (PDB:3MK7)	23.2292	1.44e-06	0.000402	db	COG2993	GC_00001886, GC_00002934	0.2143	1	14	20
Cytochrome b6 maturation protein CCB3/Ycf19 and related maturases, YggT family (Ycf19)	23.2292	1.44e-06	0.000402	db	COG0762	GC_00001869, GC_00011192	0.2143	1	14	20
Cbb3-type cytochrome oxidase, subunit 1 (CcoN) (PDB:3MK7)	23.2292	1.44e-06	0.000402	db	COG3278	GC_00001861, GC_00002960	0.2143	1	14	20
Phosphoribosyl 1,2-cyclic phosphate phosphodiesterase (PhnP) (PDB:6B9V)	23.2292	1.44e-06	0.000402	db	COG1235	GC_00001787, GC_00004554	0.2143	1	14	20
Periplasmic regulator RcnB of Ni and Co efflux (RcnB) (PDB:2L1S)	22.934	1.68e-06	0.000402	db	COG5455	GC_00002694, GC_00003387, GC_00006265, GC_00006376, GC_00008083, GC_00009048	0.0714	0.9	14	20
Membrane glycosyltransferase (MdoH)	22.934	1.68e-06	0.000402	db	COG2943	GC_00002111	0.0714	0.9	14	20
Periplasmic glucan biosynthesis protein OpgG (MdoG) (PDB:1TXK)	22.934	1.68e-06	0.000402	db	COG3131	GC_00002084, GC_00009069	0.0714	0.9	14	20
Small-conductance mechanosensitive channel (MscS) (PDB:2OAU)	22.7163	1.88e-06	0.000402	db	COG0668	GC_00002169, GC_00004055, GC_00006488, GC_00009863, GC_00010249, GC_00011995	0.1429	0.95	14	20
Kef-type K+ transport system, membrane component KefB (KefB) (PDB:4BWZ)	22.7163	1.88e-06	0.000402	db	COG0475	GC_00002023, GC_00003776, GC_00013183	0.1429	0.95	14	20
Outer membrane translocation and assembly module TamA (TamA) (PDB:4BZA)	21.1556	4.23e-06	0.000704	db	COG0729	GC_00002425, GC_00009557	0	0.8	14	20
Voltage-gated potassium channel Kch (Kch) (PDB:3FWZ)!!!Predicted Kef-type K+ transport protein, K+/H+ antiporter domain (RosB)	21.1556	4.23e-06	0.000704	db	COG1226!!!COG4651	GC_00002282	0	0.8	14	20
Mlc titration factor MtfA, regulates ptsG expression (MtfA) (PDB:3DL1) (PUBMED:16855233)	20.2387	6.84e-06	0.000704	db	COG3228	GC_00001735	0.2857	1	14	20
Branched-chain amino acid ABC-type transport system, permease component (LivH)!!!ABC-type branched-chain amino acid transport system, permease component (LivM)	20.2387	6.84e-06	0.000704	db	COG0559!!!COG4177	GC_00002175, GC_00003492	0.2857	1	14	20
Uncharacterized conserved protein AsmA involved in outer membrane biogenesis (AsmA)	20.2387	6.84e-06	0.000704	db	COG2982	GC_00002090, GC_00002261, GC_00002481, GC_00003099, GC_00007513, GC_00007756, GC_00008249	0.2857	1	14	20
Periplasmic molybdate-binding protein/domain (YvgK)!!!DNA-binding transcriptional regulator ModE (molybdenum-dependent) (ModE) (PDB:1B9M) (PUBMED:19779461)	20.2387	6.84e-06	0.000704	db	COG1910!!!COG2005	GC_00001679	0.2857	1	14	20
Translation elongation factor EF-G, a GTPase (FusA) (PDB:1DAR)	20.2387	6.84e-06	0.000704	db	COG0480	GC_00000092, GC_00005615	0.2857	1	14	20
Methionine synthase I, cobalamin-binding domain (MetH2) (PDB:4DJD)	20.2387	6.84e-06	0.000704	db	COG1410	GC_00001675	0.2857	1	14	20
Xanthine/uracil permease (UraA) (PDB:3QE7)	20.2387	6.84e-06	0.000704	db	COG2233	GC_00001666, GC_00004478	0.2857	1	14	20
Fumarate hydratase class II (FumC) (PDB:1KQ7)	20.2387	6.84e-06	0.000704	db	COG0114	GC_00001615	0.2857	1	14	20
Gamma-glutamylcyclotransferase ChaC2 (glutathione degradation) (ChaC2) (PDB:5HWI) (PUBMED:27913623)	20.2387	6.84e-06	0.000704	db	COG3703	GC_00001754	0.2857	1	14	20
Archaeal aspartate aminotransferase or a related aminotransferase, includes purine catabolism protein PucG (PucG) (PDB:3NNK)	20.2387	6.84e-06	0.000704	db	COG0075	GC_00001674, GC_00001785, GC_00002980, GC_00003662	0.2857	1	14	20
Aconitase A (AcnA) (PDB:1ACO)	20.2387	6.84e-06	0.000704	db	COG1048	GC_00001627, GC_00007681, GC_00011753, GC_00012439	0.2857	1	14	20
Cation-transporting P-type ATPase (ZntA) (PDB:4BBJ)!!!Copper chaperone CopZ (CopZ) (PDB:1AFI)	20.2387	6.84e-06	0.000704	db	COG2217!!!COG2608	GC_00001497, GC_00004689, GC_00008950	0.2857	1	14	20
Sugar isomerase-related protein YecE, UPF0759/DUF72 family (YecE) (PDB:1VPQ)	20.0388	7.59e-06	0.000704	db	COG1801	GC_00002550, GC_00003398, GC_00008913	0.0714	0.85	14	20
Predicted 2-oxoglutarate- and Fe(II)-dependent dioxygenase YbiX (PiuC) (PDB:3DKQ)	20.0388	7.59e-06	0.000704	db	COG3128	GC_00002183, GC_00008058	0.0714	0.85	14	20
Aldo/keto reductase, related to diketogulonate reductase (ARA1) (PDB:1Q13)	20.0388	7.59e-06	0.000704	db	COG0656	GC_00003754, GC_00003967, GC_00004769, GC_00011453	0.0714	0.85	14	20
D-serine deaminase, pyridoxal phosphate-dependent (Dsd1) (PDB:3ANU)	19.5183	9.96e-06	0.000805	db	COG3616	GC_00001936, GC_00002771, GC_00003017, GC_00008401	0.2143	0.95	14	20
Cation-transporting P-type ATPase (ZntA) (PDB:4BBJ)	19.5183	9.96e-06	0.000805	db	COG2217	GC_00001890, GC_00002432	0.2143	0.95	14	20
Predicted membrane channel-forming protein YqfA, hemolysin III family (YqfA) (PDB:3WXV)	19.4891	1.01e-05	0.000805	db	COG1272	GC_00002824, GC_00003022	0.1429	0.9	14	20
Cbb3-type cytochrome oxidase, subunit 3 (CcoQ)	19.4891	1.01e-05	0.000805	db	COG4736	GC_00003164, GC_00006391, GC_00006392, GC_00008043	0.1429	0.9	14	20
Chemotaxis response regulator CheB, contains REC and protein-glutamate methylesterase domains (CheB) (PDB:1A2O)	19.4891	1.01e-05	0.000805	db	COG2201	GC_00002539, GC_00003390, GC_00005380, GC_00009403, GC_00010496, GC_00011374	0.1429	0.9	14	20
Transmembrane transcriptional regulator RsiW (anti-sigma-W factor) (RsiW)	18.7897	1.46e-05	0.00106891	db	COG5662	GC_00003016, GC_00007921, GC_00009092, GC_00011512	0	0.75	14	20
Predicted lipoprotein with conserved Yx(FWY)xxD motif (function unknown)	18.7897	1.46e-05	0.00106891	db	COG4315	GC_00002185	0	0.75	14	20
Hydroxyacyl-ACP dehydratase HTD2, hotdog domain (HTD2) (PUBMED:10781606)	18.7897	1.46e-05	0.00106891	db	COG3777	GC_00001959, GC_00010210	0	0.75	14	20
Glutamate synthase domain 1 (GltB1) (PDB:1EA0)!!!Glutamate synthase domain 2 (GltB2) (PDB:1EA0)!!!Glutamate synthase domain 3 (GltB3) (PDB:1EA0)	17.4873	2.89e-05	0.00149079	db	COG0067!!!COG0069!!!COG0070	GC_00001574	0.3571	1	14	20
4-amino-2-methyl-5-hydroxymethylpyrimidine (HMP) synthase ThiC (ThiC) (PDB:3EPN) (PUBMED:15326535)	17.4873	2.89e-05	0.00149079	db	COG0422	GC_00001572	0.3571	1	14	20
Phosphoribosylformylglycinamidine (FGAM) synthase, synthetase domain (PurL1) (PDB:3VIU)!!!Phosphoribosylformylglycinamidine (FGAM) synthase, glutamine amidotransferase domain (PurL2) (PDB:1T3T)	17.4873	2.89e-05	0.00149079	db	COG0046!!!COG0047	GC_00001562	0.3571	1	14	20
Ribosomal protein S13 (RpsM) (PDB:4V4H)	17.4873	2.89e-05	0.00149079	db	COG0099	GC_00001511	0.3571	1	14	20
Cytochrome b subunit of formate dehydrogenase (FdnI) (PDB:1KQF)	17.4873	2.89e-05	0.00149079	db	COG2864	GC_00001652	0.3571	1	14	20
Fe-S-cluster-containing dehydrogenase component (DMSO reductase) (HybA) (PDB:2VPW)!!!Epoxyqueuosine reductase QueG (queuosine biosynthesis) (QueG) (PDB:5D08) (PUBMED:2150253)!!!TPP-dependent indolepyruvate ferredoxin oxidoreductase, alpha subunit (IorA)	17.4873	2.89e-05	0.00149079	db	COG0437!!!COG1600!!!COG4231	GC_00001676	0.3571	1	14	20
Uncharacterized conserved protein Smg, DUF494 family (Smg)	17.4873	2.89e-05	0.00149079	db	COG2922	GC_00001616	0.3571	1	14	20
Altronate dehydratase (UxaA) (PDB:6U7L)	17.4873	2.89e-05	0.00149079	db	COG2721	GC_00001415, GC_00001866, GC_00003104, GC_00003310, GC_00005211	0.3571	1	14	20
Gamma-glutamylcysteine synthetase (GshA) (PDB:1V4G)	17.4873	2.89e-05	0.00149079	db	COG2918	GC_00001867, GC_00006787	0.3571	1	14	20
Cyanate lyase (CynS) (PDB:1DW9)	17.4871	2.89e-05	0.00149079	db	COG1513	GC_00002262	0.0714	0.8	14	20
Voltage-gated potassium channel Kch (Kch) (PDB:3FWZ)	17.4871	2.89e-05	0.00149079	db	COG1226	GC_00002256	0.0714	0.8	14	20
NADPH-dependent 2,4-dienoyl-CoA reductase, sulfur reductase, or a related oxidoreductase (FadH2) (PDB:1VRQ)!!!2,4-dienoyl-CoA reductase or related NADH-dependent reductase, Old Yellow Enzyme (OYE) family (FadH) (PDB:1BWK)	17.4871	2.89e-05	0.00149079	db	COG0446!!!COG1902	GC_00002335, GC_00010385	0.0714	0.8	14	20
Predicted phosphohydrolase, MPP superfamily (YaeI)	17.4871	2.89e-05	0.00149079	db	COG1408	GC_00002271, GC_00008818	0.0714	0.8	14	20
Methylase of chemotaxis methyl-accepting proteins (CheR) (PDB:1AF7)	17.4871	2.89e-05	0.00149079	db	COG1352	GC_00002554, GC_00003625	0.0714	0.8	14	20
UDP-N-acetyl-D-mannosaminuronate dehydrogenase (WecC) (PDB:3OJL)	17.4871	2.89e-05	0.00149079	db	COG0677	GC_00002330, GC_00009415	0.0714	0.8	14	20
Glyoxylate carboligase (Gcl)	17.4871	2.89e-05	0.00149079	db	COG3960	GC_00001945	0.0714	0.8	14	20
Polyferredoxin NapH (NapH) (PUBMED:27322068)	16.7016	4.37e-05	0.00173056	db	COG0348	GC_00001677	0.1429	0.85	14	20
Outer membrane receptor for monomeric catechols (Fiu)	16.7016	4.37e-05	0.00173056	db	COG4774	GC_00003144, GC_00006833, GC_00008281, GC_00008780, GC_00011000, GC_00011841	0.1429	0.85	14	20
CBS-domain-containing membrane protein	16.7016	4.37e-05	0.00173056	db	COG3448	GC_00002351, GC_00002961	0.1429	0.85	14	20
Ca2+-binding protein, EF-hand superfamily (FRQ1) (PDB:2LHI)	16.7016	4.37e-05	0.00173056	db	COG5126	GC_00002658, GC_00004417	0.1429	0.85	14	20
Branched-chain amino acid aminotransferase/4-amino-4-deoxychorismate lyase (IlvE) (PDB:1A3G)!!!Anthranilate/para-aminobenzoate synthases component I (TrpE) (PDB:1I1Q)	16.7016	4.37e-05	0.00173056	db	COG0115!!!COG0147	GC_00001953	0.1429	0.85	14	20
Exopolysaccharide export protein/domain GumC/Wzc1 (GumC) (PUBMED:15003255;23089617)	16.6601	4.47e-05	0.00173056	db	COG3206	GC_00002910, GC_00005144, GC_00006795	0	0.7	14	20
Uncharacterized conserved protein YdcH, DUF465 family (YdcH) (PDB:1ZHC)	16.6601	4.47e-05	0.00173056	db	COG2841	GC_00002667, GC_00004249	0	0.7	14	20
Ribonucleotide reductase alpha subunit (NrdA) (PDB:1R1R)!!!Intein/homing endonuclease (Hop) (PDB:1EF0)	16.6601	4.47e-05	0.00173056	db	COG0209!!!COG1372	GC_00002360	0	0.7	14	20
Purine-cytosine permease or related protein (CodB)	16.6601	4.47e-05	0.00173056	db	COG1457	GC_00002355	0	0.7	14	20
Uncharacterized conserved protein YeaO, DUF488 family (YeaO)	16.6601	4.47e-05	0.00173056	db	COG3189	GC_00002547, GC_00012769	0	0.7	14	20
Protein-S-isoprenylcysteine O-methyltransferase Ste14 (STE14) (PDB:5V7P)	16.6601	4.47e-05	0.00173056	db	COG2020	GC_00002708, GC_00004773, GC_00008850	0	0.7	14	20
Sugar phosphate isomerase/epimerase (YcjR) (PDB:3KTC) (PUBMED:30742415)	16.6056	4.6e-05	0.00173056	db	COG1082	GC_00002573, GC_00003002, GC_00003566, GC_00006762, GC_00011349, GC_00011623, GC_00011646	0.2857	0.95	14	20
UDP-N-acetylmuramyl tripeptide synthase (MurE) (PDB:1E8C)!!!D-alanine-D-alanine ligase or related ATP-grasp enzyme (DdlA) (PDB:1E4E)	16.6056	4.6e-05	0.00173056	db	COG0769!!!COG1181	GC_00001696	0.2857	0.95	14	20
Flavoprotein (flavin reductase) subunit CysJ of sulfite and N-hydroxylaminopurine reductases (CysJ) (PDB:1YKG) (PUBMED:20118259)	16.6056	4.6e-05	0.00173056	db	COG0369	GC_00001790	0.2857	0.95	14	20
UDP-N-acetylglucosamine 2-epimerase (WecB) (PDB:1F6D) (PUBMED:26641313;30389844)	16.6056	4.6e-05	0.00173056	db	COG0381	GC_00002426, GC_00004001, GC_00006761, GC_00009309, GC_00010206, GC_00011134, GC_00011476, GC_00011502, GC_00012095, GC_00013136	0.2857	0.95	14	20
Anaerobic selenocysteine-containing dehydrogenase (BisC) (PDB:1EU1)!!!Bacterioferritin-associated ferredoxin (Bfd) (PDB:6E6R)	16.6056	4.6e-05	0.00173056	db	COG0243!!!COG2906	GC_00001802	0.2857	0.95	14	20
CheY-like REC (receiver) domain, includes chemotaxis protein CheY and sporulation regulator Spo0F (CheY) (PDB:6QRJ)	16.6056	4.6e-05	0.00173056	db	COG0784	GC_00001728, GC_00003354, GC_00006410, GC_00007746, GC_00007857, GC_00012290	0.2857	0.95	14	20
ABC-type sulfate transport system, permease component (CysW)	16.6056	4.6e-05	0.00173056	db	COG4208	GC_00001796	0.2857	0.95	14	20
Glutathione synthase, LysX or RimK-type ligase, ATP-grasp superfamily (LysX) (PDB:1GLV)!!!UDP-N-acetylmuramyl tripeptide synthase (MurE) (PDB:1E8C)	16.6056	4.6e-05	0.00173056	db	COG0189!!!COG0769	GC_00001742	0.2857	0.95	14	20
Sugar phosphate permease (UhpC) (PDB:1PW4)	16.6056	4.6e-05	0.00173056	db	COG2271	GC_00001950, GC_00004597, GC_00005129, GC_00005652, GC_00006364, GC_00006520, GC_00006917, GC_00010985, GC_00011318, GC_00013004, GC_00013233	0.2857	0.95	14	20
Magnesium-transporting ATPase (P-type) (MgtA) (PDB:1IWO)	16.3963	5.14e-05	0.00181022	db	COG0474	GC_00003319, GC_00003440, GC_00003851, GC_00004754, GC_00011340, GC_00011971, GC_00012504	0.2143	0.9	14	20
Cytochrome c, mono- and diheme variants (CccA) (PDB:1A2S)!!!Cytochrome c553 (CytC553) (PDB:6Q2U)	16.3963	5.14e-05	0.00181022	db	COG2010!!!COG2863	GC_00001889	0.2143	0.9	14	20
Quinol monooxygenase YgiN (YgiN) (PDB:1R6Y) (PUBMED:15613473)!!!Predicted arabinose efflux permease AraJ, MFS family (AraJ) (PDB:4LDS)	16.3963	5.14e-05	0.00181022	db	COG1359!!!COG2814	GC_00001885	0.2143	0.9	14	20
Selenophosphate synthase (SelD) (PDB:2YYE)	16.3963	5.14e-05	0.00181022	db	COG0709	GC_00001684	0.2143	0.9	14	20
Cytochrome oxidase maturation protein, CcoS/FixS family (FixS)	16.3963	5.14e-05	0.00181022	db	COG3197	GC_00001855	0.2143	0.9	14	20
Uncharacterized membrane protein YeiH (YadS) (PDB:5WUC)	15.2221	9.56e-05	0.00293525	db	COG2860	GC_00003970, GC_00004033, GC_00009285	0.0714	0.75	14	20
Cu/Zn superoxide dismutase (SodC) (PDB:1ESO)	15.2221	9.56e-05	0.00293525	db	COG2032	GC_00002363	0.0714	0.75	14	20
Cyanate permease (CynX)	15.2221	9.56e-05	0.00293525	db	COG2807	GC_00002532, GC_00005154, GC_00010665, GC_00012986	0.0714	0.75	14	20
Alkyl hydroperoxide reductase subunit AhpF (AhpF) (PDB:4YKG)	14.9441	0.000111	0.00293525	db	COG3634	GC_00001509	0.4286	1	14	20
Trehalose-6-phosphate synthase, GT20 family (OtsA) (PDB:1UQT) (PUBMED:28830929)	14.9441	0.000111	0.00293525	db	COG0380	GC_00001599, GC_00007960	0.4286	1	14	20
Fe-S cluster-containing oxidoreductase, includes glycolate oxidase subunit GlcF (GlpC)!!!FAD/FMN-containing lactate dehydrogenase/glycolate oxidase (GlcD) (PDB:1AHU)	14.9441	0.000111	0.00293525	db	COG0247!!!COG0277	GC_00001600, GC_00002354, GC_00010786	0.4286	1	14	20
DNA recombination-dependent growth factor RdgC (RdgC) (PDB:2OWL)	14.9441	0.000111	0.00293525	db	COG2974	GC_00002177, GC_00003300	0.4286	1	14	20
Histidyl-tRNA synthetase (HisS) (PDB:1KMM)	14.9441	0.000111	0.00293525	db	COG0124	GC_00001505	0.4286	1	14	20
Chemotaxis protein histidine kinase CheA (CheA) (PDB:1B3Q)!!!CheY-like REC (receiver) domain, includes chemotaxis protein CheY and sporulation regulator Spo0F (CheY) (PDB:6QRJ)	14.9441	0.000111	0.00293525	db	COG0643!!!COG0784	GC_00000540, GC_00006038, GC_00011786	0.4286	1	14	20
Predicted dithiol-disulfide isomerase, DsbA/YjbH family (virulence, stress resistance) (FrnE) (PDB:6GHB)	14.9441	0.000111	0.00293525	db	COG2761	GC_00001606, GC_00006334, GC_00012117	0.4286	1	14	20
Uncharacterized conserved protein, DUF697 family	14.9441	0.000111	0.00293525	db	COG3597	GC_00001578, GC_00006450	0.4286	1	14	20
Transcription-repair coupling factor (superfamily II helicase) (Mfd) (PDB:2EYQ)	14.9441	0.000111	0.00293525	db	COG1197	GC_00001472	0.4286	1	14	20
Proline dehydrogenase (PutA) (PDB:5KF6)!!!Delta 1-pyrroline-5-carboxylate dehydrogenase (PutA2) (PDB:5KF6)	14.9441	0.000111	0.00293525	db	COG0506!!!COG4230	GC_00001738, GC_00003941	0.4286	1	14	20
DNA-directed RNA polymerase, beta subunit/140 kD subunit (RpoB) (PDB:5UAJ)	14.9441	0.000111	0.00293525	db	COG0085	GC_00001508	0.4286	1	14	20
Exonuclease I (degrades ssDNA) (SbcB) (PDB:1FXX)	14.9441	0.000111	0.00293525	db	COG2925	GC_00001500	0.4286	1	14	20
Transcription termination/antitermination protein NusG (NusG) (PDB:3EWG) (PUBMED:19500594)	14.9441	0.000111	0.00293525	db	COG0250	GC_00001380, GC_00008455, GC_00009365	0.4286	1	14	20
Adenine C2-methylase RlmN of 23S rRNA A2503 and tRNA A37 (RlmN) (PDB:3RFA)	14.9441	0.000111	0.00293525	db	COG0820	GC_00001348	0.4286	1	14	20
GMP synthase, glutamine amidotransferase domain (GuaA1) (PDB:4WIM)!!!GMP synthase, PP-ATPase domain/subunit (GuaA2) (PDB:4WIM)	14.9441	0.000111	0.00293525	db	COG0518!!!COG0519	GC_00001493	0.4286	1	14	20
Glycine cleavage system protein P (pyridoxal-binding), N-terminal domain (GcvP1) (PDB:4LGL)!!!Glycine cleavage system protein P (pyridoxal-binding), C-terminal domain (GcvP2) (PDB:4LGL)	14.9441	0.000111	0.00293525	db	COG0403!!!COG1003	GC_00001502	0.4286	1	14	20
Preprotein translocase subunit SecE (SecE) (PDB:5MG3) (PUBMED:29684280)	14.9441	0.000111	0.00293525	db	COG0690	GC_00001448	0.4286	1	14	20
N-hydroxylaminopurine reductase subunit YcbX, contains MOSC domain (YcbX) (PUBMED:18312271;20118259)	14.9441	0.000111	0.00293525	db	COG3217	GC_00001553	0.4286	1	14	20
Phospholipase/lecithinase/hemolysin (PDB:6JL1)	14.9441	0.000111	0.00293525	GFS	COG3240	GC_00004956, GC_00006424, GC_00008048, GC_00011004	0.5714	0	14	20
Inosine-uridine nucleoside N-ribohydrolase (URH1) (PDB:1EZR)	14.9441	0.000111	0.00293525	GFS	COG1957	GC_00003519, GC_00005030	0.5714	0	14	20
Heavy metal-bindng TRASH/YHS domain, predicted Cu/Ag metallochaperone (YHS)	14.9441	0.000111	0.00293525	GFS	COG3350	GC_00003294, GC_00004269, GC_00007167	0.5714	0	14	20
Uncharacterized secreted protein, contains LVIVD repeats, choice-of-anchor domain	14.9441	0.000111	0.00293525	GFS	COG5276	GC_00003852, GC_00010756, GC_00012602	0.5714	0	14	20
Alpha-galactosidase (GalA) (PDB:2XN0)	14.9441	0.000111	0.00293525	GFS	COG3345	GC_00004811, GC_00005252, GC_00005786	0.5714	0	14	20
Uncharacterized conserved protein, DUF2063 family (PDB:3DEE)	14.7333	0.000124	0.00313307	GFS	COG3219	GC_00005018, GC_00006341, GC_00007846, GC_00008081, GC_00009954, GC_00012663, GC_00012938	1	0.35	14	20
Predicted phosphoribosyltransferase	14.7333	0.000124	0.00313307	db	COG1926	GC_00002385, GC_00007004	0	0.65	14	20
2-Methylisocitrate lyase and related enzymes, PEP mutase family (PrpB) (PDB:1XG3)	14.7333	0.000124	0.00313307	db	COG2513	GC_00005448, GC_00006367, GC_00012467, GC_00012546, GC_00013226	0	0.65	14	20
Nitric oxide response protein NnrS (NnrS) (PUBMED:26452555;29934335;31481951)	14.7333	0.000124	0.00313307	db	COG3213	GC_00003350, GC_00004738, GC_00012888, GC_00012997	0	0.65	14	20
N-acyl-D-aspartate/D-glutamate deacylase	14.7333	0.000124	0.00313307	db	COG3653	GC_00003135, GC_00006684, GC_00008911, GC_00009360	0	0.65	14	20
PAS domain (PAS) (PDB:2MWG)!!!GAF domain (GAF)!!!Bacteriophytochrome (light-regulated signal transduction histidine kinase) (PDB:2VEA)	14.2728	0.000158	0.00389456	db	COG2202!!!COG2203!!!COG4251	GC_00002586, GC_00003449, GC_00005598, GC_00006834	0.1429	0.8	14	20
Uncharacterized membrane protein YadS, UPF0324 family (YeiH)	14.2728	0.000158	0.00389456	db	COG2855	GC_00002267, GC_00005347, GC_00010247, GC_00010282, GC_00011074, GC_00011103	0.1429	0.8	14	20
PAS domain (PAS) (PDB:2MWG)!!!Signal transduction histidine kinase ComP (ComP) (PDB:4GT8)	14.2728	0.000158	0.00389456	db	COG2202!!!COG4585	GC_00002672, GC_00002981, GC_00005373	0.1429	0.8	14	20
Transcription regulator of the Arc/MetJ class (VapB6) (PDB:6A7V)	13.9436	0.000188	0.00429729	GFS	COG5450	GC_00004465, GC_00008036, GC_00012166	0.6429	0.05	14	20
5-carboxymethyl-2-hydroxymuconate isomerase (HpaF) (PDB:1OTG)	13.9436	0.000188	0.00429729	db	COG3232	GC_00003013, GC_00003206, GC_00006702, GC_00011783	0.3571	0.95	14	20
FoF1-type ATP synthase accessory protein AtpI (AtpI) (PUBMED:18083842;23123906)	13.9436	0.000188	0.00429729	db	COG3312	GC_00001888, GC_00007717	0.3571	0.95	14	20
Cell division protein DedD (periplasmic protein involved in septation) (DedD)	13.9436	0.000188	0.00429729	db	COG3147	GC_00002533, GC_00006059, GC_00007786, GC_00008169, GC_00009564, GC_00009768, GC_00010419	0.3571	0.95	14	20
Predicted dioxygenase of extradiol dioxygenase family	13.9436	0.000188	0.00429729	db	COG3565	GC_00001355	0.3571	0.95	14	20
Uncharacterized stress-responsive protein, TANGO2 (Transport and Golgi organisation 2) family, contains NRDE motif (Tango2) (PUBMED:26631869)	13.9436	0.000188	0.00429729	db	COG3332	GC_00002001, GC_00007225, GC_00009633	0.3571	0.95	14	20
Predicted esterase YcpF, UPF0227 family (YcfP) (PDB:4FLE)	13.9436	0.000188	0.00429729	db	COG3150	GC_00001926, GC_00007072	0.3571	0.95	14	20
ABC-type sulfate transport system, permease component (CysU) (PDB:3D31)	13.9436	0.000188	0.00429729	db	COG0555	GC_00001783, GC_00008906	0.3571	0.95	14	20
Uncharacterized metal-binding protein, DUF411 family	13.9436	0.000188	0.00429729	db	COG3019	GC_00002575, GC_00004065, GC_00010293, GC_00010407	0.3571	0.95	14	20
Uncharacterized membrane protein YoaK, UPF0700 family (YoaK)	13.74	0.00021	0.00463703	db	COG3619	GC_00002164, GC_00007856	0.2143	0.85	14	20
Uncharacterized conserved protein, RmlC-like cupin domain (RmlC)	13.74	0.00021	0.00463703	db	COG4101	GC_00001038, GC_00005462	0.2143	0.85	14	20
Predicted phosphodiesterase, calcineurin family (YfcE) (PDB:1SU1) (PUBMED:17586769)	13.74	0.00021	0.00463703	db	COG0622	GC_00003955, GC_00004169, GC_00006170, GC_00010781, GC_00012454, GC_00012525	0.2143	0.85	14	20
Signal transduction histidine kinase (BaeS) (PDB:1JOY)!!!CheY-like REC (receiver) domain, includes chemotaxis protein CheY and sporulation regulator Spo0F (CheY) (PDB:6QRJ)!!!Purine-cytosine permease or related protein (CodB)	13.74	0.00021	0.00463703	db	COG0642!!!COG0784!!!COG1457	GC_00002073, GC_00003577	0.2143	0.85	14	20
NYN domain, predicted PIN-related RNAse, tRNA/rRNA maturation (LabA) (PDB:2QIP)	13.6079	0.000225	0.00482175	db	COG1432	GC_00002992, GC_00003666, GC_00005760, GC_00007785, GC_00009452, GC_00012139, GC_00012632	0.2857	0.9	14	20
Uncharacterized conserved protein, Alpha-E superfamily (Alpha-E) (PUBMED:20023723)!!!Circularly permuted ATP-grasp protein (PDB:3N6X) (PUBMED:20023723)	13.6079	0.000225	0.00482175	db	COG2307!!!COG2308	GC_00002460, GC_00005270, GC_00010104	0.2857	0.9	14	20
Na+/phosphate symporter (NptA)	13.6079	0.000225	0.00482175	db	COG1283	GC_00001771	0.2857	0.9	14	20
ABC-type sulfate/molybdate transport systems, ATPase component (CysA)	13.6079	0.000225	0.00482175	db	COG1118	GC_00001846	0.2857	0.9	14	20
Bifunctional DNA-binding transcriptional regulator of stationary/sporulation/toxin gene expression and antitoxin component of the YhaV-PrlF toxin-antitoxin module (AbrB) (PDB:2RO5)	13.1991	0.00028	0.0059052	GFS	COG2002	GC_00003555, GC_00003829, GC_00004337, GC_00004801, GC_00004839, GC_00004847, GC_00007294, GC_00007612, GC_00007696, GC_00007697, GC_00008989, GC_00009028, GC_00010173, GC_00012909	0.9286	0.3	14	20
NADPH-dependent ferric siderophore reductase, contains FAD-binding and SIP domains (ViuB) (PDB:2GPJ)	13.1991	0.00028	0.0059052	db	COG2375	GC_00002827, GC_00008149	0.0714	0.7	14	20
ABC-type metal ion transport system, periplasmic component/surface antigen (NlpA) (PDB:1P99)	12.982	0.000315	0.00620749	db	COG1464	GC_00003656, GC_00006240	0	0.6	14	20
Stage V sporulation protein SpoVR/YcgB, involved in spore cortex formation (function unknown) (SpoVR)	12.982	0.000315	0.00620749	db	COG2719	GC_00002790	0	0.6	14	20
Uncharacterized conserved protein YeaH/YhbH, required for sporulation, DUF444 family (YeaH)	12.982	0.000315	0.00620749	db	COG2718	GC_00002836	0	0.6	14	20
ABC-type methionine transport system, ATPase component (AbcC) (PDB:6CVL)	12.982	0.000315	0.00620749	db	COG1135	GC_00003744, GC_00006307	0	0.6	14	20
Thiosulfate reductase cytochrome b subunit (YdhU)	12.982	0.000315	0.00620749	db	COG4117	GC_00002805, GC_00011073	0	0.6	14	20
Predicted kinase, contains AAA domain (PDB:2RHM)!!!Aminoglycoside phosphotransferase family enzyme	12.982	0.000315	0.00620749	db	COG0645!!!COG2187	GC_00002841	0	0.6	14	20
Predicted Na+-dependent transporter YfeH (YfeH) (PDB:4N7X) (PUBMED:21175741)	12.982	0.000315	0.00620749	db	COG0385	GC_00003964, GC_00006666, GC_00009320	0	0.6	14	20
Predicted Ser/Thr protein kinase (PrkA)	12.982	0.000315	0.00620749	db	COG2766	GC_00002847	0	0.6	14	20
ABC-type methionine transport system, permease component (MetP) (PDB:6CVL)	12.982	0.000315	0.00620749	db	COG2011	GC_00003709, GC_00006407	0	0.6	14	20
dTDP-4-dehydrorhamnose reductase (RfbD) (PDB:1KBZ)	12.5926	0.000387	0.00626618	db	COG1091	GC_00000832, GC_00002632	0.5	1	14	20
Type II secretory pathway, component HofQ (HofQ) (PDB:4AV2)	12.5926	0.000387	0.00626618	db	COG4796	GC_00001401, GC_00004287	0.5	1	14	20
GTPase of the G3E family (not a periplasmic protein kinase) (ArgK) (PDB:2QM7) (PUBMED:18950999)	12.5926	0.000387	0.00626618	db	COG1703	GC_00001379	0.5	1	14	20
Chemotaxis protein histidine kinase CheA (CheA) (PDB:1B3Q)!!!DNA-binding response regulator, OmpR family, contains REC and winged-helix (wHTH) domain (OmpR) (PDB:1XHF)	12.5926	0.000387	0.00626618	GFS	COG0643!!!COG0745	GC_00003821	0.5	0	14	20
Ribosomal protein L1 (RplA) (PDB:3J65)	12.5926	0.000387	0.00626618	db	COG0081	GC_00001206	0.5	1	14	20
Polyphosphate kinase (Ppk) (PDB:1XDO)	12.5926	0.000387	0.00626618	db	COG0855	GC_00001371	0.5	1	14	20
Thiol:disulfide interchange protein DsbD (DsbD) (PDB:1JPE)!!!Thiol-disulfide interchange protein, contains DsbC and DsbD domains	12.5926	0.000387	0.00626618	db	COG4232!!!COG4233	GC_00001214	0.5	1	14	20
VapC family ribonuclease, toxin component of the VapBC toxin-antitoxin module, contains PIN domain (VapC) (PUBMED:30169502)	12.5926	0.000387	0.00626618	GFS	COG1848	GC_00004265, GC_00004827, GC_00005850, GC_00006011, GC_00007529, GC_00009026, GC_00009266, GC_00009279	0.5	0	14	20
TRAP-type uncharacterized transport system, periplasmic component (Imp) (PDB:1US4)	12.5926	0.000387	0.00626618	db	COG2358	GC_00001620, GC_00003266, GC_00004292, GC_00004523, GC_00004558, GC_00004819, GC_00005732, GC_00005882, GC_00006543, GC_00007158, GC_00007239, GC_00009366, GC_00010769, GC_00011928, GC_00012676	0.5	1	14	20
Lysyl-tRNA synthetase (class II) (LysU) (PDB:1BBU)	12.5926	0.000387	0.00626618	db	COG1190	GC_00001405	0.5	1	14	20
ABC-type microcin C transport system, permease component YejB (YejB) (PUBMED:17873039)	12.5926	0.000387	0.00626618	db	COG4174	GC_00001407	0.5	1	14	20
Xanthine dehydrogenase, molybdopterin-binding subunit XdhB (XdhB)	12.5926	0.000387	0.00626618	db	COG4631	GC_00001877, GC_00004816	0.5	1	14	20
Putative heme-binding protein PhuW (PhuW) (PDB:2G5G) (PUBMED:16950397)	12.5926	0.000387	0.00626618	db	COG3016	GC_00001800, GC_00006206	0.5	1	14	20
DNA-directed RNA polymerase specialized sigma subunit, sigma54 homolog (RpoN) (PDB:5BYH)	12.5926	0.000387	0.00626618	db	COG1508	GC_00001399	0.5	1	14	20
Tryptophanyl-tRNA synthetase (TrpS) (PDB:3N9I)!!!Uncharacterized conserved protein YegP, UPF0339 family (YegP) (PDB:2K49)	12.5926	0.000387	0.00626618	db	COG0180!!!COG3422	GC_00001392	0.5	1	14	20
Cys-tRNA(Pro) deacylase, prolyl-tRNA editing enzyme YbaK/EbsC (EbsC) (PDB:1DBU)!!!Predicted Fe-S protein YdhL, DUF1289 family (YdhL)	12.5926	0.000387	0.00626618	db	COG2606!!!COG3313	GC_00001397	0.5	1	14	20
Glycyl-tRNA synthetase, beta subunit (GlyS)	12.5926	0.000387	0.00626618	db	COG0751	GC_00001414	0.5	1	14	20
NADP-dependent 3-hydroxy acid dehydrogenase YdfG (YdfG) (PDB:3P19)	12.5926	0.000387	0.00626618	db	COG4221	GC_00001191, GC_00007026, GC_00009441, GC_00012372	0.5	1	14	20
dTDP-D-glucose 4,6-dehydratase (RfbB) (PDB:1G1A)	12.5926	0.000387	0.00626618	db	COG1088	GC_00001296	0.5	1	14	20
Leucyl-tRNA synthetase (LeuS) (PDB:6LPF)	12.5926	0.000387	0.00626618	db	COG0495	GC_00001406	0.5	1	14	20
3-deoxy-D-arabino-heptulosonate 7-phosphate (DAHP) synthase (AroG1) (PDB:6U8J)	12.5926	0.000387	0.00626618	db	COG0722	GC_00000027, GC_00005090	0.5	1	14	20
Ribosomal protein S7 (RpsG) (PDB:4V4H)	12.5926	0.000387	0.00626618	db	COG0049	GC_00001202	0.5	1	14	20
FoF1-type ATP synthase, beta subunit (AtpD) (PDB:3OAA)	12.5926	0.000387	0.00626618	db	COG0055	GC_00001364, GC_00005532	0.5	1	14	20
NDP-sugar epimerase, includes UDP-GlcNAc-inverting 4,6-dehydratase FlaA1 and capsular polysaccharide biosynthesis protein EpsC (FlaA1) (PDB:2GN4)	12.5926	0.000387	0.00626618	db	COG1086	GC_00001955, GC_00002295, GC_00006245, GC_00008119, GC_00012028, GC_00013140	0.5	1	14	20
Ribosomal protein L10 (RplJ) (PDB:5IT8)	12.5926	0.000387	0.00626618	db	COG0244	GC_00001409	0.5	1	14	20
Ribosomal protein S4 or related protein (RpsD) (PDB:4V4H)	12.5926	0.000387	0.00626618	db	COG0522	GC_00001363	0.5	1	14	20
Septum site-determining protein MinC (MinC) (PDB:1HF2)	12.5926	0.000387	0.00626618	db	COG0850	GC_00001844, GC_00007304, GC_00008734	0.5	1	14	20
Preprotein translocase subunit SecY (SecY) (PDB:1RH5)	12.5926	0.000387	0.00626618	db	COG0201	GC_00001416	0.5	1	14	20
DNA-directed RNA polymerase, beta' subunit/160 kD subunit (RpoC) (PDB:1NT9)	12.5926	0.000387	0.00626618	db	COG0086	GC_00001378	0.5	1	14	20
2,4-dienoyl-CoA reductase or related NADH-dependent reductase, Old Yellow Enzyme (OYE) family (FadH) (PDB:1BWK)	12.5926	0.000387	0.00626618	db	COG1902	GC_00001670, GC_00005322, GC_00006627, GC_00007091	0.5	1	14	20
Ribosomal protein L11 (RplK) (PDB:2E34)	12.5926	0.000387	0.00626618	db	COG0080	GC_00001205	0.5	1	14	20
Fumarylacetoacetate (FAA) hydrolase family protein (PDB:2Q18)	12.1411	0.000493	0.00793421	db	COG3970	GC_00002088	0.1429	0.75	14	20
ABC-type thiamine transport system, periplasmic component TbpA (TbpA) (PDB:2QRY)	11.5029	0.000695	0.00977839	GFS	COG4143	GC_00003066	0.5714	0.05	14	20
Kynurenine formamidase (PDB:1R61)	11.5029	0.000695	0.00977839	db	COG1878	GC_00002085, GC_00004290, GC_00005394	0.4286	0.95	14	20
Gamma-glutamyl:cysteine ligase YbdK, ATP-grasp superfamily (YbdK) (PDB:1R8G) (PUBMED:15211520)	11.5029	0.000695	0.00977839	db	COG2170	GC_00002006, GC_00005460	0.4286	0.95	14	20
Formate-dependent phosphoribosylglycinamide formyltransferase (GAR transformylase) (PurT) (PDB:1KJ8)	11.5029	0.000695	0.00977839	db	COG0027	GC_00001525	0.4286	0.95	14	20
N-methylhydantoinase A/oxoprolinase/acetone carboxylase, beta subunit (HyuA)!!!N-methylhydantoinase B/oxoprolinase/acetone carboxylase, alpha subunit (HyuB) (PDB:5L9W)	11.5029	0.000695	0.00977839	db	COG0145!!!COG0146	GC_00001608	0.4286	0.95	14	20
Trehalose-6-phosphate phosphatase (OtsB) (PDB:1U02)	11.5029	0.000695	0.00977839	db	COG1877	GC_00002016, GC_00004317	0.4286	0.95	14	20
Glutamate dehydrogenase/leucine dehydrogenase (GdhA) (PDB:1B3B) (PUBMED:24391520)	11.5029	0.000695	0.00977839	db	COG0334	GC_00001573, GC_00003660	0.4286	0.95	14	20
Bacterial lipocalin Blc (Blc) (PDB:1QWD)	11.5029	0.000695	0.00977839	GFS	COG3040	GC_00003882, GC_00006806	0.5714	0.05	14	20
Outer membrane lipoprotein SlyB (SlyB)	11.4589	0.000712	0.00977839	db	COG3133	GC_00003902, GC_00005092, GC_00007682, GC_00009599, GC_00012966	0.2143	0.8	14	20
Type IV pilus assembly protein, tip-associated adhesin PilY1 (PilY1) (PDB:3HX6)	11.4589	0.000712	0.00977839	db	COG3419	GC_00006385, GC_00006428, GC_00007114, GC_00009081, GC_00010762, GC_00011851, GC_00013149, GC_00013166	0.2143	0.8	14	20
PIN domain nuclease, a component of toxin-antitoxin system (PIN domain)	11.4589	0.000712	0.00977839	GFS	COG4374	GC_00003525, GC_00003862	0.7857	0.2	14	20
Oligoribonuclease NrnA/c-di-AMP phosphodiesterase DhhP, DHH superfamily (DhhP) (PDB:6MTZ) (PUBMED:19553197)	11.3831	0.000741	0.00977839	db	COG2404	GC_00002823	0	0.55	14	20
Saccharopine dehydrogenase, NADP-dependent (Lys9) (PDB:1E5L)	11.3831	0.000741	0.00977839	db	COG1748	GC_00003146, GC_00012727	0	0.55	14	20
TPP-dependent indolepyruvate ferredoxin oxidoreductase, alpha subunit (IorA)	11.3831	0.000741	0.00977839	db	COG4231	GC_00003757, GC_00004610	0	0.55	14	20
Uncharacterized membrane protein, DUF2061 family (PUBMED:15901686)	11.3831	0.000741	0.00977839	db	COG3205	GC_00002788	0	0.55	14	20
Predicted small metal-binding protein	11.3831	0.000741	0.00977839	db	COG5466	GC_00002972	0	0.55	14	20
Imidazolonepropionase or related amidohydrolase (HutI) (PDB:3OOQ)	11.3831	0.000741	0.00977839	db	COG1228	GC_00002925	0	0.55	14	20
Retron-type reverse transcriptase (YkfC)	11.3831	0.000741	0.00977839	db	COG3344	GC_00003224, GC_00006903, GC_00010820, GC_00012216	0	0.55	14	20
DNA/RNA endonuclease G, NUC1 (NUC1) (PDB:1G8T)	11.3831	0.000741	0.00977839	db	COG1864	GC_00002838, GC_00006638, GC_00008250, GC_00008562, GC_00012637	0	0.55	14	20
CheY-like REC (receiver) domain, includes chemotaxis protein CheY and sporulation regulator Spo0F (CheY) (PDB:6QRJ)!!!Sensor histidine kinase WalK (WalK) (PDB:4I5S)!!!Extracytoplasmic sensor domain CHASE3 (specificity unknown) (CHASE3) (PDB:3VA9)	11.3831	0.000741	0.00977839	db	COG0784!!!COG5002!!!COG5278	GC_00003574, GC_00004358	0	0.55	14	20
Thiol-disulfide isomerase or thioredoxin (TrxA) (PDB:1XFL)!!!Cytochrome c biogenesis protein CcdA (CcdA) (PDB:5VKV)	11.3831	0.000741	0.00977839	db	COG0526!!!COG0785	GC_00004451, GC_00005219	0	0.55	14	20
6-phosphogluconolactonase, cycloisomerase 2 family (Pgl) (PDB:1JOF)	11.3831	0.000741	0.00977839	db	COG2706	GC_00005675, GC_00006416, GC_00011826, GC_00013058	0	0.55	14	20
Aryl-phospho-beta-D-glucosidase BglC, GH1 family (BglC)	11.3831	0.000741	0.00977839	db	COG2730	GC_00002825	0	0.55	14	20
UDP-N-acetyl-D-mannosaminuronic acid transferase, WecB/TagA/CpsF family (WecG)	11.3831	0.000741	0.00977839	db	COG1922	GC_00002988	0	0.55	14	20
Histidine ammonia-lyase (HutH) (PDB:1B8F)	11.3831	0.000741	0.00977839	db	COG2986	GC_00002779, GC_00003922, GC_00012703	0	0.55	14	20
Signal transduction histidine kinase (BaeS) (PDB:1JOY)!!!DNA-binding response regulator, OmpR family, contains REC and winged-helix (wHTH) domain (OmpR) (PDB:1XHF)!!!CheY-like REC (receiver) domain, includes chemotaxis protein CheY and sporulation regulator Spo0F (CheY) (PDB:6QRJ)!!!GAF domain (GAF)!!!DNA-binding transcriptional response regulator, NtrC family, contains REC, AAA-type ATPase, and …	11.3826	0.000741	0.00977839	db	COG0642!!!COG0745!!!COG0784!!!COG2203!!!COG2204!!!COG5278	GC_00002543	0.0714	0.65	14	20
DNA repair photolyase (SplB)	11.3826	0.000741	0.00977839	db	COG1533	GC_00002570	0.0714	0.65	14	20
RocR-type transcriptional regulator, contains PAS, AAA-type ATPase, and DNA-binding Fis domains (RocR)	11.3826	0.000741	0.00977839	db	COG3829	GC_00004718, GC_00005643, GC_00007009, GC_00008738, GC_00009304	0.0714	0.65	14	20
Formate hydrogenlyase subunit 3/Multisubunit Na+/H+ antiporter, MnhD subunit (HyfB) (PDB:6CFW)	11.3826	0.000741	0.00977839	db	COG0651	GC_00003202, GC_00005464, GC_00005650, GC_00006075	0.0714	0.65	14	20
DNA-binding transcriptional regulator ModE (molybdenum-dependent) (ModE) (PDB:1B9M) (PUBMED:19779461)!!!Molybdopterin-binding protein MopI (MopI) (PDB:1B9M)	11.3826	0.000741	0.00977839	db	COG2005!!!COG3585	GC_00002531, GC_00013307	0.0714	0.65	14	20
PAS domain (PAS) (PDB:2MWG)!!!GAF domain (GAF)!!!Cyclic di-GMP metabolism protein, combines GGDEF and EAL domains with a 6TM membrane domain	11.3826	0.000741	0.00977839	db	COG2202!!!COG2203!!!COG5001	GC_00002433	0.0714	0.65	14	20
Selenocysteine lyase/Cysteine desulfurase (CsdA) (PDB:4LW2)	11.3826	0.000741	0.00977839	db	COG0520	GC_00002742, GC_00005406, GC_00009225	0.0714	0.65	14	20
Predicted DNA-binding protein with PD1-like DNA-binding motif, PPC/DUF296 domain (AF0104) (PDB:2DT4)	11.3826	0.000741	0.00977839	db	COG1661	GC_00003367, GC_00006682, GC_00011032, GC_00011518	0.0714	0.65	14	20
Magnesium uptake protein YhiD/SapB, involved in acid resistance (SapB) (PUBMED:19798051)	11.3826	0.000741	0.00977839	db	COG1285	GC_00002651, GC_00006215	0.0714	0.65	14	20
Large exoprotein involved in heme utilization or adhesion (FhaB) (PDB:4RM6)	11.3826	0.000741	0.00977839	db	COG3210	GC_00004674, GC_00005119, GC_00005310, GC_00005433, GC_00006115, GC_00006241, GC_00006296, GC_00006556, GC_00007866, GC_00008051, GC_00008140, GC_00008343, GC_00008716, GC_00010748, GC_00011606, GC_00011833, GC_00012342	0.0714	0.65	14	20
DNA replication protein DnaC (DnaC) (PDB:2QGZ)	11.3826	0.000741	0.00977839	db	COG1484	GC_00002856, GC_00003263, GC_00004245, GC_00008997, GC_00013019, GC_00013148	0.0714	0.65	14	20
Non-homologous end joining protein Ku, dsDNA break repair (YkoV)	11.3826	0.000741	0.00977839	db	COG1273	GC_00002544	0.0714	0.65	14	20
K+-sensing histidine kinase KdpD (KdpD) (PDB:2KSF)!!!Response regulator c-di-GMP phosphodiesterase, RpfG family, contains REC and HD-GYP domains (RpfG)	11.3826	0.000741	0.00977839	db	COG2205!!!COG3437	GC_00002525	0.0714	0.65	14	20
Hemerythrin domain	11.1043	0.000861	0.0108297	db	COG3945	GC_00002230, GC_00003225, GC_00004011, GC_00005940, GC_00006244, GC_00007422	0.2857	0.85	14	20
2-methylcitrate dehydratase PrpD (PrpD) (PDB:1SZQ)	11.1043	0.000861	0.0108297	db	COG2079	GC_00002366, GC_00002455, GC_00008648, GC_00009140, GC_00012785	0.2857	0.85	14	20
Uncharacterized membrane protein YhaH, DUF805 family (yhaH)	11.1043	0.000861	0.0108297	db	COG3152	GC_00001935, GC_00008448, GC_00011938	0.2857	0.85	14	20
Serine/threonine-protein kinase RIO1 (RIO1) (PDB:4OTP)	11.1043	0.000861	0.0108297	db	COG1718	GC_00001860	0.2857	0.85	14	20
Protocatechuate 3,4-dioxygenase beta subunit (PcaH) (PDB:1DLM)	11.1043	0.000861	0.0108297	db	COG3485	GC_00002636, GC_00003961, GC_00004025, GC_00004729, GC_00009128, GC_00009251, GC_00012432	0.2857	0.85	14	20
PAS domain (PAS) (PDB:2MWG)!!!GAF domain (GAF)!!!Bacteriophytochrome (light-regulated signal transduction histidine kinase) (PDB:2VEA)!!!Signal transduction histidine kinase NtrY involved in nitrogen fixation and metabolism regulation (NtrY)	11.1043	0.000861	0.0108297	db	COG2202!!!COG2203!!!COG4251!!!COG5000	GC_00001871, GC_00004856, GC_00007179, GC_00010083, GC_00010867, GC_00010868, GC_00011929	0.2857	0.85	14	20
Forkhead associated (FHA) domain, binds pSer, pThr, pTyr (FHA) (PDB:2FEZ)!!!Adenylate cyclase, class 3 (AcyC) (PDB:1AB8)	11.0904	0.000868	0.0108297	db	COG1716!!!COG2114	GC_00002063, GC_00003408	0.3571	0.9	14	20
7-keto-8-aminopelargonate synthetase or related enzyme (BioF) (PDB:1BS0)	11.0904	0.000868	0.0108297	db	COG0156	GC_00001843, GC_00006518, GC_00006619, GC_00009478	0.3571	0.9	14	20
Uncharacterized membrane protein, DsbD domain (DsbD) (PUBMED:17768248)	11.0904	0.000868	0.0108297	db	COG2836	GC_00002506, GC_00003160	0.3571	0.9	14	20
Uncharacterized membrane protein, DUF4212 domain	11.0904	0.000868	0.0108297	db	COG4327	GC_00001946, GC_00007727, GC_00013315	0.3571	0.9	14	20
Sugar transferase involved in LPS biosynthesis (colanic, teichoic acid) (WcaJ) (PDB:5W7L)	11.0904	0.000868	0.0108297	db	COG2148	GC_00001582, GC_00002331, GC_00006618, GC_00008269, GC_00012956	0.3571	0.9	14	20
DNA-binding transcriptional regulator, CsgD family (CsgD)	11.0904	0.000868	0.0108297	db	COG2771	GC_00001763, GC_00003001, GC_00010447, GC_00013242	0.3571	0.9	14	20
5-enolpyruvylshikimate-3-phosphate synthase (AroA) (PDB:4N3P)!!!Cytidylate kinase (Cmk) (PDB:3R20) (PUBMED:19111750;25691594;28928205)	10.409	0.001254	0.0118301	db	COG0128!!!COG0283	GC_00001274	0.5714	1	14	20
16S rRNA C1402 N4-methylase RsmH (RmsH) (PDB:1M6Y)	10.409	0.001254	0.0118301	db	COG0275	GC_00001247	0.5714	1	14	20
Membrane-bound lytic murein transglycosylase B (MltB) (PDB:1D0K)	10.409	0.001254	0.0118301	db	COG2951	GC_00001207, GC_00002661	0.5714	1	14	20
Signal transduction histidine kinase NtrY involved in nitrogen fixation and metabolism regulation (NtrY)	10.409	0.001254	0.0118301	db	COG5000	GC_00001453, GC_00003690	0.5714	1	14	20
Bacterioferritin (cytochrome b1) (Bfr) (PDB:4E6K)	10.409	0.001254	0.0118301	db	COG2193	GC_00001649, GC_00002609, GC_00009074	0.5714	1	14	20
Chromosome segregation and condensation protein ScpB (ScpB) (PDB:1T6S)	10.409	0.001254	0.0118301	db	COG1386	GC_00001146	0.5714	1	14	20
Tryptophan synthase beta chain (TrpB) (PDB:2DH5)	10.409	0.001254	0.0118301	db	COG0133	GC_00001198	0.5714	1	14	20
Cytochrome c, mono- and diheme variants (CccA) (PDB:1A2S)	10.409	0.001254	0.0118301	db	COG2010	GC_00001788, GC_00003173, GC_00003534, GC_00008212, GC_00008213, GC_00008411, GC_00011189	0.5714	1	14	20
Pyruvate/2-oxoglutarate dehydrogenase complex, dihydrolipoamide acyltransferase (E2) component (AceF) (PDB:1B5S)!!!Dihydrolipoamide dehydrogenase (E3) component of pyruvate/2-oxoglutarate dehydrogenase complex or glutathione oxidoreductase (Lpd) (PDB:6QKG)	10.409	0.001254	0.0118301	db	COG0508!!!COG1249	GC_00000795	0.5714	1	14	20
Uncharacterized conserved protein, DUF1178 domain	10.409	0.001254	0.0118301	db	COG5319	GC_00001356	0.5714	1	14	20
dTDP-glucose pyrophosphorylase (RmlA1) (PDB:1FXO)	10.409	0.001254	0.0118301	db	COG1209	GC_00000804	0.5714	1	14	20
Ribosomal protein L11 methylase PrmA (PrmA) (PDB:3GRZ)	10.409	0.001254	0.0118301	db	COG2264	GC_00001295, GC_00008568	0.5714	1	14	20
Prolyl-tRNA synthetase (ProS) (PDB:5XIF)	10.409	0.001254	0.0118301	db	COG0442	GC_00001282	0.5714	1	14	20
Cytoplasmic chaperone TorD involved in molybdoenzyme TorA maturation (TorD) (PDB:1N1C)	10.409	0.001254	0.0118301	db	COG3381	GC_00001402	0.5714	1	14	20
Alpha/beta superfamily hydrolase (PDB:2FUK)	10.409	0.001254	0.0118301	db	COG2945	GC_00001383	0.5714	1	14	20
Type IV pilus assembly protein PilF/PilW (PilF) (PDB:2VQ2) (PUBMED:16403447)	10.409	0.001254	0.0118301	db	COG3063	GC_00001286, GC_00004385, GC_00006719, GC_00008000, GC_00008210, GC_00008530, GC_00010148, GC_00010475, GC_00012340, GC_00012673	0.5714	1	14	20
DNA-directed RNA polymerase, alpha subunit/40 kD subunit (RpoA) (PDB:4KN7)	10.409	0.001254	0.0118301	db	COG0202	GC_00001303	0.5714	1	14	20
Uncharacterized conserved protein, DUF3820 family	10.409	0.001254	0.0118301	db	COG3530	GC_00001284	0.5714	1	14	20
NADH:ubiquinone oxidoreductase, NADH-binding 51 kD subunit (chain F) (NuoF) (PDB:2FUG)	10.409	0.001254	0.0118301	db	COG1894	GC_00001267, GC_00008320	0.5714	1	14	20
ABC-type microcin C transport system, duplicated ATPase component YejF (YejF) (PUBMED:17873039)	10.409	0.001254	0.0118301	db	COG4172	GC_00001138	0.5714	1	14	20
Isoleucyl-tRNA synthetase (IleS) (PDB:1FFY)	10.409	0.001254	0.0118301	db	COG0060	GC_00001170	0.5714	1	14	20
Nucleotide-binding universal stress protein, UspA family (UspA) (PDB:1JMV)	10.409	0.001254	0.0118301	db	COG0589	GC_00001667, GC_00001673, GC_00001806, GC_00002246, GC_00002684, GC_00002935, GC_00003275, GC_00003406, GC_00003448, GC_00003846, GC_00004066, GC_00004509, GC_00007279, GC_00008274, GC_00008325, GC_00008596, GC_00012381, GC_00012413, GC_00012538, GC_00013295	0.5714	1	14	20
ABC-type microcin C transport system, permease component YejE (YejE)	10.409	0.001254	0.0118301	db	COG4239	GC_00001272	0.5714	1	14	20
Ribosomal protein L17 (RplQ) (PDB:1GD8)	10.409	0.001254	0.0118301	db	COG0203	GC_00001310	0.5714	1	14	20
Septum formation topological specificity factor MinE (MinE) (PDB:1EV0)	10.409	0.001254	0.0118301	db	COG0851	GC_00001251	0.5714	1	14	20
tRNA A37 threonylcarbamoyltransferase TsaD (TsaD) (PDB:3ENO) (PUBMED:23072323;21285948;32385138)	10.409	0.001254	0.0118301	db	COG0533	GC_00001283	0.5714	1	14	20
GTPase of the G3E family (not a periplasmic protein kinase) (ArgK) (PDB:2QM7) (PUBMED:18950999)!!!Methylmalonyl-CoA mutase, N-terminal domain/subunit (Sbm) (PDB:6OXC)!!!Methylmalonyl-CoA mutase, C-terminal domain/subunit (cobalamin-binding) (Sbm) (PDB:1B1A)	10.409	0.001254	0.0118301	db	COG1703!!!COG1884!!!COG2185	GC_00001176, GC_00009654	0.5714	1	14	20
FoF1-type ATP synthase, delta subunit (AtpH) (PDB:1ABV)	10.409	0.001254	0.0118301	db	COG0712	GC_00001275	0.5714	1	14	20
Septum site-determining ATPase MinD (MinD) (PDB:4V02)	10.409	0.001254	0.0118301	db	COG2894	GC_00001227	0.5714	1	14	20
Sulfate permease or related transporter, MFS superfamily (SUL1) (PDB:3NY7)	10.409	0.001254	0.0118301	db	COG0659	GC_00001938, GC_00001977, GC_00003745, GC_00008594, GC_00008795, GC_00011760	0.5714	1	14	20
ABC-type antimicrobial peptide transport system, permease component (SalY)!!!ABC-type transport system involved in lipoprotein release, permease component LolC (LolE) (PDB:6F49)	10.409	0.001254	0.0118301	db	COG0577!!!COG4591	GC_00000445, GC_00003887	0.5714	1	14	20
2-C-methyl-D-erythritol 4-phosphate cytidylyltransferase (IspD) (PDB:1H3M)	10.409	0.001254	0.0118301	db	COG1211	GC_00001231	0.5714	1	14	20
GGDEF domain, diguanylate cyclase (c-di-GMP synthetase) or its enzymatically inactive variants (GGDEF) (PDB:6D9M)!!!EAL domain, c-di-GMP-specific phosphodiesterase class I (or its enzymatically inactive variant) (EAL) (PDB:2BAS)	10.409	0.001254	0.0118301	db	COG2199!!!COG2200	GC_00001329, GC_00005628, GC_00011985, GC_00012752	0.5714	1	14	20
Periplasmic component TolB of the Tol biopolymer transport system (TolB) (PDB:1C5K)	10.409	0.001254	0.0118301	db	COG0823	GC_00001262, GC_00007281	0.5714	1	14	20
Ribosomal protein L13 (RplM) (PDB:1VS6)	10.409	0.001254	0.0118301	db	COG0102	GC_00001204	0.5714	1	14	20
Glycyl-tRNA synthetase, alpha subunit (GlyQ) (PDB:1J5W)	10.409	0.001254	0.0118301	db	COG0752	GC_00001306	0.5714	1	14	20
Predicted branched-chain amino acid permease (azaleucine resistance) (AzlC)	10.409	0.001254	0.0118301	db	COG1296	GC_00001490, GC_00005589, GC_00009547	0.5714	1	14	20
Isocitrate dehydrogenase kinase/phosphatase (AceK) (PDB:3EPS)	10.409	0.001254	0.0118301	db	COG4579	GC_00001315	0.5714	1	14	20
FoF1-type ATP synthase, alpha subunit (AtpA) (PDB:3OAA)	10.409	0.001254	0.0118301	db	COG0056	GC_00001257, GC_00006602	0.5714	1	14	20
Predicted lipocalin, contains AttH/CrtC domain (CrtC) (PDB:2ICH) (PUBMED:20944205)	10.409	0.001254	0.0118301	db	COG5621	GC_00001360, GC_00010193	0.5714	1	14	20
RecB family exonuclease (Slr0479)!!!Inactivated superfamily I helicase	10.409	0.001254	0.0118301	db	COG2887!!!COG3893	GC_00001755, GC_00006363	0.5714	1	14	20
Threonine synthase (ThrC) (PDB:1VB3)	10.409	0.001254	0.0118301	db	COG0498	GC_00000851, GC_00005193, GC_00009377	0.5714	1	14	20
Predicted membrane GTPase TypA/BipA involved in stress response (TypA) (PDB:5A9V)	10.409	0.001254	0.0118301	db	COG1217	GC_00001287	0.5714	1	14	20
RNA recognition motif (RRM) domain (RRM) (PDB:1HL6)	10.409	0.001254	0.0118301	db	COG0724	GC_00000006	0.5714	1	14	20
Threonyl-tRNA synthetase (ThrS) (PDB:1NYQ)	10.409	0.001254	0.0118301	db	COG0441	GC_00001088	0.5714	1	14	20
FoF1-type ATP synthase, membrane subunit a (AtpB) (PUBMED:22931285)	10.409	0.001254	0.0118301	db	COG0356	GC_00001213, GC_00006733	0.5714	1	14	20
Gluconate kinase (GntK) (PDB:1KO4)	10.409	0.001254	0.0118301	db	COG3265	GC_00002515, GC_00002964, GC_00004171	0.5714	1	14	20
Methylmalonyl-CoA mutase, N-terminal domain/subunit (Sbm) (PDB:6OXC)!!!Methylmalonyl-CoA mutase, C-terminal domain/subunit (cobalamin-binding) (Sbm) (PDB:1B1A)	10.409	0.001254	0.0118301	db	COG1884!!!COG2185	GC_00001298	0.5714	1	14	20
Two-component response regulator, PleD family, consists of two REC domains and a diguanylate cyclase (GGDEF) domain (PleD) (PDB:1W25)	10.409	0.001254	0.0118301	db	COG3706	GC_00001230, GC_00007692, GC_00010998	0.5714	1	14	20
Translation initiation factor IF-2, a GTPase (InfB) (PDB:5ME0)	10.409	0.001254	0.0118301	db	COG0532	GC_00001151	0.5714	1	14	20
Uncharacterized protein HemY, contains HemY_N domain and TPR repeats (unrelated to protoporphyrinogen oxidase HemY) (HemYx)	10.409	0.001254	0.0118301	db	COG3071	GC_00001663, GC_00009866, GC_00010169	0.5714	1	14	20
FoF1-type ATP synthase, epsilon subunit (AtpC) (PDB:3OAA) (PUBMED:29149348;30304218)	10.409	0.001254	0.0118301	db	COG0355	GC_00001280, GC_00006750	0.5714	1	14	20
GTP 3',8-cyclase (molybdenum cofactor biosynthesis protein MoaA) (MoaA) (PDB:1TV7)	10.409	0.001254	0.0118301	db	COG2896	GC_00001320	0.5714	1	14	20
Predicted FMN-binding regulatory protein PaiB (PaiB) (PDB:2OL5)	10.409	0.001254	0.0118301	db	COG2808	GC_00001370, GC_00008686	0.5714	1	14	20
Chaperonin GroEL (HSP60 family) (GroEL) (PDB:1AON)	10.409	0.001254	0.0118301	db	COG0459	GC_00000442	0.5714	1	14	20
Hydroxymethylpyrimidine/phosphomethylpyrimidine kinase (ThiD) (PDB:1Y9X) (PUBMED:17351295)	10.409	0.001254	0.0118301	db	COG0351	GC_00001625, GC_00001662	0.5714	1	14	20
Dihydroorotate dehydrogenase (PyrD) (PDB:1GT8)	10.409	0.001254	0.0118301	db	COG0167	GC_00001226	0.5714	1	14	20
IMP dehydrogenase/GMP reductase (GuaB) (PDB:1B3O)!!!Predicted transcriptional regulator, contains C-terminal CBS domains	10.409	0.001254	0.0118301	db	COG0516!!!COG2524	GC_00001043	0.5714	1	14	20
Uracil phosphoribosyltransferase (Upp) (PDB:2EHJ)	10.409	0.001254	0.0118301	db	COG0035	GC_00000833	0.5714	1	14	20
Uncharacterized conserved protein YecA, UPF0149 family, contains C-terminal Zn-binding SEC-C motif (YecA)	10.409	0.001254	0.0118301	db	COG3318	GC_00001304, GC_00008492, GC_00012044	0.5714	1	14	20
50S ribosomal subunit-associated GTPase HflX (HflX) (PDB:2QTF) (PUBMED:22905870)	10.409	0.001254	0.0118301	db	COG2262	GC_00001242	0.5714	1	14	20
Glycine cleavage system protein T (aminomethyltransferase) (GcvT) (PDB:2GAH) (PUBMED:25433025;25505271)	10.409	0.001254	0.0118301	db	COG0404	GC_00001229	0.5714	1	14	20
Alanine racemase (Alr) (PDB:1BD0)	10.409	0.001254	0.0118301	db	COG0787	GC_00001075, GC_00009470	0.5714	1	14	20
ATP-dependent Lon protease, bacterial type (Lon) (PDB:6ON2)	10.409	0.001254	0.0118301	db	COG0466	GC_00001221, GC_00003251, GC_00009364	0.5714	1	14	20
Homoserine O-acetyltransferase (MET2) (PDB:2VAT)	10.409	0.001254	0.0118301	db	COG2021	GC_00001423, GC_00005661	0.5714	1	14	20
Malate synthase (AceB) (PDB:1D8C)	10.409	0.001254	0.0118301	db	COG2225	GC_00001248	0.5714	1	14	20
Fucose permease (FucP) (PDB:3O7P)	10.409	0.001254	0.0118301	GFS	COG0738	GC_00005943, GC_00007429	0.4286	0	14	20
Lipase chaperone LimK (LimK)	10.409	0.001254	0.0118301	GFS	COG5380	GC_00007632, GC_00007633	0.4286	0	14	20
CRISPR-Cas system-associated integrase Cas1 (Cas1) (PDB:2YZS)	10.409	0.001254	0.0118301	GFS	COG1518	GC_00006591, GC_00010138, GC_00013323	0.4286	0	14	20
Beta-glucosidase/6-phospho-beta-glucosidase/beta-galactosidase (BglB) (PDB:4HZ6)	10.409	0.001254	0.0118301	GFS	COG2723	GC_00010742, GC_00010743, GC_00011271	0.4286	0	14	20
Beta-galactosidase GanA (GanA) (PDB:1KWG)	10.409	0.001254	0.0118301	GFS	COG1874	GC_00004320	0.4286	0	14	20
Clumping factor A-related surface protein, MSCRAMM (microbial surface components recognizing adhesive matrix molecules) family, DEv-IgG fold (ClfA) (PDB:1N67) (PUBMED:12485987)	10.409	0.001254	0.0118301	GFS	COG4932	GC_00005722, GC_00010378	0.4286	0	14	20
5-chloro-2-hydroxyhydroquinone dehydrochlorinase TtfG, YCII superfamily (YCII) (PDB:1S7I) (PUBMED:23955343)	10.2592	0.00136008	0.012617	db	COG3795	GC_00003004, GC_00003091, GC_00004455, GC_00004508, GC_00005292, GC_00005518, GC_00009399, GC_00010377, GC_00012604	0.1429	0.7	14	20
Membrane protein involved in the export of O-antigen and teichoic acid (RfbX)	10.2592	0.00136008	0.012617	db	COG2244	GC_00002936, GC_00004018, GC_00007643, GC_00007801, GC_00008116, GC_00010338, GC_00011611, GC_00012424, GC_00012858	0.1429	0.7	14	20
Propionyl CoA:succinate CoA transferase (ACH1) (PDB:2G39) (PUBMED:10769117)	10.2592	0.00136008	0.012617	db	COG0427	GC_00003376, GC_00003696, GC_00005254, GC_00013279	0.1429	0.7	14	20
Predicted HD phosphohydrolase (PDB:4MLN)	10.2592	0.00136008	0.012617	db	COG4341	GC_00003410, GC_00005304, GC_00010545	0.1429	0.7	14	20
Cu/Ag efflux pump CusA (CusA) (PDB:3K07)	10.2592	0.00136008	0.012617	db	COG3696	GC_00002264, GC_00004139, GC_00011207	0.1429	0.7	14	20
Aromatic ring-cleaving dioxygenase (DodA) (PDB:2NYH)	9.91667	0.00163789	0.0142892	db	COG3805	GC_00003199	0	0.5	14	20
Hemerythrin (PDB:1A7D)	9.91667	0.00163789	0.0142892	db	COG2703	GC_00003039, GC_00011329	0	0.5	14	20
Nitrate reductase alpha subunit (NarG) (PDB:1Q16)	9.91667	0.00163789	0.0142892	db	COG5013	GC_00003254	0	0.5	14	20
Predicted RNA polymerase sigma factor, contains C-terminal TPR domain	9.91667	0.00163789	0.0142892	db	COG4941	GC_00003212	0	0.5	14	20
Nitrate reductase gamma subunit (NarI) (PDB:1Y5L)	9.91667	0.00163789	0.0142892	db	COG2181	GC_00003242, GC_00006596	0	0.5	14	20
Flavin prenyltransferase UbiX (UbiX) (PDB:1SBZ) (PUBMED:28754323;26083743)	9.91667	0.00163789	0.0142892	db	COG0163	GC_00002835	0	0.5	14	20
Nitrate reductase beta subunit (NarY) (PDB:1Y4Z)	9.91667	0.00163789	0.0142892	db	COG1140	GC_00003245	0	0.5	14	20
Cytochrome c peroxidase (MauG) (PDB:1EB7)	9.91667	0.00163789	0.0142892	db	COG1858	GC_00005702, GC_00006423, GC_00011866	0	0.5	14	20
Signal transduction histidine kinase NarQ, nitrate/nitrite-specific (NarQ)	9.91667	0.00163789	0.0142892	db	COG3850	GC_00003036	0	0.5	14	20
Divalent cation tolerance protein CutA (CutA1) (PDB:1NAQ)	9.91667	0.00163789	0.0142892	db	COG1324	GC_00003798, GC_00011449	0	0.5	14	20
Fe-S cluster assembly scaffold protein SufB (SufB) (PDB:1VH4)	9.91667	0.00163789	0.0142892	db	COG0719	GC_00003140, GC_00003850, GC_00011462	0	0.5	14	20
Uncharacterized membrane-anchored protein YitT, contains DUF161 and DUF2179 domains (YitT) (PDB:3HLU)	9.91667	0.00163789	0.0142892	db	COG1284	GC_00003588, GC_00006079	0	0.5	14	20
Uncharacterized membrane protein YccC (YccC)	9.91667	0.00163789	0.0142892	db	COG1289	GC_00005122, GC_00006095, GC_00011371	0	0.5	14	20
Cytosine/uracil/thiamine/allantoin permease (FUI1) (PDB:2JLN)	9.91667	0.00163789	0.0142892	db	COG1953	GC_00004472, GC_00006143	0	0.5	14	20
Nitrate reductase assembly protein NarJ, required for insertion of molybdenum cofactor (NarJ)	9.91667	0.00163789	0.0142892	db	COG2180	GC_00003239	0	0.5	14	20
Flagellar motor component MotA (MotA)	9.91667	0.00163789	0.0142892	db	COG1291	GC_00003213, GC_00011969	0	0.5	14	20
Flagellar biosynthesis protein FliP (FliP) (PDB:5H72)	9.91667	0.00163789	0.0142892	db	COG1338	GC_00002967	0	0.5	14	20
Uncharacterized conserved protein, contains GYD domain	9.91667	0.00163789	0.0142892	db	COG4274	GC_00003431, GC_00013288	0	0.5	14	20
Membrane integrity protein DedA, putative transporter, DedA/Tvp38 family (DedA) (PUBMED:24312110;25917916)!!!Rhodanese-related sulfurtransferase (PspE) (PDB:1TQ1)	9.91667	0.00163789	0.0142892	db	COG0586!!!COG0607	GC_00004036, GC_00009021	0	0.5	14	20
CRISPR-associated protein Csa3, CARF domain (Csa3) (PDB:2WTE) (PUBMED:21093452)	9.74393	0.00179916	0.0153121	db	COG3415	GC_00002388, GC_00002493, GC_00002857, GC_00003804, GC_00007097, GC_00008410, GC_00009071, GC_00009948, GC_00010020, GC_00010491, GC_00010816, GC_00011919, GC_00012217	0.0714	0.6	14	20
N-acetylglutamate synthase or related acetyltransferase, GNAT family (ArgA) (PDB:2R98)!!!DNA-binding transcriptional regulator, MarR family (MarR) (PDB:1JGS)	9.74393	0.00179916	0.0153121	db	COG1246!!!COG1846	GC_00002487	0.0714	0.6	14	20
DNA-binding response regulator, OmpR family, contains REC and winged-helix (wHTH) domain (OmpR) (PDB:1XHF)!!!Sensor histidine kinase WalK (WalK) (PDB:4I5S)!!!Extracytoplasmic sensor domain CHASE3 (specificity unknown) (CHASE3) (PDB:3VA9)	9.74393	0.00179916	0.0153121	db	COG0745!!!COG5002!!!COG5278	GC_00002640	0.0714	0.6	14	20
Transglutaminase (Tgl) (PDB:4PA5)	9.74393	0.00179916	0.0153121	db	COG5915	GC_00002673	0.0714	0.6	14	20
Nitric oxide reductase large subunit (NorB) (PDB:3WFC)	9.74393	0.00179916	0.0153121	db	COG3256	GC_00003246, GC_00006882	0.0714	0.6	14	20
Two-component response regulator, YesN/AraC family, consists of REC and AraC-type DNA-binding domains (YesN)	9.74393	0.00179916	0.0153121	db	COG4753	GC_00003107, GC_00004579	0.0714	0.6	14	20
Uncharacterized conserved protein, nuclear transport factor 2 (NTF2) superfamily	9.74393	0.00179916	0.0153121	db	COG3558	GC_00002653	0.0714	0.6	14	20
Pyruvate:ferredoxin oxidoreductase or related 2-oxoacid:ferredoxin oxidoreductase, gamma subunit (PorG) (PDB:1B0P)	9.74393	0.00179916	0.0153121	db	COG1014	GC_00003996, GC_00004177, GC_00012913	0.0714	0.6	14	20
PAS domain (PAS) (PDB:2MWG)!!!Bacteriophytochrome (light-regulated signal transduction histidine kinase) (PDB:2VEA)	9.48614	0.00207029	0.0174595	db	COG2202!!!COG4251	GC_00002555, GC_00004045, GC_00004276, GC_00004752, GC_00005467, GC_00005692, GC_00008289, GC_00010332, GC_00012528	0.2143	0.75	14	20
Na+/H+-dicarboxylate symporter (GltP) (PDB:1XFH)	9.48614	0.00207029	0.0174595	db	COG1301	GC_00001594, GC_00009244	0.2143	0.75	14	20
Site-specific DNA recombinase SpoIVCA/DNA invertase PinE (SpoIVCA) (PDB:1GDT)	9.48614	0.00207029	0.0174595	db	COG1961	GC_00004860, GC_00006566, GC_00006928, GC_00008526, GC_00009019, GC_00009554, GC_00009631, GC_00010234, GC_00010479, GC_00010971, GC_00011678, GC_00011700, GC_00011857, GC_00012775	0.2143	0.75	14	20
Predicted nuclease of the RNAse H fold, HicB family (HicB)	9.26827	0.00233158	0.0189731	GFS	COG4226	GC_00006783, GC_00008786, GC_00012740	0.5	0.05	14	20
Sterol desaturase/sphingolipid hydroxylase, fatty acid hydroxylase superfamily (ERG3) (PDB:4ZR0)	9.26827	0.00233158	0.0189731	db	COG3000	GC_00001851, GC_00002863, GC_00004244, GC_00004728, GC_00005817, GC_00005948, GC_00009510	0.5	0.95	14	20
K+-sensing histidine kinase KdpD (KdpD) (PDB:2KSF)	9.26827	0.00233158	0.0189731	db	COG2205	GC_00002098, GC_00002623, GC_00003192, GC_00004619, GC_00011291	0.5	0.95	14	20
Urease gamma subunit (UreA) (PDB:1A5K)	9.26827	0.00233158	0.0189731	db	COG0831	GC_00001426	0.5	0.95	14	20
Cytochrome c biogenesis protein ResB (ResB)	9.26827	0.00233158	0.0189731	db	COG1333	GC_00001569	0.5	0.95	14	20
Alkylated DNA repair dioxygenase AlkB (AlkB) (PDB:3KHC)	9.26827	0.00233158	0.0189731	db	COG3145	GC_00001789, GC_00006066	0.5	0.95	14	20
Na+(or H+)/acetate symporter ActP (ActP)	9.26827	0.00233158	0.0189731	db	COG4147	GC_00001413, GC_00003587, GC_00005101, GC_00008548, GC_00010084, GC_00010085, GC_00010171	0.5	0.95	14	20
D-aminoacyl-tRNA deacylase (Dtd) (PDB:1J7G) (PUBMED:10918062;16902403;24302572)	9.26827	0.00233158	0.0189731	db	COG1490	GC_00001489	0.5	0.95	14	20
DNA mismatch repair ATPase MutL (MutL) (PDB:1B62)	9.26827	0.00233158	0.0189731	db	COG0323	GC_00001347	0.5	0.95	14	20
NADH dehydrogenase, FAD-containing subunit (Ndh) (PDB:5NA4)	9.26827	0.00233158	0.0189731	db	COG1252	GC_00002015, GC_00004205, GC_00005190, GC_00005334, GC_00005978, GC_00007368, GC_00012772	0.5	0.95	14	20
Cobyrinic acid a,c-diamide synthase (CobB)	9.26827	0.00233158	0.0189731	db	COG1797	GC_00001469	0.5	0.95	14	20
Glucoamylase (glucan-1,4-alpha-glucosidase), GH15 family (SGA1) (PDB:1AGM)	9.26827	0.00233158	0.0189731	db	COG3387	GC_00001712, GC_00008172	0.5	0.95	14	20
Bacteriorhodopsin	8.99311	0.00270999	0.020902	GFS	COG5524	GC_00002391, GC_00004851	0.7143	0.2	14	20
Predicted homoserine dehydrogenase, contains C-terminal SAF domain (PDB:3UPL)	8.99311	0.00270999	0.020902	db	COG4091	GC_00002369, GC_00006318	0.2857	0.8	14	20
Bacterioferritin-associated ferredoxin (Bfd) (PDB:6E6R)	8.99311	0.00270999	0.020902	db	COG2906	GC_00002010	0.2857	0.8	14	20
Membrane-anchored ribosome-binding protein ElaB, inhibits growth in stationary phase, YqjD/DUF883 family (ElaB)	8.81491	0.00298779	0.020902	db	COG4575	GC_00002565, GC_00003124, GC_00004644, GC_00005490, GC_00006673, GC_00010835	0.4286	0.9	14	20
Chorismate mutase (PheA) (PDB:1ECM)	8.81491	0.00298779	0.020902	db	COG1605	GC_00001985, GC_00006661	0.4286	0.9	14	20
Predicted deacylase (PDB:3CDX)	8.81491	0.00298779	0.020902	db	COG3608	GC_00002069, GC_00003153, GC_00005731, GC_00005743, GC_00010231, GC_00012606	0.4286	0.9	14	20
Transglutaminase-like enzyme, putative cysteine protease (YebA) (PDB:3ISR)!!!Uncharacterized conserved protein, DUF2126 family	8.81491	0.00298779	0.020902	db	COG1305!!!COG4196	GC_00001366	0.4286	0.9	14	20
UDP-glucose 4-epimerase (GalE) (PDB:1A9Y)	8.81491	0.00298779	0.020902	db	COG1087	GC_00001487, GC_00007802	0.4286	0.9	14	20
DNA-binding transcriptional regulator, XRE-family HTH domain (XRE) (PDB:1UTX)	8.81491	0.00298779	0.020902	GFS	COG1476	GC_00004959, GC_00005809, GC_00006522, GC_00011075, GC_00011125	0.5714	0.1	14	20
DNA-adenine methylase (Dam) (PDB:4GOL)	8.81491	0.00298779	0.020902	GFS	COG0338	GC_00007174, GC_00008123, GC_00011900, GC_00012940, GC_00013310	0.5714	0.1	14	20
Phytoene dehydrogenase-related protein (PDB:4REP)	8.76074	0.00307784	0.020902	GFS	COG1233	GC_00002604, GC_00011680	0.6429	0.15	14	20
Predicted flavoprotein CzcO associated with the cation diffusion facilitator CzcD (CzcO) (PDB:4USQ)	8.76074	0.00307784	0.020902	GFS	COG2072	GC_00003542, GC_00007356, GC_00008785	0.6429	0.15	14	20
Protein/nucleotide deglycase, PfpI/YajL/DJ-1 family (repair of methylglyoxal-glycated proteins and nucleic acids) (YajL) (PDB:5SY4) (PUBMED:19028889;28596309;26678554)!!!Catalase (KatE) (PDB:6RJR)	8.76074	0.00307784	0.020902	db	COG0693!!!COG0753	GC_00002143, GC_00002314	0.3571	0.85	14	20
Uncharacterized conserved protein YcnI, contains cohesin/reeler-like domain (YcnI) (PDB:3ESM)	8.76074	0.00307784	0.020902	db	COG4549	GC_00002358, GC_00005446, GC_00009705	0.3571	0.85	14	20
Signal transduction histidine kinase (BaeS) (PDB:1JOY)!!!CheY-like REC (receiver) domain, includes chemotaxis protein CheY and sporulation regulator Spo0F (CheY) (PDB:6QRJ)!!!PAS domain (PAS) (PDB:2MWG)	8.76074	0.00307784	0.020902	db	COG0642!!!COG0784!!!COG2202	GC_00003658, GC_00004693, GC_00005102, GC_00005147, GC_00006061, GC_00006644, GC_00007507, GC_00010024, GC_00010476	0.3571	0.85	14	20
Glycosyltransferase, catalytic subunit of cellulose synthase and poly-beta-1,6-N-acetylglucosamine synthase (BcsA) (PDB:4HG6)	8.76074	0.00307784	0.020902	db	COG1215	GC_00002807, GC_00004682, GC_00007188, GC_00007189, GC_00007609, GC_00009172, GC_00010004, GC_00010301, GC_00010433, GC_00011209, GC_00011632, GC_00012002	0.3571	0.85	14	20
Dethiobiotin synthetase (BioD) (PDB:1DTS)	8.76074	0.00307784	0.020902	db	COG0132	GC_00001857, GC_00010847	0.3571	0.85	14	20
Membrane-associated enzyme, PAP2 (acid phosphatase) superfamily	8.76074	0.00307784	0.020902	db	COG3907	GC_00002227, GC_00007509, GC_00011541	0.3571	0.85	14	20
P pilus assembly protein, chaperone PapD (FimC) (PDB:1BF8)	8.58965	0.00338078	0.020902	db	COG3121	GC_00003649, GC_00008136, GC_00008898, GC_00010028, GC_00010030, GC_00010093, GC_00013155	0.1429	0.65	14	20
Acyl-CoA synthetase (NDP forming) (PatZN) (PDB:4YAK) (PUBMED:26251518)!!!Protein N-acetyltransferase, RimJ/RimL family (RimL) (PDB:1S7F)	8.58965	0.00338078	0.020902	db	COG1042!!!COG1670	GC_00003487, GC_00003957, GC_00010400	0.1429	0.65	14	20
D-alanyl-D-alanine dipeptidase (DdpX) (PDB:1R44) (PUBMED:23258706)	8.58965	0.00338078	0.020902	db	COG2173	GC_00002462	0.1429	0.65	14	20
RNA 2',3'-cyclic phosphodiesterase (2'-5' RNA ligase) (ThpR) (PDB:1IUH) (PUBMED:25239919)	8.58965	0.00338078	0.020902	db	COG1514	GC_00003425, GC_00009120, GC_00011795, GC_00012397	0.1429	0.65	14	20
DNA-binding response regulator, OmpR family, contains REC and winged-helix (wHTH) domain (OmpR) (PDB:1XHF)!!!CheY-like REC (receiver) domain, includes chemotaxis protein CheY and sporulation regulator Spo0F (CheY) (PDB:6QRJ)!!!DNA-binding transcriptional response regulator, NtrC family, contains REC, AAA-type ATPase, and a Fis-type DNA-binding domains (AtoC) (PDB:1ZY2)!!!Sensor histidine kinase W…	8.58965	0.00338078	0.020902	db	COG0745!!!COG0784!!!COG2204!!!COG5002	GC_00002285, GC_00004669, GC_00006537	0.1429	0.65	14	20
Outer membrane usher protein FimD/PapC (FimD) (PDB:2KT6)	8.58965	0.00338078	0.020902	db	COG3188	GC_00003359, GC_00008025, GC_00010696, GC_00010697, GC_00010799, GC_00011295, GC_00011639	0.1429	0.65	14	20
Serine protease, subtilisin family (AprE) (PDB:1SCJ)	8.58965	0.00338078	0.020902	db	COG1404	GC_00004657, GC_00005186, GC_00005194, GC_00007759	0.1429	0.65	14	20
Putative cobalt transporter membrane subunit CbtA (CbtA) (PUBMED:19915676)	8.58965	0.00338078	0.020902	db	COG5446	GC_00002477	0.1429	0.65	14	20
Flagellar basal body rod protein FlgF (FlgF)	8.568	0.00342123	0.020902	db	COG4787	GC_00003407	0	0.45	14	20
Uncharacterized conserved protein with two CxxC motifs, DUF1111 family	8.568	0.00342123	0.020902	db	COG3488	GC_00003366	0	0.45	14	20
c-di-AMP phosphodiesterase AtaC or nucleotide pyrophosphatase, AlkP superfamily (AtaC) (PDB:1EI6) (PUBMED:32188788)	8.568	0.00342123	0.020902	db	COG1524	GC_00002682, GC_00004393	0	0.45	14	20
Hemoglobin-like flavoprotein (Hmp) (PDB:3OZU)!!!Flavodoxin/ferredoxin--NADP reductase (Fpr) (PDB:3OZU)	8.568	0.00342123	0.020902	db	COG1017!!!COG1018	GC_00003427	0	0.45	14	20
Imelysin-like iron-regulated protein IrpA, duplicated M75 peptidase-like domain (IrpA) (PUBMED:21799754)	8.568	0.00342123	0.020902	db	COG3487	GC_00003341	0	0.45	14	20
Putative NADH-flavin reductase (YwnB) (PDB:3EW7)	8.568	0.00342123	0.020902	db	COG2910	GC_00003326	0	0.45	14	20
Predicted alpha/beta hydrolase	8.568	0.00342123	0.020902	db	COG4757	GC_00003460	0	0.45	14	20
Streptogramin lyase (Vgb)	8.568	0.00342123	0.020902	db	COG4257	GC_00004101, GC_00005420	0	0.45	14	20
Flagellar biosynthesis protein FliQ (FliQ) (PDB:6F2D)	8.568	0.00342123	0.020902	db	COG1987	GC_00003211	0	0.45	14	20
Acetyltransferase, isoleucine patch superfamily (WbbJ)	8.568	0.00342123	0.020902	db	COG0110	GC_00005149, GC_00006502, GC_00010604, GC_00010766, GC_00011641, GC_00012780	0	0.45	14	20
Protein N-terminal and lysine N-methylase, NNT1/EFM7 family (Nnt1) (PDB:3BZB) (PUBMED:23349634;26545399)	8.568	0.00342123	0.020902	db	COG3897	GC_00003382	0	0.45	14	20
Flagellar biosynthesis protein FlhA (FlhA) (PDB:6AI0)	8.568	0.00342123	0.020902	db	COG1298	GC_00003142	0	0.45	14	20
Flagellar basal body P-ring protein FlgI (FlgI)	8.568	0.00342123	0.020902	db	COG1706	GC_00003114	0	0.45	14	20
Flagellar basal body rod protein FlgB (FlgB)	8.568	0.00342123	0.020902	db	COG1815	GC_00003429	0	0.45	14	20
Flagellar biosynthesis protein FlhB (FlhB) (PDB:6S3L)	8.568	0.00342123	0.020902	db	COG1377	GC_00003411	0	0.45	14	20
SirA-like two-layered alpha/beta sandwich domain, DUF2249 family	8.568	0.00342123	0.020902	db	COG4309	GC_00003252, GC_00005469, GC_00008396, GC_00010862	0	0.45	14	20
DNA-directed RNA polymerase specialized sigma subunit (FliA) (PDB:1RP3)	8.568	0.00342123	0.020902	db	COG1191	GC_00003112	0	0.45	14	20
1-phosphofructokinase or 6-phosphofructokinase II (FruK) (PDB:2ABQ)	8.568	0.00342123	0.020902	db	COG1105	GC_00003491	0	0.45	14	20
DNA repair exonuclease SbcCD nuclease subunit (SbcD) (PDB:6S85)	8.568	0.00342123	0.020902	db	COG0420	GC_00005696, GC_00007691, GC_00009226	0	0.45	14	20
Glucose dehydrogenase, PQQ-dependent (Gcd) (PDB:1FLG)	8.568	0.00342123	0.020902	db	COG4993	GC_00004425, GC_00006658, GC_00009350	0	0.45	14	20
c-di-GMP phosphodiesterase YuxH/PdeH, contains EAL and HDOD domains (YuxH) (PUBMED:23893111)	8.568	0.00342123	0.020902	db	COG3434	GC_00006468, GC_00008326, GC_00008510, GC_00011042	0	0.45	14	20
Flagellar motor switch/type III secretory pathway protein FliN (FliN) (PDB:1O9Y)	8.568	0.00342123	0.020902	db	COG1886	GC_00003139	0	0.45	14	20
Flagellar motor switch protein FliG (FliG) (PDB:4FHR)	8.568	0.00342123	0.020902	db	COG1536	GC_00003093	0	0.45	14	20
Flagellar basal body rod protein FlgG (FlgG) (PDB:6JZR)	8.568	0.00342123	0.020902	db	COG4786	GC_00003115	0	0.45	14	20
Fe-S cluster assembly ATPase SufC (SufC) (PDB:2D3W)	8.568	0.00342123	0.020902	db	COG0396	GC_00003301	0	0.45	14	20
3-methyladenine DNA glycosylase Mpg (Mpg) (PDB:1BNK)	8.568	0.00342123	0.020902	db	COG2094	GC_00003399	0	0.45	14	20
Flagellar motor switch protein FliM (FliM) (PDB:2HP7)	8.568	0.00342123	0.020902	db	COG1868	GC_00003121	0	0.45	14	20
Flagellar basal body rod protein FlgC (FlgC)	8.568	0.00342123	0.020902	db	COG1558	GC_00003116	0	0.45	14	20
Flagellar biosynthesis/type III secretory pathway M-ring protein FliF/YscJ (FliF) (PDB:6SCN)	8.568	0.00342123	0.020902	db	COG1766	GC_00003346	0	0.45	14	20
CRISPR/Cas system-associated endoribonuclease Cas2 (Cas2) (PDB:2I0X)	8.37324	0.00380787	0.020902	GFS	COG1343	GC_00005747, GC_00013053	0.3571	0	14	20
Predicted 3'-5' exonuclease related to the exonuclease domain of PolB	8.37324	0.00380787	0.020902	GFS	COG3298	GC_00004792	0.3571	0	14	20
Metal-responsive transcriptional regulator, contains CopG/Arc/MetJ DNA-binding domain (NikR) (PDB:1Q5V)	8.37324	0.00380787	0.020902	GFS	COG0864	GC_00007814, GC_00009822	0.3571	0	14	20
Beta-galactosidase/beta-glucuronidase (LacZ) (PDB:5N6U) (PUBMED:19291314)	8.37324	0.00380787	0.020902	GFS	COG3250	GC_00005632	0.3571	0	14	20
Cytidine deaminase (Cdd) (PDB:1AF2)	8.37324	0.00380787	0.020902	GFS	COG0295	GC_00004243	0.3571	0	14	20
Outer membrane protease (OmpT) (PDB:1I78)	8.37324	0.00380787	0.020902	GFS	COG4571	GC_00004789	0.3571	0	14	20
Isopenicillin N synthase and related dioxygenases (PcbC) (PDB:1BK0)	8.37324	0.00380787	0.020902	GFS	COG3491	GC_00004960	0.3571	0	14	20
Fatty acid-binding protein DegV (function unknown) (DegV) (PDB:1MGP)	8.37324	0.00380787	0.020902	GFS	COG1307	GC_00005032	0.3571	0	14	20
Adenosylcobinamide amidohydrolase (CbiZ) (PUBMED:14990804)	8.37324	0.00380787	0.020902	GFS	COG1865	GC_00007545, GC_00010243	0.3571	0	14	20
Phosphotransferase system, galactitol-specific IIC component (SgcC)	8.37324	0.00380787	0.020902	GFS	COG3775	GC_00004969	0.3571	0	14	20
DNA-binding beta-propeller fold protein YncE (YncE) (PDB:3VGZ) (PUBMED:22120742;28628661)!!!Streptogramin lyase (Vgb)	8.37324	0.00380787	0.020902	GFS	COG3391!!!COG4257	GC_00004952	0.3571	0	14	20
Thymidine kinase (Tdk) (PDB:1W4R)	8.37324	0.00380787	0.020902	GFS	COG1435	GC_00004812	0.3571	0	14	20
UTP:GlnB (protein PII) uridylyltransferase (GlnD)	8.37324	0.00380787	0.020902	db	COG2844	GC_00001148	0.6429	1	14	20
Replication-associated recombination protein RarA (DNA-dependent ATPase) (RarA) (PDB:3PVS)	8.37324	0.00380787	0.020902	db	COG2256	GC_00000874	0.6429	1	14	20
Formylglycine-generating enzyme, required for sulfatase activity, contains SUMF1/FGE domain (YfmG) (PDB:2AFT)	8.37324	0.00380787	0.020902	db	COG1262	GC_00001658, GC_00002096, GC_00003538, GC_00004506	0.6429	1	14	20
Predicted aminopeptidase	8.37324	0.00380787	0.020902	db	COG4324	GC_00001256	0.6429	1	14	20
Alanyl-tRNA synthetase (AlaS) (PDB:2ZZE)	8.37324	0.00380787	0.020902	db	COG0013	GC_00001133	0.6429	1	14	20
Ribosome-binding ATPase YchF, GTP1/OBG family (GTP1) (PDB:2DWQ) (PUBMED:21527254)	8.37324	0.00380787	0.020902	db	COG0012	GC_00000826	0.6429	1	14	20
Phosphoribosylformimino-5-aminoimidazole carboxamide ribonucleotide (ProFAR) isomerase (HisA) (PDB:4U28)	8.37324	0.00380787	0.020902	db	COG0106	GC_00000905	0.6429	1	14	20
ABC-type dipeptide/oligopeptide/nickel transport system, permease component (DppB)	8.37324	0.00380787	0.020902	db	COG0601	GC_00001832, GC_00001979, GC_00002119, GC_00003071, GC_00003162, GC_00003452, GC_00004519, GC_00004755, GC_00005504, GC_00005590, GC_00006793, GC_00006950, GC_00007953, GC_00011315, GC_00011782	0.6429	1	14	20
2-oxoglutarate dehydrogenase complex, dehydrogenase (E1) component, and related enzymes (SucA) (PDB:2JGD)	8.37324	0.00380787	0.020902	db	COG0567	GC_00001057	0.6429	1	14	20
tRNA-binding EMAP/Myf domain (EMAP) (PDB:1MKH)!!!Methionyl-tRNA synthetase (MetG) (PDB:1A8H)	8.37324	0.00380787	0.020902	db	COG0073!!!COG0143	GC_00001129	0.6429	1	14	20
Predicted phosphoesterase, related to the Icc protein (PDB:2YVT)	8.37324	0.00380787	0.020902	db	COG2129	GC_00001222, GC_00011494, GC_00012544	0.6429	1	14	20
Ribosomal protein L7/L12 (RplL) (PDB:1CTF)	8.37324	0.00380787	0.020902	db	COG0222	GC_00001033	0.6429	1	14	20
Apolipoprotein N-acyltransferase (Lnt) (PDB:6NWR)	8.37324	0.00380787	0.020902	db	COG0815	GC_00001322, GC_00012815	0.6429	1	14	20
Glutamate racemase (MurI) (PDB:1B73)	8.37324	0.00380787	0.020902	db	COG0796	GC_00001338, GC_00007133	0.6429	1	14	20
3-hydroxyacyl-CoA dehydrogenase (FadB) (PDB:5ZQZ)	8.37324	0.00380787	0.020902	db	COG1250	GC_00001259, GC_00004029, GC_00008676, GC_00013062	0.6429	1	14	20
Tetraacyldisaccharide-1-P 4'-kinase (Lipid A 4'-kinase) (LpxK) (PDB:4EHW)	8.37324	0.00380787	0.020902	db	COG1663	GC_00001653, GC_00005031	0.6429	1	14	20
Predicted secreted (periplasmic) protein	8.37324	0.00380787	0.020902	db	COG3471	GC_00001466, GC_00007423	0.6429	1	14	20
Ribosome recycling factor (Frr) (PDB:1DD5)	8.37324	0.00380787	0.020902	db	COG0233	GC_00000942	0.6429	1	14	20
Arginyl-tRNA synthetase (ArgS) (PDB:1BS2)	8.37324	0.00380787	0.020902	db	COG0018	GC_00000857	0.6429	1	14	20
Membrane H+-translocase/NADH:ubiquinone oxidoreductase subunit 5 (chain L)/Multisubunit Na+/H+ antiporter, MnhA subunit (NuoL) (PDB:3RKO)	8.37324	0.00380787	0.020902	db	COG1009	GC_00001134, GC_00008319	0.6429	1	14	20
ATP-dependent protease Clp, ATPase subunit ClpX (ClpX) (PDB:3HTE)	8.37324	0.00380787	0.020902	db	COG1219	GC_00001091	0.6429	1	14	20
Enoyl-[acyl-carrier-protein] reductase FabI (FabI) (PDB:1C14)	8.37324	0.00380787	0.020902	db	COG0623	GC_00001042, GC_00006608	0.6429	1	14	20
Outer membrane protein assembly factor BamB, contains PQQ-like beta-propeller repeat (PQQ) (PDB:6TJG)	8.37324	0.00380787	0.020902	db	COG1520	GC_00001143	0.6429	1	14	20
Chromosome segregation ATPase Smc (Smc) (PDB:5XG3)	8.37324	0.00380787	0.020902	db	COG1196	GC_00001504, GC_00003563, GC_00004586, GC_00007220, GC_00011255, GC_00012270	0.6429	1	14	20
Oligoribonuclease (3'-5' exoribonuclease) (Orn) (PDB:1YTA)	8.37324	0.00380787	0.020902	db	COG1949	GC_00000840	0.6429	1	14	20
DNA-binding transcriptional regulator, IscR family (IscR) (PDB:1XD7)	8.37324	0.00380787	0.020902	db	COG1959	GC_00000035, GC_00005343, GC_00005636, GC_00006427, GC_00006572, GC_00011216, GC_00011347, GC_00012793	0.6429	1	14	20
Uncharacterized conserved protein, DUF58 family, contains vWF domain (YeaD2)	8.37324	0.00380787	0.020902	db	COG1721	GC_00001163, GC_00001636, GC_00012186	0.6429	1	14	20
Magnetosome formation protein MamQ, lipoprotein antigen LemA family (LemA) (PDB:2ETD) (PUBMED:14638756;20212111;26884433)	8.37324	0.00380787	0.020902	db	COG1704	GC_00001155, GC_00002012, GC_00004340	0.6429	1	14	20
3-5 helicase subunit RecB of the DNA repair enzyme RecBCD (exonuclease V) (RecB) (PDB:3U44) (PUBMED:29901759;30601118)	8.37324	0.00380787	0.020902	db	COG1074	GC_00001756, GC_00005045, GC_00010031	0.6429	1	14	20
Glucose-6-phosphate 1-dehydrogenase (Zwf) (PDB:5B7W) (PUBMED:18950999)	8.37324	0.00380787	0.020902	db	COG0364	GC_00000947, GC_00011528, GC_00012625	0.6429	1	14	20
Holliday junction resolvasome RuvABC, ATP-dependent DNA helicase subunit RuvB (RuvB) (PDB:1HQC)	8.37324	0.00380787	0.020902	db	COG2255	GC_00001194	0.6429	1	14	20
Nicotinic acid phosphoribosyltransferase (PncB) (PDB:1VLP)	8.37324	0.00380787	0.020902	db	COG1488	GC_00000890, GC_00011765, GC_00012100	0.6429	1	14	20
Protein chain release factor RF1 (PrfA) (PDB:1RQ0)	8.37324	0.00380787	0.020902	db	COG0216	GC_00001159	0.6429	1	14	20
tRNA A37 threonylcarbamoyladenosine dehydratase (TcdA) (PDB:4D7A) (PUBMED:27913733)	8.37324	0.00380787	0.020902	db	COG1179	GC_00001127, GC_00013114	0.6429	1	14	20
Carbonic anhydrase (CynT) (PDB:1EKJ) (PUBMED:22081392)	8.37324	0.00380787	0.020902	db	COG0288	GC_00000638, GC_00003166, GC_00005269, GC_00011085	0.6429	1	14	20
Transketolase (TktA) (PDB:1AY0)	8.37324	0.00380787	0.020902	db	COG0021	GC_00000130, GC_00006888	0.6429	1	14	20
Ribosomal protein L18 (RplR) (PDB:1VS6)	8.37324	0.00380787	0.020902	db	COG0256	GC_00000805	0.6429	1	14	20
Primosomal protein N' (replication factor Y) - superfamily II helicase (PriA) (PDB:6DCR)	8.37324	0.00380787	0.020902	db	COG1198	GC_00001197	0.6429	1	14	20
Signal transduction histidine kinase ComP (ComP) (PDB:4GT8)!!!Extracytoplasmic sensor domain CHASE3 (specificity unknown) (CHASE3) (PDB:3VA9)	8.37324	0.00380787	0.020902	db	COG4585!!!COG5278	GC_00001297, GC_00005921, GC_00007329, GC_00008121, GC_00009656	0.6429	1	14	20
RecG-like helicase (RecG) (PDB:1GM5)	8.37324	0.00380787	0.020902	db	COG1200	GC_00001086	0.6429	1	14	20
Ribosomal 30S subunit maturation factor RimM, required for 16S rRNA processing (RimM) (PDB:2QGG)	8.37324	0.00380787	0.020902	db	COG0806	GC_00001121	0.6429	1	14	20
Seryl-tRNA synthetase (SerS) (PDB:1SER)	8.37324	0.00380787	0.020902	db	COG0172	GC_00001173	0.6429	1	14	20
NADH:ubiquinone oxidoreductase subunit 4 (chain M) (NuoM) (PDB:6HUM)	8.37324	0.00380787	0.020902	db	COG1008	GC_00001016	0.6429	1	14	20
Uncharacterized conserved protein, DUF427 family (PDB:3DJM)	8.37324	0.00380787	0.020902	db	COG2343	GC_00001030, GC_00002892	0.6429	1	14	20
3-dehydroquinate synthetase (AroB) (PDB:3ZOK)	8.37324	0.00380787	0.020902	db	COG0337	GC_00001123	0.6429	1	14	20
Zn-dependent oligopeptidase, M3 family (Dcp) (PDB:5L43) (PUBMED:25239919;31422053)	8.37324	0.00380787	0.020902	db	COG0339	GC_00001147	0.6429	1	14	20
NAD-dependent DNA ligase (Lig) (PDB:5TT5)	8.37324	0.00380787	0.020902	db	COG0272	GC_00001082	0.6429	1	14	20
IMP dehydrogenase/GMP reductase (GuaB) (PDB:1B3O)	8.37324	0.00380787	0.020902	db	COG0516	GC_00001063	0.6429	1	14	20
Muramoyltetrapeptide carboxypeptidase LdcA (peptidoglycan recycling) (LdcA) (PDB:3TLZ)	8.37324	0.00380787	0.020902	db	COG1619	GC_00001126	0.6429	1	14	20
NADH:ubiquinone oxidoreductase subunit 3 (chain A) (NuoA) (PDB:3RKO)	8.37324	0.00380787	0.020902	db	COG0838	GC_00001022	0.6429	1	14	20
Asp-tRNAAsn/Glu-tRNAGln amidotransferase B subunit (GatB) (PDB:3H0M)	8.37324	0.00380787	0.020902	db	COG0064	GC_00001136	0.6429	1	14	20
dGTP triphosphohydrolase (Dgt) (PDB:6OI7)	8.37324	0.00380787	0.020902	db	COG0232	GC_00001196	0.6429	1	14	20
Phosphoenolpyruvate carboxylase (Ppc) (PDB:1FIY)	8.37324	0.00380787	0.020902	db	COG2352	GC_00001175	0.6429	1	14	20
Biotin carboxyl carrier protein (AccB) (PDB:1A6X)	8.37324	0.00380787	0.020902	db	COG0511	GC_00001172	0.6429	1	14	20
NAD(P)H-hydrate repair enzyme Nnr, NAD(P)H-hydrate epimerase domain (Nnr1) (PDB:3RRB)!!!NAD(P)H-hydrate repair enzyme Nnr, NAD(P)H-hydrate dehydratase domain (Nnr2) (PDB:1KYH)	8.37324	0.00380787	0.020902	db	COG0062!!!COG0063	GC_00001780, GC_00005995, GC_00008095	0.6429	1	14	20
Phosphate/sulfate permease (PitA) (PUBMED:31358606)	8.37324	0.00380787	0.020902	db	COG0306	GC_00001122, GC_00005903	0.6429	1	14	20
Tartrate dehydratase beta subunit/Fumarate hydratase class I, C-terminal domain (FumA) (PDB:5L2R)!!!Tartrate dehydratase alpha subunit/Fumarate hydratase class I, N-terminal domain (TtdA) (PDB:5L2R) (PUBMED:15613473)	8.37324	0.00380787	0.020902	db	COG1838!!!COG1951	GC_00000920	0.6429	1	14	20
Folylpolyglutamate synthase/Dihydropteroate synthase (FolC) (PDB:1W78)	8.37324	0.00380787	0.020902	db	COG0285	GC_00001181	0.6429	1	14	20
2-keto-3-deoxy-L-rhamnonate aldolase RhmA (HpcH) (PDB:1DXE)	8.37324	0.00380787	0.020902	db	COG3836	GC_00001797, GC_00001944, GC_00005951, GC_00008865, GC_00013095	0.6429	1	14	20
HrpA-like RNA helicase (HrpA) (PDB:5N8R)	8.37324	0.00380787	0.020902	db	COG1643	GC_00000992	0.6429	1	14	20
Ribosomal protein S15P/S13E (RpsO) (PDB:4V4H)	8.37324	0.00380787	0.020902	db	COG0184	GC_00001023	0.6429	1	14	20
Malate/lactate dehydrogenase (Mdh) (PDB:4WLO)	8.37324	0.00380787	0.020902	db	COG0039	GC_00000936	0.6429	1	14	20
tRNA U34 5-carboxymethylaminomethyl modifying enzyme MnmG/GidA (MnmG) (PDB:2ZXH)	8.37324	0.00380787	0.020902	db	COG0445	GC_00001145	0.6429	1	14	20
Membrane carboxypeptidase/penicillin-binding protein (MrcA) (PDB:3D0F)	8.37324	0.00380787	0.020902	db	COG5009	GC_00001014, GC_00001015	0.6429	1	14	20
Fructose-1,6-bisphosphatase (Fbp) (PDB:1BK4)	8.37324	0.00380787	0.020902	db	COG0158	GC_00000079	0.6429	1	14	20
NADH dehydrogenase/NADH:ubiquinone oxidoreductase 75 kD subunit (chain G) (NuoG) (PDB:1C4A)	8.37324	0.00380787	0.020902	db	COG1034	GC_00001162, GC_00004016, GC_00009035, GC_00009343, GC_00011292	0.6429	1	14	20
Putative lipoate-binding regulatory protein, UPF0250 family (YbeD) (PDB:1RWU) (PUBMED:15547281)	8.37324	0.00380787	0.020902	db	COG2921	GC_00001158	0.6429	1	14	20
DNA polymerase III, gamma/tau subunits (DnaX) (PDB:1A5T)	8.37324	0.00380787	0.020902	db	COG2812	GC_00001068	0.6429	1	14	20
Membrane protein insertase Oxa1/YidC/SpoIIIJ (YidC) (PDB:3WO6)	8.37324	0.00380787	0.020902	db	COG0706	GC_00001174	0.6429	1	14	20
NADH:ubiquinone oxidoreductase 49 kD subunit (chain D) (NuoD) (PDB:2FUG)	8.37324	0.00380787	0.020902	db	COG0649	GC_00001006	0.6429	1	14	20
ABC-type uncharacterized transport system, auxiliary component (PDB:2IQI)	8.37324	0.00380787	0.020902	db	COG3218	GC_00001703, GC_00007362, GC_00012704	0.6429	1	14	20
FoF1-type ATP synthase, membrane subunit c/Archaeal/vacuolar-type H+-ATPase, subunit K (AtpE) (PDB:1C17)	8.37324	0.00380787	0.020902	db	COG0636	GC_00000031, GC_00005539	0.6429	1	14	20
Phosphoserine aminotransferase (SerC) (PDB:1BJN)	8.37324	0.00380787	0.020902	db	COG1932	GC_00001048	0.6429	1	14	20
ATP-dependent Zn proteases (HflB) (PDB:1LV7)	8.37324	0.00380787	0.020902	db	COG0465	GC_00001096, GC_00006453, GC_00009088, GC_00011614, GC_00011654	0.6429	1	14	20
Predicted molibdopterin-dependent oxidoreductase YjgC (YjgC) (PDB:1AA6)	8.37324	0.00380787	0.020902	db	COG3383	GC_00001150, GC_00008180	0.6429	1	14	20
Fe-S-cluster-containing dehydrogenase component (DMSO reductase) (HybA) (PDB:2VPW)	8.37324	0.00380787	0.020902	db	COG0437	GC_00001595, GC_00003084	0.6429	1	14	20
Adenylosuccinate synthase (PurA) (PDB:1ADE)	8.37324	0.00380787	0.020902	db	COG0104	GC_00001200	0.6429	1	14	20
Glutamine synthetase (GlnA) (PDB:1F1H)	8.37324	0.00380787	0.020902	db	COG0174	GC_00001403, GC_00002288, GC_00002483, GC_00003064, GC_00005004	0.6429	1	14	20
Zn-dependent alcohol/formaldehyde dehydrogenase (FrmA) (PDB:1A71)	8.37324	0.00380787	0.020902	db	COG1062	GC_00001035	0.6429	1	14	20
Sulfate adenylyltransferase subunit 1, EFTu-like GTPase family (CysN) (PDB:1ZUN)	8.37324	0.00380787	0.020902	db	COG2895	GC_00001074	0.6429	1	14	20
Ribosomal protein S12 (RpsL) (PDB:4V4H)	8.37324	0.00380787	0.020902	db	COG0048	GC_00000808	0.6429	1	14	20
Ribonuclease D (Rnd) (PDB:5C0Y) (PUBMED:18821773)	8.37324	0.00380787	0.020902	db	COG0349	GC_00001113	0.6429	1	14	20
Outer membrane lipoprotein LptE/RlpB (LPS assembly) (LptE) (PDB:2JXP)	8.37324	0.00380787	0.020902	db	COG2980	GC_00001179	0.6429	1	14	20
CTP synthase (UTP-ammonia lyase) (PyrG) (PDB:1S1M)	8.37324	0.00380787	0.020902	db	COG0504	GC_00001050	0.6429	1	14	20
Aspartate-semialdehyde dehydrogenase (Asd) (PDB:1BRM)	8.37324	0.00380787	0.020902	db	COG0136	GC_00001049	0.6429	1	14	20
Membrane integrity protein DedA, putative transporter, DedA/Tvp38 family (DedA) (PUBMED:24312110;25917916)	8.37324	0.00380787	0.020902	db	COG0586	GC_00000868, GC_00010840, GC_00011916, GC_00013212	0.6429	1	14	20
Polyribonucleotide nucleotidyltransferase (polynucleotide phosphorylase) (Pnp) (PDB:1E3P)	8.37324	0.00380787	0.020902	db	COG1185	GC_00001187	0.6429	1	14	20
Polyphosphate kinase 2, PPK2 family (PPK2) (PDB:3CZP)	8.37324	0.00380787	0.020902	db	COG2326	GC_00001395, GC_00002365, GC_00009239	0.6429	1	14	20
Membrane-associated protease RseP, regulator of RpoE activity (RseP)	8.37324	0.00380787	0.020902	db	COG0750	GC_00000893	0.6429	1	14	20
Heme A synthase (CtaA) (PDB:6A2J)	8.37324	0.00380787	0.020902	db	COG1612	GC_00001249	0.6429	1	14	20
Sulfur carrier protein ThiS (thiamine biosynthesis) (ThiS) (PDB:1F0Z)	8.37324	0.00380787	0.020902	db	COG2104	GC_00001993, GC_00004192, GC_00005614, GC_00011957	0.6429	1	14	20
Ubiquinone biosynthesis protein UbiJ, contains SCP2 domain (UbiJ) (PUBMED:24142253;28559279)	8.37324	0.00380787	0.020902	db	COG3165	GC_00001943, GC_00005053, GC_00006028	0.6429	1	14	20
Lipoprotein Med, regulator of KinD/Spo0A, PBP1-ABC superfamily, includes NupN (Med) (PDB:2FQW) (PUBMED:21622736)	8.37324	0.00380787	0.020902	db	COG1744	GC_00001157, GC_00002203, GC_00004533, GC_00004565, GC_00006612	0.6429	1	14	20
Translation initiation factor IF-3 (InfC) (PDB:2IFE)	8.37324	0.00380787	0.020902	db	COG0290	GC_00000755	0.6429	1	14	20
Predicted glutamine amidotransferase YafJ (YafJ) (PDB:1TE5)	8.37324	0.00380787	0.020902	db	COG0121	GC_00000117, GC_00012096	0.6429	1	14	20
Nucleoside diphosphate kinase (Ndk) (PDB:1B4S)	8.37324	0.00380787	0.020902	db	COG0105	GC_00000813	0.6429	1	14	20
Glycine/D-amino acid oxidase (deaminating) (DadA) (PDB:3AWI)!!!tRNA U34 5-methylaminomethyl-2-thiouridine-forming methyltransferase MnmC (MnmC) (PDB:3AWI)	8.37324	0.00380787	0.020902	db	COG0665!!!COG4121	GC_00002024, GC_00004973, GC_00009275, GC_00010184	0.6429	1	14	20
NADH:ubiquinone oxidoreductase 24 kD subunit (chain E) (NuoE) (PDB:5XF9)	8.37324	0.00380787	0.020902	db	COG1905	GC_00001107, GC_00007735, GC_00010292	0.6429	1	14	20
Transposase, IS1182 family	8.26011	0.00405257	0.021985	db	COG3666	GC_00004460, GC_00005246, GC_00006175, GC_00006574, GC_00006886, GC_00008657, GC_00009050, GC_00009186, GC_00010076, GC_00011283, GC_00013264	0.0714	0.55	14	20
Predicted methyltransferase	8.26011	0.00405257	0.021985	db	COG4798	GC_00002772	0.0714	0.55	14	20
Acetamidase/formamidase (FmdA) (PDB:2F4L)	8.26011	0.00405257	0.021985	db	COG2421	GC_00003572, GC_00006414	0.0714	0.55	14	20
Signal-transduction protein containing cAMP-binding, CBS, and nucleotidyltransferase domains	8.26011	0.00405257	0.021985	db	COG2905	GC_00004159, GC_00005327, GC_00005486, GC_00005698, GC_00006924, GC_00009051, GC_00011908, GC_00012522	0.0714	0.55	14	20
Urocanate hydratase (HutU) (PDB:1UWK)	8.26011	0.00405257	0.021985	db	COG2987	GC_00002639	0.0714	0.55	14	20
Chemotaxis protein histidine kinase CheA (CheA) (PDB:1B3Q)	8.26011	0.00405257	0.021985	db	COG0643	GC_00003758, GC_00008533, GC_00008534	0.0714	0.55	14	20
Autotransporter translocation and assembly protein TamB (TamB) (PDB:5VTG)	7.77097	0.00530925	0.0286906	db	COG2911	GC_00002522, GC_00007832	0.2143	0.7	14	20
ABC-type molybdate transport system, ATPase component ModC (ModC)	7.77097	0.00530925	0.0286906	db	COG4148	GC_00002168	0.2143	0.7	14	20
Type II secretory pathway, component PulL (PulL) (PDB:2W7V) (PUBMED:11679764)	7.32308	0.00680748	0.0346347	GFS	COG3297	GC_00003338, GC_00004413, GC_00004873, GC_00007771, GC_00008046	1	0.6	14	20
23S rRNA C2501 and tRNA U34 5'-hydroxylation protein RlhA/YrrN/YrrO, U32 peptidase family (RlhA) (PDB:5D88) (PUBMED:31253794;31358606)	7.32308	0.00680748	0.0346347	db	COG0826	GC_00003775, GC_00004227, GC_00006893	0	0.4	14	20
Flagellar biosynthesis/type III secretory pathway ATPase FliI (FliI) (PDB:5B0O)	7.32308	0.00680748	0.0346347	db	COG1157	GC_00003363	0	0.4	14	20
Flagellar biosynthesis GTPase FlhF (FlhF) (PDB:3SYN)	7.32308	0.00680748	0.0346347	db	COG1419	GC_00005442, GC_00008352	0	0.4	14	20
Flagellum-specific peptidoglycan hydrolase FlgJ (FlgJ) (PDB:2ZYC)!!!Rod binding protein domain (FlgJ1)	7.32308	0.00680748	0.0346347	db	COG1705!!!COG3951	GC_00003673	0	0.4	14	20
Fe2+ transporter FeoB (FeoB) (PDB:3TAH) (PUBMED:32095817)	7.32308	0.00680748	0.0346347	db	COG0370	GC_00003385	0	0.4	14	20
Flagellar basal body-associated protein FliL (FliL)	7.32308	0.00680748	0.0346347	db	COG1580	GC_00005195, GC_00007882	0	0.4	14	20
Chemotaxis receptor (MCP) glutamine deamidase CheD (CheD) (PDB:2F9Z)	7.32308	0.00680748	0.0346347	db	COG1871	GC_00003585	0	0.4	14	20
Molybdopterin-binding protein MopI (MopI) (PDB:1B9M)	7.32308	0.00680748	0.0346347	db	COG3585	GC_00003604	0	0.4	14	20
Flagellin and related hook-associated protein FlgL (FlgL) (PDB:1IO1)	7.32308	0.00680748	0.0346347	db	COG1344	GC_00003597, GC_00005635, GC_00009994	0	0.4	14	20
ABC-type proline/glycine betaine transport system, periplasmic component (ProX) (PDB:1R9L)	7.32308	0.00680748	0.0346347	db	COG2113	GC_00002368, GC_00005135	0	0.4	14	20
Formate/nitrite transporter FocA, FNT family (FocA) (PDB:3KCU)	7.32308	0.00680748	0.0346347	db	COG2116	GC_00006912, GC_00009861, GC_00011951	0	0.4	14	20
Flagellar biosynthesis chaperone FliJ (FliJ) (PDB:3AJW)	7.32308	0.00680748	0.0346347	db	COG2882	GC_00003652	0	0.4	14	20
Flagellar hook-associated protein FlgK (FlgK) (PDB:2D4Y)	7.32308	0.00680748	0.0346347	db	COG1256	GC_00003731	0	0.4	14	20
Flagellar hook-capping protein FlgD (FlgD) (PDB:6IEF)	7.32308	0.00680748	0.0346347	db	COG1843	GC_00003645	0	0.4	14	20
Flagellar hook protein FlgE (FlgE) (PDB:3A69)	7.32308	0.00680748	0.0346347	db	COG1749	GC_00003759	0	0.4	14	20
Flagellar biosynthesis protein FliR (FliR) (PDB:6S3R)	7.32308	0.00680748	0.0346347	db	COG1684	GC_00003636	0	0.4	14	20
Flagellar basal body P-ring formation protein FlgA (FlgA) (PDB:3VJP)	7.32308	0.00680748	0.0346347	db	COG1261	GC_00003583	0	0.4	14	20
MFS family permease, includes anhydromuropeptide permease AmpG (ProP) (PUBMED:12426329)	7.32308	0.00680748	0.0346347	db	COG0477	GC_00003619, GC_00008811	0	0.4	14	20
Glutamine cyclotransferase (PDB:2FAW)	7.32308	0.00680748	0.0346347	db	COG3823	GC_00003719	0	0.4	14	20
Flagellar hook-basal body complex protein FliE (FliE)	7.32308	0.00680748	0.0346347	db	COG1677	GC_00003694	0	0.4	14	20
Flagellin-specific chaperone FliS (FliS) (PDB:1ORJ)	7.32308	0.00680748	0.0346347	db	COG1516	GC_00003670	0	0.4	14	20
Imelysin-like iron-regulated protein IrpA, duplicated M75 peptidase-like domain (IrpA2) (PUBMED:21799754)	7.32308	0.00680748	0.0346347	db	COG3489	GC_00005192, GC_00007980	0	0.4	14	20
Type III secretion system substrate exporter, FlhB-like (YlqH)	7.32308	0.00680748	0.0346347	db	COG2257	GC_00003603	0	0.4	14	20
Uncharacterized membrane protein, DUF2068 family	7.32308	0.00680748	0.0346347	db	COG3305	GC_00006096, GC_00006097	0	0.4	14	20
Uncharacterized Zn-ribbon-containing protein (PhnA) (PDB:2AKK)	7.32308	0.00680748	0.0346347	db	COG2824	GC_00003255	0	0.4	14	20
Membrane-bound serine protease NfeD, ClpP class (NfeD) (PDB:2DEO)	7.32308	0.00680748	0.0346347	db	COG1030	GC_00004761, GC_00012288	0	0.4	14	20
Hydroxyethylthiazole kinase, sugar kinase family (ThiM) (PDB:1C3Q)	7.32308	0.00680748	0.0346347	db	COG2145	GC_00003456	0	0.4	14	20
D-aminopeptidase (DppA) (PDB:1HI9)	7.32308	0.00680748	0.0346347	db	COG2362	GC_00003691	0	0.4	14	20
Thymidine phosphorylase (DeoA) (PDB:1AZY)	7.32308	0.00680748	0.0346347	db	COG0213	GC_00004146, GC_00011133	0	0.4	14	20
Phosphoaspartate phosphatase CheZ, dephosphorylates CheY~P (CheZ) (PDB:1KMI)	7.32308	0.00680748	0.0346347	db	COG3143	GC_00003584	0	0.4	14	20
Flagellar basal body L-ring protein FlgH (FlgH)	7.32308	0.00680748	0.0346347	db	COG2063	GC_00003664	0	0.4	14	20
6-pyruvoyl-tetrahydropterin synthase (QueD) (PDB:1B66) (PUBMED:14660578;17384645)	7.21968	0.00721085	0.0362235	db	COG0720	GC_00001446	0.5714	0.95	14	20
Thiosulfate dehydrogenase TsdA, contains C-terminal cytochrome c domain (TsdA) (PUBMED:32457501)	7.21968	0.00721085	0.0362235	db	COG3258	GC_00001853, GC_00004074, GC_00008232, GC_00011175, GC_00012870	0.5714	0.95	14	20
Urease alpha subunit (UreC) (PDB:5A6T)	7.21968	0.00721085	0.0362235	db	COG0804	GC_00001357	0.5714	0.95	14	20
Organic radical activating enzyme NrdG/QueE (QueE) (PUBMED:14660578;17384645)	7.21968	0.00721085	0.0362235	db	COG0602	GC_00001427, GC_00011007	0.5714	0.95	14	20
ABC-type oligopeptide transport system, periplasmic component (OppA) (PDB:1B05)	7.21968	0.00721085	0.0362235	db	COG4166	GC_00002678, GC_00002679, GC_00003074	0.5714	0.95	14	20
Aspartate oxidase (NadB) (PDB:1KNP)	7.21968	0.00721085	0.0362235	db	COG0029	GC_00001361	0.5714	0.95	14	20
O-acetylhomoserine/O-acetylserine sulfhydrylase, pyridoxal phosphate-dependent (MET17) (PDB:2CTZ)	7.21968	0.00721085	0.0362235	db	COG2873	GC_00001445, GC_00002616	0.5714	0.95	14	20
Uncharacterized conserved protein, phosphatidylethanolamine-binding protein (PEBP) family (PEBP) (PDB:1A44)	7.20093	0.00728659	0.0364068	GFS	COG1881	GC_00004322, GC_00005767, GC_00006125, GC_00006699, GC_00009756, GC_00010621, GC_00013042	0.7143	0.25	14	20
Uncharacterized conserved protein, DUF2062 family	7.20093	0.00728659	0.0364068	db	COG3216	GC_00002244, GC_00005447, GC_00008512	0.2857	0.75	14	20
ABC-type glutathione transport system ATPase component, contains duplicated ATPase domain (GsiA)	7.20093	0.00728659	0.0364068	db	COG1123	GC_00002659, GC_00005666, GC_00005709, GC_00005721, GC_00006601, GC_00006999	0.2857	0.75	14	20
Uncharacterized membrane protein, DMT/DUF486 family (PUBMED:21873409)	7.10388	0.00769172	0.0382251	db	COG3169	GC_00002548	0.1429	0.6	14	20
Type II secretory pathway ATPase component GspA/ExeA/MshM (ExeA) (PUBMED:21378198)	7.10388	0.00769172	0.0382251	db	COG3267	GC_00003716, GC_00006949, GC_00007991, GC_00008607, GC_00010468	0.1429	0.6	14	20
Taurine dioxygenase, alpha-ketoglutarate-dependent (TauD) (PDB:1DRT)	7.10388	0.00769172	0.0382251	db	COG2175	GC_00005705, GC_00006972, GC_00008088, GC_00009129, GC_00010238, GC_00011265, GC_00012505, GC_00012696	0.1429	0.6	14	20
Aromatic ring hydroxylase (YoaI) (PDB:1U8V)	6.91243	0.00855988	0.0406847	db	COG2368	GC_00002920	0.0714	0.5	14	20
K+-transporting ATPase, KdpA subunit (KdpA) (PDB:5MRW)	6.91243	0.00855988	0.0406847	db	COG2060	GC_00002938	0.0714	0.5	14	20
Uncharacterized conserved protein, DUF849 family (PDB:3C6C)	6.91243	0.00855988	0.0406847	db	COG3246	GC_00004210, GC_00005198, GC_00008821, GC_00012692	0.0714	0.5	14	20
Membrane-bound metal-dependent hydrolase YbcI, DUF457 family (YbcI)	6.91243	0.00855988	0.0406847	db	COG1988	GC_00003455, GC_00011848	0.0714	0.5	14	20
K+-transporting ATPase, KdpC subunit (KdpC) (PDB:5MRW)	6.91243	0.00855988	0.0406847	db	COG2156	GC_00003007	0.0714	0.5	14	20
Na+/proline symporter (PutP) (PDB:5NVA)	6.91243	0.00855988	0.0406847	db	COG0591	GC_00004714, GC_00005152	0.0714	0.5	14	20
1-aminocyclopropane-1-carboxylate deaminase/D-cysteine desulfhydrase, PLP-dependent ACC family (Acd) (PDB:4D97)	6.91243	0.00855988	0.0406847	db	COG2515	GC_00003729, GC_00004774	0.0714	0.5	14	20
FhlA-type transcriptional regulator, contains GAF, AAA-type ATPase, and DNA-binding Fis domains (FhlA)	6.91243	0.00855988	0.0406847	db	COG3604	GC_00003320, GC_00008394, GC_00013018	0.0714	0.5	14	20
K+ transport ATPase, ATPase subunit KdpB (KdpB) (PDB:5MRW)	6.91243	0.00855988	0.0406847	db	COG2216	GC_00003003	0.0714	0.5	14	20
3-methylpurine DNA glycosylase AlkC (AlkC)	6.91243	0.00855988	0.0406847	db	COG4335	GC_00004402, GC_00005591	0.0714	0.5	14	20
Tellurite resistance protein TerB (TerB2) (PDB:2JXU) (PUBMED:23044854)	6.91243	0.00855988	0.0406847	db	COG4103	GC_00002794, GC_00004449	0.0714	0.5	14	20
D-threonate/D-erythronate kinase OtnK and related C4-acid sugar kinases, YgbK/DUF1537 family (OtnK) (PDB:1YZY) (PUBMED:27402745)	6.84035	0.00891216	0.0406847	db	COG3395	GC_00002011, GC_00004756	0.3571	0.8	14	20
Hemolysin activation/secretion protein (FhaC) (PDB:2MHJ)	6.84035	0.00891216	0.0406847	db	COG2831	GC_00004115, GC_00004458, GC_00004521, GC_00004563, GC_00004902, GC_00005153, GC_00005388, GC_00006350, GC_00006946, GC_00007272, GC_00007886, GC_00008789, GC_00010488	0.3571	0.8	14	20
Thiamine monophosphate synthase (ThiE) (PDB:1G4T) (PUBMED:19060138)	6.84035	0.00891216	0.0406847	db	COG0352	GC_00001994, GC_00003462, GC_00012058	0.3571	0.8	14	20
Plasmid maintenance system killer protein (HigB)	6.84035	0.00891216	0.0406847	GFS	COG3549	GC_00003369, GC_00003571, GC_00005432, GC_00006895, GC_00007920	0.6429	0.2	14	20
Predicted nucleic-acid-binding protein, contains PIN domain	6.76983	0.00927117	0.0406847	GFS	COG5611	GC_00003854, GC_00004933, GC_00007468, GC_00007585, GC_00008301	0.5	0.1	14	20
Glycosidase/amylase (phosphorylase) (AmyA) (PDB:2P67) (PUBMED:29684280)	6.76983	0.00927117	0.0406847	GFS	COG0366	GC_00005039, GC_00010819, GC_00010992	0.5	0.1	14	20
Peptidoglycan lytic transglycosylase RlpA, contains C-terminal SPOR domain (RlpA) (PDB:4AVR) (PUBMED:24806796)	6.76983	0.00927117	0.0406847	db	COG0797	GC_00002975, GC_00003575, GC_00006991, GC_00007290, GC_00008672	0.5	0.9	14	20
S-formylglutathione hydrolase FrmB (FrmB) (PDB:1DQY)	6.76983	0.00927117	0.0406847	db	COG0627	GC_00001623, GC_00005431, GC_00005913	0.5	0.9	14	20
2-keto-4-pentenoate hydratase (MhpD) (PDB:1SV6)	6.76983	0.00927117	0.0406847	db	COG3971	GC_00002270, GC_00002591, GC_00005191, GC_00006195, GC_00007018, GC_00007752, GC_00008695, GC_00008748, GC_00008757, GC_00010811	0.5	0.9	14	20
Divalent metal cation (Fe/Co/Zn/Cd) efflux pump (FieF) (PDB:2QFI)	6.76983	0.00927117	0.0406847	db	COG0053	GC_00002128, GC_00002813, GC_00012425	0.5	0.9	14	20
Uncharacterized conserved protein YurZ, alkylhydroperoxidase/carboxymuconolactone decarboxylase family (YurZ) (PDB:3BEY)	6.76983	0.00927117	0.0406847	db	COG0599	GC_00001556, GC_00004061, GC_00008570, GC_00011489	0.5	0.9	14	20
Gamma-glutamyl-gamma-aminobutyrate hydrolase PuuD (putrescine degradation), contains GATase1-like domain (PuuD) (PDB:1L9X)	6.76983	0.00927117	0.0406847	db	COG2071	GC_00002029, GC_00003072	0.5	0.9	14	20
Transposase	6.76983	0.00927117	0.0406847	db	COG3335	GC_00000029, GC_00001894, GC_00001895, GC_00002116, GC_00002242, GC_00002379, GC_00002390, GC_00002482, GC_00002599, GC_00003260, GC_00003261, GC_00003262, GC_00003280, GC_00003287, GC_00003514, GC_00003602, GC_00003607, GC_00003608, GC_00003973, GC_00004121, GC_00004234, GC_00004235, GC_00004304, GC_00004556, GC_00005308, GC_00005407, GC_00005679, GC_00005688, GC_00005894, GC_00006163, GC_000061…	0.5	0.9	14	20
RNase P protein component (RnpA) (PDB:1A6F)	6.68211	0.00973851	0.0406847	db	COG0594	GC_00001899, GC_00007163	0.4286	0.85	14	20
DNA-binding transcriptional regulator of sugar metabolism, DeoR/GlpR family (GlpR)	6.68211	0.00973851	0.0406847	db	COG1349	GC_00001842, GC_00010956	0.4286	0.85	14	20
Periplasmic catabolite regulation protein CreA (function unknown) (CreA)	6.68211	0.00973851	0.0406847	db	COG3045	GC_00001702	0.4286	0.85	14	20
Periplasmic protein Wza involved in polysaccharide export, contains SLBB domain of the beta-grasp fold (Wza) (PDB:2J58) (PUBMED:17250770)	6.68211	0.00973851	0.0406847	db	COG1596	GC_00002979, GC_00003697, GC_00006746, GC_00007046, GC_00008041	0.4286	0.85	14	20
Ribosomal protein S11 (RpsK) (PDB:4V4H)	6.68211	0.00973851	0.0406847	db	COG0100	GC_00001678	0.4286	0.85	14	20
Small heat shock protein IbpA, HSP20 family (IbpA) (PDB:1GME)	6.68211	0.00973851	0.0406847	db	COG0071	GC_00002781, GC_00003494, GC_00004315, GC_00004717, GC_00005093, GC_00005622, GC_00006219, GC_00009830	0.4286	0.85	14	20
ABC-type xylose transport system, permease component (XylH)	6.68211	0.00973851	0.0406847	GFS	COG4214	GC_00002874, GC_00003979	0.5714	0.15	14	20
Tryptophanyl-tRNA synthetase (TrpS) (PDB:3N9I)	6.47585	0.010935	0.0406847	GFS	COG0180	GC_00005757	0.2857	0	14	20
vWFA (von Willebrand factor type A) domain of Mg and Co chelatases (ChlD)!!!ABC-type Fe3+ transport system, periplasmic component (AfuA) (PDB:6IVY)	6.47585	0.010935	0.0406847	GFS	COG1240!!!COG1840	GC_00005933	0.2857	0	14	20
Sortase (surface protein transpeptidase) (SrtA) (PDB:1IJA)	6.47585	0.010935	0.0406847	GFS	COG3764	GC_00005941	0.2857	0	14	20
Sugar or nucleoside kinase, ribokinase family (RbsK) (PDB:2QCV)!!!DNA-binding transcriptional regulator, Lrp family (Lrp) (PDB:1I1G)	6.47585	0.010935	0.0406847	GFS	COG0524!!!COG1522	GC_00005972	0.2857	0	14	20
Galactokinase (GalK) (PDB:1PIE)	6.47585	0.010935	0.0406847	GFS	COG0153	GC_00006123	0.2857	0	14	20
Beta-mannanase (ManB2) (PDB:1GVY)	6.47585	0.010935	0.0406847	GFS	COG4124	GC_00005835	0.2857	0	14	20
ABC-type Na+ transport system, ATPase component NatA (NatA)	6.47585	0.010935	0.0406847	GFS	COG4555	GC_00005887	0.2857	0	14	20
Formaldehyde-activating enzyme (5,6,7,8-tetrahydromethanopterin hydrolyase) (Fae) (PDB:1Y5Y) (PUBMED:16237021)	6.47585	0.010935	0.0406847	GFS	COG1795	GC_00006099	0.2857	0	14	20
ABC-type Na+ efflux pump, permease component NatB (NatB)	6.47585	0.010935	0.0406847	GFS	COG1668	GC_00005822	0.2857	0	14	20
Cob(II)alamin adenosyltransferase (PduO) (PDB:1NOG)!!!Heme-binding protein HbpS, GlcG/HbpS family (GlcG) (PDB:2A2L) (PUBMED:19244623;25342754)	6.47585	0.010935	0.0406847	GFS	COG2096!!!COG3193	GC_00004813	0.2857	0	14	20
Putative Zn-dependent protease	6.47585	0.010935	0.0406847	GFS	COG4784	GC_00004924	0.2857	0	14	20
Uncharacterized conserved protein, UPF0303 family (PDB:4CLC)	6.47585	0.010935	0.0406847	GFS	COG4702	GC_00006456	0.2857	0	14	20
Periplasmic deferrochelatase/peroxidase EfeB (EfeB) (PDB:2D3Q)	6.47585	0.010935	0.0406847	GFS	COG2837	GC_00006343, GC_00006562	0.2857	0	14	20
Uncharacterized conserved protein YbaP, TraB family (TraB)	6.47585	0.010935	0.0406847	GFS	COG3735	GC_00004993, GC_00007503	0.2857	0	14	20
Uncharacterized conserved protein, DUF1853 domain	6.47585	0.010935	0.0406847	GFS	COG3782	GC_00006191	0.2857	0	14	20
Galactose-1-phosphate uridylyltransferase (GalT) (PDB:1GUP)	6.47585	0.010935	0.0406847	GFS	COG1085	GC_00005790	0.2857	0	14	20
Regulatory P domain of the subtilisin-like proprotein convertases and other proteases (PDB:1OT5)	6.47585	0.010935	0.0406847	GFS	COG4935	GC_00005796, GC_00007603	0.2857	0	14	20
Putative salt-induced outer membrane protein YdiY (YdiY)	6.47585	0.010935	0.0406847	GFS	COG3137	GC_00005813	0.2857	0	14	20
Uncharacterized domain associated with phage/plasmid primase!!!Predicted ATPase domain of Cch-like helicases, DUF927 family (PDB:5DGK)	6.47585	0.010935	0.0406847	GFS	COG4643!!!COG5519	GC_00006706	0.2857	0	14	20
Peptidoglycan lytic transglycosylase RlpA, contains C-terminal SPOR domain (RlpA) (PDB:4AVR) (PUBMED:24806796)!!!Cell division protein DedD (periplasmic protein involved in septation) (DedD)	6.47585	0.010935	0.0406847	GFS	COG0797!!!COG3147	GC_00005872	0.2857	0	14	20
Phosphoribosylaminoimidazole-succinocarboxamide synthase (PurC) (PDB:1A48)	6.47585	0.010935	0.0406847	db	COG0152	GC_00000994	0.7143	1	14	20
Predicted ABC-type transport system involved in lysophospholipase L1 biosynthesis, permease component (YbbP)	6.47585	0.010935	0.0406847	db	COG3127	GC_00000859	0.7143	1	14	20
Acetolactate synthase, small subunit (IlvH) (PDB:2F1F)	6.47585	0.010935	0.0406847	db	COG0440	GC_00000810	0.7143	1	14	20
Cell division protein ZipA, interacts with FtsZ (ZipA) (PDB:1F46)	6.47585	0.010935	0.0406847	db	COG3115	GC_00000956, GC_00004174	0.7143	1	14	20
N-acetyl-gamma-glutamylphosphate reductase (ArgC) (PDB:3DR3)	6.47585	0.010935	0.0406847	db	COG0002	GC_00000987, GC_00007668	0.7143	1	14	20
Glycerol-3-phosphate dehydrogenase (GlpA) (PDB:2RGH)	6.47585	0.010935	0.0406847	db	COG0578	GC_00001135	0.7143	1	14	20
Excinuclease UvrABC ATPase subunit (UvrA) (PDB:2R6F)	6.47585	0.010935	0.0406847	db	COG0178	GC_00001294, GC_00001492, GC_00006149	0.7143	1	14	20
Succinate dehydrogenase/fumarate reductase, flavoprotein subunit (SdhA) (PDB:1KF6)	6.47585	0.010935	0.0406847	db	COG1053	GC_00000902, GC_00002706, GC_00006164, GC_00006260, GC_00006358, GC_00008832, GC_00011096, GC_00011692, GC_00012783, GC_00012877, GC_00013306	0.7143	1	14	20
3-deoxy-D-manno-octulosonic-acid transferase (KdtA) (PDB:2XCI)	6.47585	0.010935	0.0406847	db	COG1519	GC_00001438, GC_00005794	0.7143	1	14	20
Anti-anti-sigma regulatory factor (antagonist of anti-sigma factor) (SpoIIAA) (PDB:1AUZ)	6.47585	0.010935	0.0406847	db	COG1366	GC_00001051, GC_00013021	0.7143	1	14	20
Exonuclease VII, large subunit (XseA)	6.47585	0.010935	0.0406847	db	COG1570	GC_00001067, GC_00009153	0.7143	1	14	20
Heme-binding membrane subunit of periplasmic DMSO/TMAO and protein-methionine-sulfoxide reductases (MsrQ) (PUBMED:26641313)	6.47585	0.010935	0.0406847	db	COG2717	GC_00000827	0.7143	1	14	20
Uncharacterized conserved protein, DUF1993 domain (PDB:2OQM)	6.47585	0.010935	0.0406847	db	COG3812	GC_00001110, GC_00004493, GC_00007327, GC_00007328	0.7143	1	14	20
Cobyric acid synthase (CobQ)	6.47585	0.010935	0.0406847	db	COG1492	GC_00000923	0.7143	1	14	20
Metal-dependent hydrolase, endonuclease/exonuclease/phosphatase family (ElsH) (PUBMED:15178340)	6.47585	0.010935	0.0406847	db	COG3568	GC_00001956, GC_00002862, GC_00006735	0.7143	1	14	20
Cyclic di-GMP-binding protein YajQ, UPF0234 family (YajQ) (PDB:1IN0) (PUBMED:25329577)	6.47585	0.010935	0.0406847	db	COG1666	GC_00000900	0.7143	1	14	20
ABC-type guanosine uptake system NupNOPQ, permease component NupP (NupP) (PUBMED:21926227)	6.47585	0.010935	0.0406847	db	COG4603	GC_00000875, GC_00004408, GC_00004949, GC_00006607	0.7143	1	14	20
ATP-dependent Clp protease, ATP-binding subunit ClpA (ClpA) (PDB:1KSF)	6.47585	0.010935	0.0406847	db	COG0542	GC_00001125, GC_00001382, GC_00008736, GC_00010442, GC_00012339, GC_00012892	0.7143	1	14	20
NAD(P)H-nitrite reductase, large subunit (NirB)	6.47585	0.010935	0.0406847	db	COG1251	GC_00001250, GC_00003553, GC_00003650, GC_00005011	0.7143	1	14	20
DNA segregation ATPase FtsK/SpoIIIE or related protein (FtsK) (PDB:2IUT)	6.47585	0.010935	0.0406847	db	COG1674	GC_00000975	0.7143	1	14	20
Ribosomal protein S10 (RpsJ) (PDB:4V4H)	6.47585	0.010935	0.0406847	db	COG0051	GC_00000558	0.7143	1	14	20
Branched-chain amino acid aminotransferase/4-amino-4-deoxychorismate lyase (IlvE) (PDB:1A3G)	6.47585	0.010935	0.0406847	db	COG0115	GC_00000802, GC_00001647, GC_00008763	0.7143	1	14	20
Glucosamine 6-phosphate synthetase, contains amidotransferase and phosphosugar isomerase domains (GlmS) (PDB:2J6H)	6.47585	0.010935	0.0406847	db	COG0449	GC_00001010, GC_00003853, GC_00004299, GC_00005960, GC_00007462	0.7143	1	14	20
Twin-arginine protein secretion pathway component TatC (TatC) (PDB:4B4A)	6.47585	0.010935	0.0406847	db	COG0805	GC_00000954	0.7143	1	14	20
Mg2+ and Co2+ transporter CorC, contains CBS pair and CorC-HlyC domains (CorC) (PDB:4HG0) (PUBMED:1779764)	6.47585	0.010935	0.0406847	db	COG4535	GC_00000864	0.7143	1	14	20
DNA polymerase III, chi subunit (HolC) (PDB:1EM8)	6.47585	0.010935	0.0406847	db	COG2927	GC_00002739, GC_00002984, GC_00004972, GC_00008313	0.7143	1	14	20
Protein adenylyltransferase (AMPylase) SelO/YdiU (selenoprotein O) (SelO) (PDB:6EAC) (PUBMED:30270044)	6.47585	0.010935	0.0406847	db	COG0397	GC_00000938	0.7143	1	14	20
ssDNA-specific exonuclease RecJ, DHH superfamily, may be involved in archaeal DNA replication intiation (RecJ) (PDB:1IR6)	6.47585	0.010935	0.0406847	db	COG0608	GC_00000906, GC_00006939	0.7143	1	14	20
Putative cell wall-binding domain (amidase enhancer), LytB superfamily (LytB) (PDB:5J6Q)	6.47585	0.010935	0.0406847	db	COG2247	GC_00001261, GC_00002880	0.7143	1	14	20
3-isopropylmalate dehydratase small subunit (LeuD) (PDB:3Q3W)	6.47585	0.010935	0.0406847	db	COG0066	GC_00000878, GC_00006317, GC_00011950	0.7143	1	14	20
Ribonucleotide reductase alpha subunit (NrdA) (PDB:1R1R)!!!Anaerobic ribonucleoside-triphosphate reductase (NrdD) (PDB:4COI)	6.47585	0.010935	0.0406847	db	COG0209!!!COG1328	GC_00001308, GC_00011741	0.7143	1	14	20
NADH:ubiquinone oxidoreductase subunit 2 (chain N) (NuoN) (PDB:4HE8)	6.47585	0.010935	0.0406847	db	COG1007	GC_00000922	0.7143	1	14	20
Demethoxyubiquinone hydroxylase, CLK1/Coq7/Cat5 family (ubiquinone biosynthesis) (Coq7)	6.47585	0.010935	0.0406847	db	COG2941	GC_00000969	0.7143	1	14	20
FKBP-type peptidyl-prolyl cis-trans isomerase (trigger factor) (Tig) (PDB:5OWI)	6.47585	0.010935	0.0406847	db	COG0544	GC_00000862	0.7143	1	14	20
Outer membrane beta-barrel protein assembly factor BamC (BamC) (PDB:2LAE) (PUBMED:21823654;28760846)	6.47585	0.010935	0.0406847	db	COG3317	GC_00000953	0.7143	1	14	20
ADP-ribose pyrophosphatase domain of DNA damage- and competence-inducible protein CinA (CinA) (PDB:4CT9) (PUBMED:25313401)	6.47585	0.010935	0.0406847	db	COG1058	GC_00000817	0.7143	1	14	20
DNA primase (bacterial type) (DnaG) (PDB:3B39) (PUBMED:28128549)	6.47585	0.010935	0.0406847	db	COG0358	GC_00000884	0.7143	1	14	20
FMN-dependent dehydrogenase, includes L-lactate dehydrogenase and type II isopentenyl diphosphate isomerase (LldD) (PDB:6AI7)	6.47585	0.010935	0.0406847	db	COG1304	GC_00000639, GC_00004221, GC_00005475, GC_00010649, GC_00012062	0.7143	1	14	20
Long-chain acyl-CoA synthetase (AMP-forming) (FAA1)	6.47585	0.010935	0.0406847	db	COG1022	GC_00000600, GC_00002802, GC_00003198, GC_00004298, GC_00004919, GC_00006009, GC_00007558, GC_00008586, GC_00009396, GC_00009958, GC_00012690	0.7143	1	14	20
Cytochrome c oxidase assembly protein Cox11 (COX11) (PDB:1SO9)	6.47585	0.010935	0.0406847	db	COG3175	GC_00001161	0.7143	1	14	20
Glutamine phosphoribosylpyrophosphate amidotransferase (PurF) (PDB:1ECB)	6.47585	0.010935	0.0406847	db	COG0034	GC_00001007	0.7143	1	14	20
Putative negative regulator of RcsB-dependent stress response, UPF0070 family (YfgM) (PUBMED:23091052)	6.47585	0.010935	0.0406847	db	COG2976	GC_00001001	0.7143	1	14	20
NADH:ubiquinone oxidoreductase subunit 1 (chain H) (NuoH) (PDB:6HUM)	6.47585	0.010935	0.0406847	db	COG1005	GC_00000948	0.7143	1	14	20
Polyhydroxyalkanoate (PHA) synthesis regulator protein, binds DNA and PHA	6.47585	0.010935	0.0406847	db	COG5394	GC_00000814	0.7143	1	14	20
Cytoskeletal protein RodZ, contains Xre-like HTH and DUF4115 domains (RodZ) (PDB:3FYM)	6.47585	0.010935	0.0406847	db	COG1426	GC_00002572, GC_00004237, GC_00005401, GC_00006434, GC_00007517	0.7143	1	14	20
Fe-S cluster-containing oxidoreductase, includes glycolate oxidase subunit GlcF (GlpC)	6.47585	0.010935	0.0406847	db	COG0247	GC_00001183, GC_00002560, GC_00006649	0.7143	1	14	20
Succinate dehydrogenase/fumarate reductase, Fe-S protein subunit (SdhB/FrdB) (PDB:6LUM)	6.47585	0.010935	0.0406847	db	COG0479	GC_00000655, GC_00006383, GC_00013153	0.7143	1	14	20
Lipoate synthase (LipA) (PDB:4U0O) (PUBMED:27941785)	6.47585	0.010935	0.0406847	db	COG0320	GC_00000050	0.7143	1	14	20
Cell division protein ZapD, interacts with FtsZ (ZapD) (PDB:2OEZ)	6.47585	0.010935	0.0406847	db	COG4582	GC_00000836	0.7143	1	14	20
G:T/U-mismatch repair DNA glycosylase (Mug) (PDB:1MTL)	6.47585	0.010935	0.0406847	db	COG3663	GC_00001326, GC_00007671	0.7143	1	14	20
Na+ or H+-translocating membrane pyrophosphatase (OVP1) (PDB:4A01) (PUBMED:11342551)	6.47585	0.010935	0.0406847	db	COG3808	GC_00000777	0.7143	1	14	20
Ribosomal protein S5 (RpsE) (PDB:4V4H)	6.47585	0.010935	0.0406847	db	COG0098	GC_00000563	0.7143	1	14	20
Ribosomal protein L3 (RplC) (PDB:1VS6)	6.47585	0.010935	0.0406847	db	COG0087	GC_00000812	0.7143	1	14	20
Fe-S cluster assembly scaffold protein IscU, NifU family (IscU) (PDB:1Q48)	6.47585	0.010935	0.0406847	db	COG0822	GC_00000308, GC_00004049, GC_00013144	0.7143	1	14	20
Argininosuccinate lyase (ArgH) (PDB:1AOS)	6.47585	0.010935	0.0406847	db	COG0165	GC_00000679, GC_00009262	0.7143	1	14	20
Type IV pilus assembly protein, ATPase PilM (PilM) (PDB:2YCH)	6.47585	0.010935	0.0406847	db	COG4972	GC_00001011, GC_00010608	0.7143	1	14	20
PAS domain (PAS) (PDB:2MWG)!!!Signal transduction histidine kinase regulating C4-dicarboxylate transport system (PDB:4GCZ)	6.47585	0.010935	0.0406847	db	COG2202!!!COG4191	GC_00001188, GC_00001611, GC_00009851, GC_00009852, GC_00010894	0.7143	1	14	20
Cytosine/adenosine deaminase or related metal-dependent hydrolase (SsnA) (PDB:3O7U)	6.47585	0.010935	0.0406847	db	COG0402	GC_00001533, GC_00001747, GC_00003258, GC_00003329, GC_00006842, GC_00009094, GC_00009272, GC_00009288, GC_00009413, GC_00010348, GC_00011117, GC_00012114	0.7143	1	14	20
ABC-type transport system, periplasmic component (DdpA) (PDB:3RQT)	6.47585	0.010935	0.0406847	db	COG0747	GC_00001987, GC_00002393, GC_00002395, GC_00002456, GC_00003412, GC_00004208, GC_00004479, GC_00004701, GC_00004758, GC_00005740, GC_00005797, GC_00005851, GC_00006524, GC_00007840, GC_00008259, GC_00011670, GC_00011671, GC_00012307	0.7143	1	14	20
Arginine/lysine/ornithine decarboxylase (LdcC) (PDB:1C4K)	6.47585	0.010935	0.0406847	db	COG1982	GC_00000949	0.7143	1	14	20
Type IV pilus assembly protein PilN (PilN)	6.47585	0.010935	0.0406847	db	COG3166	GC_00000957	0.7143	1	14	20
Lipid II flippase MurJ/MviN (peptidoglycan biosynthesis) (MurJ) (PDB:5T77) (PUBMED:25013077)	6.47585	0.010935	0.0406847	db	COG0728	GC_00000848	0.7143	1	14	20
Cytochrome c5 (CytC5) (PDB:1CC5)	6.47585	0.010935	0.0406847	db	COG3245	GC_00001190, GC_00009388	0.7143	1	14	20
Dephospho-CoA kinase (CoaE) (PDB:1JJV)	6.47585	0.010935	0.0406847	db	COG0237	GC_00000979, GC_00011983	0.7143	1	14	20
tRNA U55 pseudouridine synthase TruB, may also work on U342 of tmRNA (TruB) (PDB:1K8W)	6.47585	0.010935	0.0406847	db	COG0130	GC_00000478	0.7143	1	14	20
DNA uptake channel protein ComEC, N-terminal domain (ComEC)!!!DNA uptake channel protein ComEC C-terminal domain, metallo-beta-lactamase superfamily (ComEC)	6.47585	0.010935	0.0406847	db	COG0658!!!COG2333	GC_00000546	0.7143	1	14	20
Predicted kinase, aminoglycoside phosphotransferase (APT) family (YcbJ)	6.47585	0.010935	0.0406847	db	COG3173	GC_00000785	0.7143	1	14	20
Acetyl esterase/lipase (Aes) (PDB:1EVQ)	6.47585	0.010935	0.0406847	db	COG0657	GC_00001522, GC_00001530, GC_00002459, GC_00003749, GC_00004405, GC_00007715, GC_00007799, GC_00008024, GC_00009091, GC_00012201	0.7143	1	14	20
Archaeal fructose-1,6-bisphosphatase or related enzyme, inositol monophosphatase family (SuhB) (PDB:1AWB)	6.47585	0.010935	0.0406847	db	COG0483	GC_00000786, GC_00011343	0.7143	1	14	20
DnaJ domain-containing protein (DjlA) (PUBMED:15489435;11106641)	6.47585	0.010935	0.0406847	db	COG1076	GC_00000996	0.7143	1	14	20
Prephenate dehydrogenase (TyrA) (PDB:2F1K)	6.47585	0.010935	0.0406847	db	COG0287	GC_00000607	0.7143	1	14	20
NADH:ubiquinone oxidoreductase subunit 6 (chain J) (NuoJ) (PDB:4HE8)	6.47585	0.010935	0.0406847	db	COG0839	GC_00000706	0.7143	1	14	20
Branched-chain amino acid transport protein (AzlD2)	6.47585	0.010935	0.0406847	db	COG4392	GC_00001012	0.7143	1	14	20
Periplasmic serine protease, ClpP class (SppA) (PDB:3BEZ)	6.47585	0.010935	0.0406847	db	COG0616	GC_00000501	0.7143	1	14	20
Uncharacterized membrane protein YvlD, DUF360 family (YvlD)	6.47585	0.010935	0.0406847	db	COG1950	GC_00000977, GC_00006925	0.7143	1	14	20
Transcription antitermination factor NusA, contains S1 and KH domains (NusA) (PDB:1HH2)	6.47585	0.010935	0.0406847	db	COG0195	GC_00000648	0.7143	1	14	20
UDP-N-acetylglucosamine enolpyruvyl transferase (MurA) (PDB:1A2N)	6.47585	0.010935	0.0406847	db	COG0766	GC_00000976	0.7143	1	14	20
CDP-diglyceride synthetase (CdsA) (PDB:4Q2E)	6.47585	0.010935	0.0406847	db	COG0575	GC_00000850	0.7143	1	14	20
Prolipoprotein diacylglyceryltransferase (Lgt) (PDB:5AZB)	6.47585	0.010935	0.0406847	db	COG0682	GC_00000993	0.7143	1	14	20
Ketosteroid isomerase homolog YybH (YybH) (PDB:2GXF)	6.47585	0.010935	0.0406847	db	COG4319	GC_00001083, GC_00004580, GC_00007436, GC_00012618, GC_00013102	0.7143	1	14	20
Zn-dependent protease PmbA/TldA or its inactivated homolog (TldD) (PDB:3TV9) (PUBMED:12029038)	6.47585	0.010935	0.0406847	db	COG0312	GC_00001178, GC_00001424	0.7143	1	14	20
Predicted protein kinase regulating ubiquinone biosynthesis, AarF/ABC1/UbiB family (AarF) (PDB:4PED)	6.47585	0.010935	0.0406847	db	COG0661	GC_00000879, GC_00003240, GC_00013200	0.7143	1	14	20
NADH:ubiquinone oxidoreductase subunit 11 or 4L (chain K) (NuoK) (PDB:4HE8)	6.47585	0.010935	0.0406847	db	COG0713	GC_00000806	0.7143	1	14	20
ABC-type nitrate/sulfonate/bicarbonate transport system, ATPase component (TauB)	6.47585	0.010935	0.0406847	db	COG1116	GC_00001452, GC_00002030, GC_00002068, GC_00002822, GC_00002926, GC_00003204, GC_00003389, GC_00003917, GC_00004461, GC_00005080, GC_00005088, GC_00006235, GC_00009780, GC_00010684, GC_00011647, GC_00012026, GC_00012370, GC_00012721, GC_00013126	0.7143	1	14	20
Phosphoribosylaminoimidazole carboxylase (NCAIR synthetase) (PurK) (PDB:1B6R)	6.47585	0.010935	0.0406847	db	COG0026	GC_00000892	0.7143	1	14	20
tmRNA-binding protein (SmpB) (PDB:1J1H) (PUBMED:26251518)	6.47585	0.010935	0.0406847	db	COG0691	GC_00000861	0.7143	1	14	20
LPS assembly outer membrane protein LptD (organic solvent tolerance protein OstA) (LptD) (PDB:4N4R)	6.47585	0.010935	0.0406847	db	COG1452	GC_00000918	0.7143	1	14	20
Uncharacterized conserved protein, DUF1415 family	6.47585	0.010935	0.0406847	db	COG3310	GC_00000855	0.7143	1	14	20
Carbamoylphosphate synthase large subunit (CarB) (PDB:1C30)	6.47585	0.010935	0.0406847	db	COG0458	GC_00000924	0.7143	1	14	20
Site-specific recombinase XerC (XerC)	6.47585	0.010935	0.0406847	db	COG4973	GC_00000880, GC_00006884	0.7143	1	14	20
Translation elongation factor P (EF-P)/translation initiation factor 5A (eIF-5A) (Efp) (PDB:1UEB)	6.47585	0.010935	0.0406847	db	COG0231	GC_00000719	0.7143	1	14	20
D-arabinose 5-phosphate isomerase GutQ (GutQ) (PDB:5UQI)!!!Signal-transduction protein containing cAMP-binding, CBS, and nucleotidyltransferase domains	6.47585	0.010935	0.0406847	db	COG0794!!!COG2905	GC_00000742	0.7143	1	14	20
Adenosine deaminase (Add) (PDB:1A4L)	6.47585	0.010935	0.0406847	db	COG1816	GC_00000873, GC_00007426, GC_00012443	0.7143	1	14	20
Excinuclease UvrABC helicase subunit UvrB (UvrB) (PDB:1C4O)	6.47585	0.010935	0.0406847	db	COG0556	GC_00000931	0.7143	1	14	20
Outer membrane scaffolding protein for murein synthesis, MipA/OmpV family (OmpV)	6.47585	0.010935	0.0406847	db	COG3713	GC_00001786, GC_00003315, GC_00005424, GC_00006021, GC_00006225, GC_00006624, GC_00010842, GC_00011854	0.7143	1	14	20
Predicted dehydrogenase (MviM) (PDB:3UUW)	6.47585	0.010935	0.0406847	db	COG0673	GC_00002139, GC_00002361, GC_00003005, GC_00003193, GC_00003630, GC_00003849, GC_00004349, GC_00005588, GC_00005734, GC_00006147, GC_00006355, GC_00007211, GC_00008539, GC_00008962, GC_00009293, GC_00013185	0.7143	1	14	20
Biotin carboxylase (AccC) (PDB:1BNC)	6.47585	0.010935	0.0406847	db	COG0439	GC_00001299, GC_00003556	0.7143	1	14	20
Predicted esterase of the alpha/beta hydrolase fold (YdeN) (PDB:1UXO) (PUBMED:15159570)	6.47585	0.010935	0.0406847	db	COG3545	GC_00001751, GC_00002556, GC_00005012, GC_00008959, GC_00011120, GC_00011219	0.7143	1	14	20
DNA mismatch repair ATPase MutS (MutS) (PDB:1E3M)	6.47585	0.010935	0.0406847	db	COG0249	GC_00000681	0.7143	1	14	20
Uncharacterized CoxE-like protein, contains von Willebrand factor type A (vWA) domain (CoxE2)	6.47585	0.010935	0.0406847	db	COG3825	GC_00000991	0.7143	1	14	20
Thiamine monophosphate kinase (ThiL) (PDB:5CC8)	6.47585	0.010935	0.0406847	db	COG0611	GC_00000682	0.7143	1	14	20
FoF1-type ATP synthase, gamma subunit (AtpG) (PDB:3OAA) (PUBMED:15326535)	6.47585	0.010935	0.0406847	db	COG0224	GC_00000823, GC_00004637	0.7143	1	14	20
RNA degradosome component RraA (regulator of RNase E activity) (RraA) (PDB:1J3L) (PUBMED:20471400)	6.47585	0.010935	0.0406847	db	COG0684	GC_00001916, GC_00001922, GC_00002389, GC_00003906, GC_00004721, GC_00010918, GC_00011167, GC_00012170, GC_00012196, GC_00012995	0.7143	1	14	20
Methyl-accepting chemotaxis protein (MCP) (Tar) (PDB:1QU7)	6.47585	0.010935	0.0406847	db	COG0840	GC_00000973, GC_00004092, GC_00004306, GC_00006144, GC_00006181, GC_00006507, GC_00008284, GC_00008654, GC_00008896, GC_00009199, GC_00010677, GC_00011005, GC_00011463, GC_00012461, GC_00012835, GC_00012944	0.7143	1	14	20
Pyruvate:ferredoxin oxidoreductase or related 2-oxoacid:ferredoxin oxidoreductase, gamma subunit (PorG) (PDB:1B0P)!!!TPP-dependent indolepyruvate ferredoxin oxidoreductase, alpha subunit (IorA)	6.47585	0.010935	0.0406847	db	COG1014!!!COG4231	GC_00001100	0.7143	1	14	20
NH3-dependent NAD+ synthetase (NadE) (PDB:3HMQ)!!!Omega-amidase YafV/Nit2, hydrolyzes alpha-ketoglutaramate (Nit2) (PUBMED:28373563)	6.47585	0.010935	0.0406847	db	COG0171!!!COG0388	GC_00000941, GC_00006374	0.7143	1	14	20
Lipoprotein subunit MlaA of the ABC-type intermembrane phospholipid transporter Mla (MlaA) (PDB:5NUQ)	6.47585	0.010935	0.0406847	db	COG2853	GC_00001534, GC_00007223, GC_00011850	0.7143	1	14	20
Outer membrane cobalamin receptor protein BtuB (BtuB) (PDB:1NQE)	6.47585	0.010935	0.0406847	db	COG4206	GC_00003179, GC_00004406, GC_00004681, GC_00004965, GC_00008803, GC_00013314	0.7143	1	14	20
Outer membrane protein assembly factor BamD, BamD/ComL family (BamD) (PDB:2YHC)	6.47585	0.010935	0.0406847	db	COG4105	GC_00000867	0.7143	1	14	20
Aminopeptidase N, contains DUF3458 domain (PepN) (PDB:6ATK) (PUBMED:24123841)	6.47585	0.010935	0.0406847	db	COG0308	GC_00000793	0.7143	1	14	20
Holliday junction resolvasome RuvABC endonuclease subunit RuvC (RuvC) (PDB:1HJR)	6.47585	0.010935	0.0406847	db	COG0817	GC_00000950	0.7143	1	14	20
Excinuclease UvrABC, nuclease subunit (UvrC) (PDB:2NRT) (PUBMED:24513124)	6.47585	0.010935	0.0406847	db	COG0322	GC_00000652	0.7143	1	14	20
Glutamine synthetase adenylyltransferase (GlnE1) (PDB:1V4A)	6.47585	0.010935	0.0406847	db	COG1391	GC_00000819, GC_00010931	0.7143	1	14	20
D-alanyl-D-alanine carboxypeptidase (DacB) (PDB:1W5D)	6.47585	0.010935	0.0406847	db	COG2027	GC_00002557, GC_00003169, GC_00004944, GC_00009495	0.7143	1	14	20
Phenylalanyl-tRNA synthetase beta subunit (PheT) (PDB:3L4G)!!!tRNA-binding EMAP/Myf domain (EMAP) (PDB:1MKH)	6.47585	0.010935	0.0406847	db	COG0072!!!COG0073	GC_00000588	0.7143	1	14	20
Uncharacterized conserved protein YqeY, may have tRNA amino acid amidase activity (YqeY) (PDB:1NG6)	6.47585	0.010935	0.0406847	db	COG1610	GC_00000759	0.7143	1	14	20
Phenylalanyl-tRNA synthetase alpha subunit (PheS) (PDB:3L4G)	6.47585	0.010935	0.0406847	db	COG0016	GC_00000644	0.7143	1	14	20
Ribosomal protein S20 (RpsT) (PDB:4V4H)	6.47585	0.010935	0.0406847	db	COG0268	GC_00000589	0.7143	1	14	20
Integral membrane protein YbhL, putative Ca2+ regulator, Bax inhibitor (BI-1)/TMBIM family (YbhL) (PDB:4PGR) (PUBMED:28064000)	6.47585	0.010935	0.0406847	db	COG0670	GC_00000385, GC_00004673, GC_00009459	0.7143	1	14	20
ABC-type uncharacterized transport system, permease and ATPase components (YddA) (PDB:6JBJ)	6.47585	0.010935	0.0406847	db	COG4178	GC_00001065, GC_00003447	0.7143	1	14	20
Soluble lytic murein transglycosylase or regulatory protein s ( may contain LysM/invasin domain) (MltE) (PDB:153L)!!!LysM repeat (LysM) (PDB:1E0G)	6.47585	0.010935	0.0406847	db	COG0741!!!COG1388	GC_00000930	0.7143	1	14	20
N-acetylglutamate kinase (ArgB) (PDB:3S6G)	6.47585	0.010935	0.0406847	db	COG0548	GC_00000796	0.7143	1	14	20
Molecular chaperone GrpE (heat shock protein HSP-70) (GrpE) (PDB:1DKG)	6.47585	0.010935	0.0406847	db	COG0576	GC_00000822	0.7143	1	14	20
Enoyl-CoA hydratase/carnithine racemase (CaiD) (PDB:1DCI)!!!3-hydroxyacyl-CoA dehydrogenase (FadB) (PDB:5ZQZ)	6.47585	0.010935	0.0406847	db	COG1024!!!COG1250	GC_00000858, GC_00001367, GC_00002338, GC_00006872, GC_00013142	0.7143	1	14	20
Tyrosyl-tRNA synthetase (TyrS) (PDB:4OUD)	6.47585	0.010935	0.0406847	db	COG0162	GC_00000838	0.7143	1	14	20
Exopolyphosphatase/pppGpp-phosphohydrolase (GppA) (PDB:1T6C)	6.47585	0.010935	0.0406847	db	COG0248	GC_00000776	0.7143	1	14	20
Undecaprenyl pyrophosphate phosphatase (UppP) (PDB:5OON)	6.47585	0.010935	0.0406847	db	COG1968	GC_00000882	0.7143	1	14	20
Flp pilus assembly protein TadD, contains TPR repeats (TadD) (PDB:3WXX)	6.47585	0.010935	0.0406847	db	COG5010	GC_00001118, GC_00003647, GC_00003984, GC_00006599, GC_00007510, GC_00009515, GC_00009607, GC_00012652, GC_00012981	0.7143	1	14	20
Transcriptional accessory protein Tex/SPT6 (Tex) (PDB:2OCE)	6.47585	0.010935	0.0406847	db	COG2183	GC_00000818	0.7143	1	14	20
Flavin-dependent oxidoreductase, luciferase family (includes alkanesulfonate monooxygenase SsuD and methylene tetrahydromethanopterin reductase) (SsuD) (PDB:1BRL)	6.47585	0.010935	0.0406847	db	COG2141	GC_00001809, GC_00002048, GC_00004079, GC_00007470, GC_00009673, GC_00012308	0.7143	1	14	20
Phosphoribosylanthranilate isomerase (TrpF) (PDB:1DL3)	6.47585	0.010935	0.0406847	db	COG0135	GC_00000981	0.7143	1	14	20
Phenylpropionate dioxygenase or related ring-hydroxylating dioxygenase, large terminal subunit (HcaE) (PDB:4QDC)	6.47585	0.010935	0.0406847	db	COG4638	GC_00000207, GC_00001455, GC_00002436, GC_00003334, GC_00003479, GC_00003559, GC_00004650, GC_00008963, GC_00012299, GC_00012345	0.7143	1	14	20
RNase adaptor protein RapZ for GlmZ sRNA degradation, contains a P-loop ATPase domain (RapZ) (PDB:5O5O) (PUBMED:23475961)	6.47585	0.010935	0.0406847	db	COG1660	GC_00000889	0.7143	1	14	20
Glycerol kinase (GlpK) (PDB:2ZF5)	6.47585	0.010935	0.0406847	db	COG0554	GC_00001039	0.7143	1	14	20
Ribosomal protein L2 (RplB) (PDB:1VS6)	6.47585	0.010935	0.0406847	db	COG0090	GC_00000903	0.7143	1	14	20
Ribosomal protein S21 (RpsU) (PDB:4V4H)	6.47585	0.010935	0.0406847	db	COG0828	GC_00000560	0.7143	1	14	20
Aspartate/aromatic aminotransferase (TyrB) (PDB:1AAM)	6.47585	0.010935	0.0406847	db	COG1448	GC_00000820, GC_00012197	0.7143	1	14	20
PAS domain (PAS) (PDB:2MWG)	6.2751	0.0122446	0.0454963	db	COG2202	GC_00003727, GC_00008187, GC_00008528, GC_00009083, GC_00013028, GC_00013032	0.2143	0.65	14	20
Lipoprotein-anchoring transpeptidase ErfK/SrfK (ErfK) (PDB:4LZH)!!!Peptidoglycan-binding (PGRP) domain of peptidoglycan hydrolases (PGRP) (PDB:4FET)	6.17037	0.0129907	0.045533	db	COG1376!!!COG3409	GC_00006375, GC_00008164	0	0.35	14	20
Predicted enzyme of the cupin superfamily (PDB:1LKN)	6.17037	0.0129907	0.045533	db	COG3450	GC_00006857, GC_00011955, GC_00011956, GC_00013150	0	0.35	14	20
Type IV secretory pathway, VirD4 component, TraG/TraD family ATPase (VirD4) (PDB:1GL6)	6.17037	0.0129907	0.045533	db	COG3505	GC_00008608, GC_00009059, GC_00010700	0	0.35	14	20
Flagellar biosynthesis/type III secretory pathway chaperone FlgN (FlgN) (PDB:2FUP)	6.17037	0.0129907	0.045533	db	COG3418	GC_00004096	0	0.35	14	20
Uncharacterized domain associated with phage/plasmid primase	6.17037	0.0129907	0.045533	db	COG4643	GC_00005543, GC_00008105, GC_00011277, GC_00011873	0	0.35	14	20
Fe-S cluster biogenesis protein NfuA, 4Fe-4S-binding domain (NifU) (PDB:2Z51)	6.17037	0.0129907	0.045533	db	COG0694	GC_00003880, GC_00005250	0	0.35	14	20
Negative regulator of flagellin synthesis (anti-sigma28 factor) (FlgM)	6.17037	0.0129907	0.045533	db	COG2747	GC_00007987, GC_00011212, GC_00011213	0	0.35	14	20
L-aspartate dehydrogenase, NAD(P)-dependent (AspD) (PDB:1H2H) (PUBMED:12496312)	6.17037	0.0129907	0.045533	db	COG1712	GC_00007936, GC_00010966, GC_00010983	0	0.35	14	20
Uncharacterized conserved protein (PDB:2LA3)	6.17037	0.0129907	0.045533	db	COG3575	GC_00003732	0	0.35	14	20
Predicted metal-binding membrane protein	6.17037	0.0129907	0.045533	db	COG5486	GC_00005160, GC_00008761	0	0.35	14	20
PAS domain (PAS) (PDB:2MWG)!!!Extracytoplasmic sensor domain CHASE1 (specificity unknown) (CHASE1) (PDB:3T4J)!!!Bacteriophytochrome (light-regulated signal transduction histidine kinase) (PDB:2VEA)	6.17037	0.0129907	0.045533	db	COG2202!!!COG3614!!!COG4251	GC_00006108, GC_00009412, GC_00012249	0	0.35	14	20
Flagellar biogenesis protein FliO (FliO)	6.17037	0.0129907	0.045533	db	COG3190	GC_00003994	0	0.35	14	20
Ca2+/Na+ antiporter (ECM27) (PDB:3V5S)	6.17037	0.0129907	0.045533	db	COG0530	GC_00004054, GC_00008809, GC_00009691	0	0.35	14	20
Fucose 4-O-acetylase or related acetyltransferase (NolL) (PUBMED:21697094)	6.17037	0.0129907	0.045533	db	COG3594	GC_00003945, GC_00008766	0	0.35	14	20
Uncharacterized conserved protein, DUF1326 domain	6.17037	0.0129907	0.045533	db	COG5588	GC_00005256, GC_00008869	0	0.35	14	20
Flavodoxin (FldA) (PDB:1AG9)	6.17037	0.0129907	0.045533	db	COG0716	GC_00003982	0	0.35	14	20
Uncharacterized conserved protein, DUF1810 family (Mll0975) (PDB:2JEK) (PUBMED:17142896)	6.17037	0.0129907	0.045533	db	COG5579	GC_00003249	0	0.35	14	20
Uncharacterized conserved protein, DUF1513 domain	6.17037	0.0129907	0.045533	db	COG3490	GC_00005383, GC_00010002, GC_00010114	0	0.35	14	20
Predicted membrane chloride channel, bestrophin family (YneE) (PDB:4RDQ)	6.17037	0.0129907	0.045533	db	COG3781	GC_00004021	0	0.35	14	20
Transposase!!!CRISPR-associated protein Csa3, CARF domain (Csa3) (PDB:2WTE) (PUBMED:21093452)	6.17037	0.0129907	0.045533	db	COG3335!!!COG3415	GC_00002596, GC_00009446, GC_00009448, GC_00011675	0	0.35	14	20
L-aminopeptidase/D-esterase (DmpA) (PDB:1B65)	6.17037	0.0129907	0.045533	db	COG3191	GC_00004003, GC_00012084	0	0.35	14	20
B3/B4 domain (DNA/RNA-binding domain of Phe-tRNA-synthetase) (B3/B4)	6.17037	0.0129907	0.045533	db	COG3382	GC_00004180	0	0.35	14	20
Transcriptional regulator, contains XRE-family HTH domain (HipB) (PDB:1ADR)!!!Phage repressor protein C, contains Cro/C1-type HTH and peptisase s24 domains	6.17037	0.0129907	0.045533	db	COG1396!!!COG2932	GC_00004008	0	0.35	14	20
Predicted transcriptional regulator, lambda repressor-like DNA-binding domain (SfsB) (PDB:1NEQ)	6.17037	0.0129907	0.045533	db	COG3423	GC_00003958	0	0.35	14	20
TPP-dependent pyruvate or acetoin dehydrogenase subunit alpha (AcoA) (PDB:1DTW)	6.17037	0.0129907	0.045533	db	COG1071	GC_00004206, GC_00005654	0	0.35	14	20
Flavorubredoxin (NorV) (PDB:4JHC)	6.17037	0.0129907	0.045533	db	COG0426	GC_00005617, GC_00011683	0	0.35	14	20
Pyruvate/2-oxoglutarate/acetoin dehydrogenase complex, dehydrogenase (E1) component, beta subunit (AcoB) (PDB:2OZL)	6.17037	0.0129907	0.045533	db	COG0022	GC_00004173, GC_00005472	0	0.35	14	20
DNA-binding response regulator, OmpR family, contains REC and winged-helix (wHTH) domain (OmpR) (PDB:1XHF)!!!K+-sensing histidine kinase KdpD (KdpD) (PDB:2KSF)!!!Two-component response regulator, PleD family, consists of two REC domains and a diguanylate cyclase (GGDEF) domain (PleD) (PDB:1W25)	6.17037	0.0129907	0.045533	db	COG0745!!!COG2205!!!COG3706	GC_00003977	0	0.35	14	20
Protein required for attachment to host cells	6.17037	0.0129907	0.045533	db	COG5622	GC_00008451, GC_00009312, GC_00012569	0	0.35	14	20
Flagellar biosynthesis/type III secretory pathway protein FliH (FliH) (PDB:5B0O)	6.17037	0.0129907	0.045533	db	COG1317	GC_00003895	0	0.35	14	20
MinD-like ATPase FlhG/YlxH, activator of the FlhF-type GTPase (FlhG) (PDB:1G3Q)	6.17037	0.0129907	0.045533	db	COG0455	GC_00007885, GC_00009964, GC_00011184	0	0.35	14	20
Acetaldehyde dehydrogenase (acetylating) (MhpF) (PDB:4JN6)	6.17037	0.0129907	0.045533	db	COG4569	GC_00004212	0	0.35	14	20
Pilus assembly protein, ATPase of CpaF family (CpaF)	6.17037	0.0129907	0.045533	db	COG4962	GC_00009191, GC_00009233, GC_00009437	0	0.35	14	20
Fe2+ transport protein FeoA (FeoA) (PDB:2GCX)	6.17037	0.0129907	0.045533	db	COG1918	GC_00005145, GC_00009027	0	0.35	14	20
Flagellar capping protein FliD (FliD) (PDB:5FHY)	6.17037	0.0129907	0.045533	db	COG1345	GC_00005379, GC_00010524	0	0.35	14	20
NTP pyrophosphatase, house-cleaning of non-canonical NTPs (MazG) (PDB:1VMG)	6.17037	0.0129907	0.045533	db	COG1694	GC_00004633, GC_00012498	0	0.35	14	20
HPt (histidine-containing phosphotransfer) domain (HPtr) (PDB:3IQT)!!!Two-component response regulator, PleD family, consists of two REC domains and a diguanylate cyclase (GGDEF) domain (PleD) (PDB:1W25)	6.17037	0.0129907	0.045533	db	COG2198!!!COG3706	GC_00005105, GC_00010607	0	0.35	14	20
ABC-type proline/glycine betaine transport system, ATPase component (ProV)	6.17037	0.0129907	0.045533	db	COG4175	GC_00004489, GC_00005326, GC_00007679	0	0.35	14	20
D-alanyl-lipoteichoic acid acyltransferase DltB, MBOAT superfamily (DltB) (PDB:6BUG)	6.17037	0.0129907	0.045533	db	COG1696	GC_00008235, GC_00010187, GC_00010531, GC_00012303	0	0.35	14	20
Predicted dinucleotide-binding enzyme (PDB:2VNS)	6.17037	0.0129907	0.045533	db	COG2085	GC_00004089	0	0.35	14	20
H+/Cl- antiporter ClcA (ClcA) (PDB:1KPK)	6.17037	0.0129907	0.045533	db	COG0038	GC_00004496, GC_00011814	0	0.35	14	20
DNA-binding response regulator, OmpR family, contains REC and winged-helix (wHTH) domain (OmpR) (PDB:1XHF)!!!Bacteriophytochrome (light-regulated signal transduction histidine kinase) (PDB:2VEA)	6.17037	0.0129907	0.045533	db	COG0745!!!COG4251	GC_00005502, GC_00012045	0	0.35	14	20
General stress protein YciG, contains tandem KGG domains (GsiB)	6.17037	0.0129907	0.045533	db	COG3729	GC_00002973	0	0.35	14	20
Type II secretory pathway, component PulK (PulK) (PDB:5VTM)	6.17037	0.0129907	0.045533	GFS	COG3156	GC_00001681, GC_00007084	1	0.65	14	20
Uncharacterized conserved protein, DUF1800 family	6.17037	0.0129907	0.045533	GFS	COG5267	GC_00002064, GC_00004600, GC_00005869, GC_00006713, GC_00007205, GC_00007774, GC_00009431, GC_00011352	1	0.65	14	20
