# Supplementary material for: Genomic and metabolic adaptations of biofilms to ecological windows of opportunity in glacier-fed streams
Source: Nat Commun. 2022 Apr 20;13:2168. doi: 10.1038/s41467-022-29914-0 (PMC9021309; doi:10.1038/s41467-022-29914-0)
Supplement: Supplementary file 10 — Supplementary Data 7 [file 41467_2022_29914_MOESM10_ESM.xlsx]

## Sheet: Supplementary_Data_7_Osmotic_St
Gene	Count	Phylum	Category
COG0025	0	AB1-6	Osmotic_Stress
COG0025	1	Acidobacteriota	Osmotic_Stress
COG0025	2.16667	Actinobacteriota	Osmotic_Stress
COG0025	0.666667	Armatimonadota	Osmotic_Stress
COG0025	2	Asgardarchaeota	Osmotic_Stress
COG0025	6.74373	Bacteroidota	Osmotic_Stress
COG0025	0.625	Bdellovibrionota	Osmotic_Stress
COG0025	1.91667	Cyanobacteria	Osmotic_Stress
COG0025	2.125	Deinococcota	Osmotic_Stress
COG0025	0	Dependentiae	Osmotic_Stress
COG0025	1.4	Myxococcota	Osmotic_Stress
COG0025	0.75	Patescibacteria	Osmotic_Stress
COG0025	0.5	Planctomycetota	Osmotic_Stress
COG0025	20.0276	Proteobacteria	Osmotic_Stress
COG0025	0	Spirochaetota	Osmotic_Stress
COG0025	0	UBP7	Osmotic_Stress
COG0025	0.181818	Verrucomicrobiota	Osmotic_Stress
COG0651	0	AB1-6	Osmotic_Stress
COG0651	0	Acidobacteriota	Osmotic_Stress
COG0651	1	Actinobacteriota	Osmotic_Stress
COG0651	0	Armatimonadota	Osmotic_Stress
COG0651	0	Asgardarchaeota	Osmotic_Stress
COG0651	0.279806	Bacteroidota	Osmotic_Stress
COG0651	0	Bdellovibrionota	Osmotic_Stress
COG0651	5.66667	Cyanobacteria	Osmotic_Stress
COG0651	0	Deinococcota	Osmotic_Stress
COG0651	0	Dependentiae	Osmotic_Stress
COG0651	0	Myxococcota	Osmotic_Stress
COG0651	0	Patescibacteria	Osmotic_Stress
COG0651	0	Planctomycetota	Osmotic_Stress
COG0651	3.72412	Proteobacteria	Osmotic_Stress
COG0651	2	Spirochaetota	Osmotic_Stress
COG0651	0	UBP7	Osmotic_Stress
COG0651	0	Verrucomicrobiota	Osmotic_Stress
COG1009	0	AB1-6	Osmotic_Stress
COG1009	2	Acidobacteriota	Osmotic_Stress
COG1009	2.83333	Actinobacteriota	Osmotic_Stress
COG1009	0.666667	Armatimonadota	Osmotic_Stress
COG1009	0	Asgardarchaeota	Osmotic_Stress
COG1009	8.93027	Bacteroidota	Osmotic_Stress
COG1009	1.625	Bdellovibrionota	Osmotic_Stress
COG1009	3.25	Cyanobacteria	Osmotic_Stress
COG1009	1.375	Deinococcota	Osmotic_Stress
COG1009	0	Dependentiae	Osmotic_Stress
COG1009	1.4	Myxococcota	Osmotic_Stress
COG1009	0	Patescibacteria	Osmotic_Stress
COG1009	5	Planctomycetota	Osmotic_Stress
COG1009	15.4228	Proteobacteria	Osmotic_Stress
COG1009	0	Spirochaetota	Osmotic_Stress
COG1009	1	UBP7	Osmotic_Stress
COG1009	1.24242	Verrucomicrobiota	Osmotic_Stress
COG1055	0	AB1-6	Osmotic_Stress
COG1055	0	Acidobacteriota	Osmotic_Stress
COG1055	0	Actinobacteriota	Osmotic_Stress
COG1055	0	Armatimonadota	Osmotic_Stress
COG1055	0	Asgardarchaeota	Osmotic_Stress
COG1055	0	Bacteroidota	Osmotic_Stress
COG1055	0	Bdellovibrionota	Osmotic_Stress
COG1055	1.66667	Cyanobacteria	Osmotic_Stress
COG1055	0	Deinococcota	Osmotic_Stress
COG1055	0	Dependentiae	Osmotic_Stress
COG1055	0.2	Myxococcota	Osmotic_Stress
COG1055	0.526316	Patescibacteria	Osmotic_Stress
COG1055	0	Planctomycetota	Osmotic_Stress
COG1055	1.50219	Proteobacteria	Osmotic_Stress
COG1055	0	Spirochaetota	Osmotic_Stress
COG1055	0	UBP7	Osmotic_Stress
COG1055	0	Verrucomicrobiota	Osmotic_Stress
COG1320	0	AB1-6	Osmotic_Stress
COG1320	0	Acidobacteriota	Osmotic_Stress
COG1320	1	Actinobacteriota	Osmotic_Stress
COG1320	0	Armatimonadota	Osmotic_Stress
COG1320	0	Asgardarchaeota	Osmotic_Stress
COG1320	0	Bacteroidota	Osmotic_Stress
COG1320	0	Bdellovibrionota	Osmotic_Stress
COG1320	0.75	Cyanobacteria	Osmotic_Stress
COG1320	0	Deinococcota	Osmotic_Stress
COG1320	0	Dependentiae	Osmotic_Stress
COG1320	0	Myxococcota	Osmotic_Stress
COG1320	0	Patescibacteria	Osmotic_Stress
COG1320	0	Planctomycetota	Osmotic_Stress
COG1320	1.30482	Proteobacteria	Osmotic_Stress
COG1320	0	Spirochaetota	Osmotic_Stress
COG1320	0	UBP7	Osmotic_Stress
COG1320	0	Verrucomicrobiota	Osmotic_Stress
COG3004	0	AB1-6	Osmotic_Stress
COG3004	1	Acidobacteriota	Osmotic_Stress
COG3004	2.66667	Actinobacteriota	Osmotic_Stress
COG3004	0	Armatimonadota	Osmotic_Stress
COG3004	0	Asgardarchaeota	Osmotic_Stress
COG3004	3.73035	Bacteroidota	Osmotic_Stress
COG3004	0.125	Bdellovibrionota	Osmotic_Stress
COG3004	0	Cyanobacteria	Osmotic_Stress
COG3004	0.875	Deinococcota	Osmotic_Stress
COG3004	0	Dependentiae	Osmotic_Stress
COG3004	1	Myxococcota	Osmotic_Stress
COG3004	0	Patescibacteria	Osmotic_Stress
COG3004	0.5	Planctomycetota	Osmotic_Stress
COG3004	8.55219	Proteobacteria	Osmotic_Stress
COG3004	0	Spirochaetota	Osmotic_Stress
COG3004	0	UBP7	Osmotic_Stress
COG3004	0	Verrucomicrobiota	Osmotic_Stress
