# Supplementary material for: Genomic and metabolic adaptations of biofilms to ecological windows of opportunity in glacier-fed streams
Source: Nat Commun. 2022 Apr 20;13:2168. doi: 10.1038/s41467-022-29914-0 (PMC9021309; doi:10.1038/s41467-022-29914-0)
Supplement: Supplementary file 12 — Source Data [file 41467_2022_29914_MOESM12_ESM.xlsx]

## Sheet: Figure-1_16S
Figure-1: 16S abundances
ASVs	GL5_DN_1_16S_rock	GL5_DN_2_16S_rock	GL5_DN_3_16S_rock	GL5_UP_1_16S_rock	GL5_UP_2_16S_rock	GL5_UP_3_16S_rock	GL5_DN_1_16S_sed	GL5_DN_2_16S_sed	GL5_DN_3_16S_sed	GL5_UP_1_16S_sed	GL5_UP_2_16S_sed	GL5_UP_3_16S_sed	GL11_UP_1_16S_rock	GL11_UP_2_16S_rock	GL11_UP_3_16S_rock	GL11_DN_1_16S_sed	GL11_DN_2_16S_sed	GL11_DN_3_16S_sed	GL11_UP_1_16S_sed	GL11_UP_2_16S_sed	GL11_UP_3_16S_sed	GL15_DN_1_16S_rock	GL15_DN_2_16S_rock	GL15_DN_3_16S_rock	GL15_UP_1_16S_rock	GL15_UP_2_16S_rock	GL15_UP_3_16S_rock	GL15_DN_1_16S_sed	GL15_DN_2_16S_sed	GL15_DN_3_16S_sed	GL15_UP_1_16S_sed	GL15_UP_2_16S_sed	GL15_UP_3_16S_sed	GL16_DN_1_16S_rock	GL16_DN_2_16S_rock	GL16_DN_3_16S_rock	GL16_UP_1_16S_rock	GL16_UP_2_16S_rock	GL16_UP_3_16S_rock	GL16_DN_1_16S_sed	GL16_DN_2_16S_sed	GL16_DN_3_16S_sed	GL16_UP_1_16S_sed	GL16_UP_2_16S_sed	GL16_UP_3_16S_sed	GL46_UP_1_16S_rock	GL46_UP_2_16S_rock	GL46_UP_3_16S_rock	GL46_DN_1_16S_sed
2e943a3f37ba3e500d42f24238ff6667	0	0	0	0	0	0	0	0	0	0	0	0	16	0	0	209	174	148	468	304	588	0	0	0	0	0	0	23	11	27	38	0	0	0	0	0	0	0	0	0	0	0	0	0	0	0	2	0	37
7f11f029baed5633a044233c132fe992	0	303	0	194	283	139	88	0	0	0	0	253	0	0	0	245	0	0	219	223	0	0	0	0	0	0	0	184	0	211	0	0	0	38	196	1949	0	0	0	0	0	0	0	0	199	272	2044	2084	3338
3bf49d272fc70d9765ed2b530c6e6b56	19	0	0	0	0	0	0	0	0	0	0	0	0	0	0	0	0	0	0	0	0	0	0	0	0	25	24	0	0	0	0	0	0	40	32	0	0	0	35	0	0	0	0	0	0	61127	24012	2150	276
4db397a6b33c3f3dd434e2141ea5528a	14	147	110	0	39	0	502	390	270	95	86	210	0	0	0	0	0	0	0	0	0	0	0	0	0	0	0	0	0	0	0	0	0	0	0	0	0	0	0	0	0	0	0	0	0	0	0	0	1294
93f52e347e69b67e42f5979bb8735255	0	0	0	0	0	0	0	0	0	0	0	0	0	0	0	0	0	0	0	0	0	0	0	0	0	0	0	0	0	0	0	0	0	0	0	0	0	0	0	0	0	0	0	0	0	80	98	88	95
eb8353802171a7c60f55e1b48aa12158	0	0	0	0	0	0	0	0	0	0	0	0	14	15	0	222	229	256	316	274	300	0	0	0	0	0	0	0	0	0	0	0	0	0	0	0	0	0	0	96	92	193	128	74	86	22	28	0	1485
f19127b849d2529b57589e7ae1f1a388	0	0	0	0	0	0	0	0	0	0	0	0	0	0	0	0	0	0	0	0	0	0	0	0	0	0	0	0	0	0	0	0	0	0	0	0	0	0	0	0	0	0	0	0	0	0	0	0	128
227b2dc5798a05133e1dc46f13ac1033	0	0	0	0	0	0	0	0	0	0	0	0	0	0	0	648	801	577	675	640	689	0	0	0	0	0	0	0	0	0	0	0	0	0	0	0	0	0	25	1647	1363	2051	1174	753	1010	7	0	0	868
974c8311a36aa03d16f2a5eafc0d87bb	0	0	0	0	0	0	0	0	0	0	0	0	0	0	0	0	0	0	0	19	0	0	0	0	0	0	0	0	0	0	0	0	0	0	0	0	0	0	0	0	0	0	0	0	0	7	46	0	2261
4847acf6517844a84341e6b9c62ee50f	0	0	0	0	0	0	0	0	0	0	0	0	0	0	0	0	0	0	0	0	0	0	0	0	0	0	0	0	0	0	0	0	0	0	0	0	0	0	0	0	0	0	0	0	0	0	0	0	0
c8f00c12af4d49f0315b357cccbb0bdb	116	286	48	128	284	72	0	0	0	24	31	53	3762	3394	3543	1241	1175	867	1986	1969	2059	55	6	732	22	0	38	477	437	683	451	323	396	39	45	5623	1325	1638	810	59	59	59	31	80	149	71	337	276	1103
7d90cb1249095cba349710659d4f2cc1	0	0	0	0	0	0	0	0	0	0	0	0	0	0	0	864	1106	859	714	575	875	0	0	0	0	0	0	124	79	65	65	66	56	0	0	0	0	0	0	81	68	111	69	75	105	0	0	0	624
113e091349598cb255087fc6fc1e2245	1959	2022	1040	1690	3443	2824	140	97	42	252	231	438	179	362	153	190	287	107	158	199	138	0	40	86	0	0	0	60	74	70	200	141	102	2085	2776	6798	985	2526	2557	199	219	298	157	197	290	2679	6512	4011	1957
c3ef7571be1157eb020e9d5e415d6c51	0	0	0	0	0	0	0	0	0	0	0	0	0	0	0	0	0	0	0	0	0	0	0	0	0	0	0	0	0	0	0	0	0	0	0	0	0	0	0	0	0	0	0	0	0	0	0	0	108
21462f9327c6ad2a4c727cdbdf91563f	0	0	0	0	0	0	0	0	0	0	0	0	0	0	0	0	0	0	0	0	0	0	0	0	0	0	0	0	0	0	0	0	0	0	0	0	0	0	0	0	0	0	0	0	0	0	0	0	196
841392850cdf1d09b94b530d7d9f17fe	0	0	0	0	0	0	0	0	0	0	0	0	0	0	0	0	0	0	0	0	0	0	0	0	0	0	0	0	0	0	0	0	0	0	0	0	0	0	0	0	0	0	0	0	0	7	0	0	598
4370ab639c4252846465daab7748af5b	0	0	0	0	0	0	0	0	0	0	0	0	0	0	0	0	0	0	0	0	0	0	0	0	0	0	0	0	0	0	0	0	0	0	0	0	0	0	0	0	0	0	0	0	0	0	0	0	146
3467c1a0dbba977fc9120506f06ca2d6	0	0	0	0	0	0	0	0	0	0	0	0	0	0	0	0	0	0	0	0	0	0	0	0	0	0	0	0	0	0	0	0	0	0	0	0	0	0	0	0	0	0	0	0	0	0	0	0	0
3c65090252f23c51beccf112aedf252b	0	0	0	0	0	0	0	0	0	0	0	0	0	0	0	0	0	0	0	0	0	0	0	0	0	0	0	0	0	0	0	0	0	0	0	0	0	0	0	0	0	0	0	0	0	0	0	0	0
e58ea7ade53339c0346ab58ecefbf7d8	0	0	0	0	0	0	0	0	0	0	0	0	0	0	0	0	0	0	0	0	0	0	0	0	0	0	0	0	0	0	0	0	0	0	0	0	0	0	0	0	0	0	0	0	0	0	0	0	44
ebf38bd19080d870f3fe37d9c890cba4	0	0	0	0	0	0	0	0	0	0	0	0	0	0	0	0	0	0	0	0	0	0	0	0	0	0	0	0	0	0	0	0	0	0	0	0	0	0	0	0	0	0	0	0	0	19	8	0	767
11b3fc6274c16d50ce4727745a188706	0	0	0	0	0	0	0	0	0	0	0	0	0	0	0	0	0	0	0	0	0	0	0	0	0	0	0	0	0	0	0	0	0	0	0	0	0	0	0	0	0	0	0	0	0	0	0	0	103
82548da28b38a96cc0b6cc0e42426644	0	0	0	0	0	0	1326	1254	1361	711	759	594	0	11	0	439	479	333	344	379	670	0	0	0	0	0	0	230	191	137	152	128	82	0	0	0	0	0	0	150	121	244	72	87	98	0	0	0	346
88687966730b609d8e155a249d8b735b	0	0	0	0	0	0	0	0	0	0	0	0	0	0	0	0	0	0	0	0	0	0	0	0	0	0	0	0	0	0	0	0	0	0	0	0	0	0	0	0	0	0	0	0	0	19	54	26	1874
84738e76abbd1610c736e6fc4d8c669c	0	0	0	0	0	0	0	0	0	0	0	0	0	0	0	0	0	0	0	0	0	0	0	0	0	0	0	0	0	0	0	0	0	0	0	0	0	0	0	0	0	0	0	0	0	0	0	0	0
c0388780fbc718f20dfe931d098bef95	0	0	0	0	0	0	0	0	0	0	0	0	0	0	0	0	0	0	0	0	0	0	0	0	0	0	0	0	0	0	0	0	0	0	0	0	0	0	0	0	0	0	0	0	0	0	0	0	254
18542cdad628374c2aa375b6c6cbd919	124	0	71	0	0	0	0	0	0	0	0	0	0	0	0	0	0	0	0	0	0	0	0	0	0	0	0	0	0	0	0	0	0	0	0	0	0	0	0	0	0	0	0	0	0	18	56	0	596
c2ea105015177a1d00cec380a748630b	0	0	0	0	0	0	0	0	0	0	0	0	0	0	0	0	22	0	0	0	17	0	0	0	0	0	0	0	0	14	0	0	0	0	0	0	0	0	0	0	0	0	0	0	0	0	0	0	0
4d7cc93ec399897318b9b36001a23977	0	10	0	13	29	8	0	0	0	0	0	0	0	0	0	0	0	0	0	0	0	0	0	0	0	0	0	0	0	0	0	0	0	0	0	0	0	0	0	0	0	0	0	0	0	46	100	48	354
7e74629839a37a012ff33b652154e444	0	0	0	0	0	0	0	0	0	0	0	0	0	0	0	0	0	0	0	0	0	0	0	0	0	0	0	0	0	0	0	0	0	0	0	0	0	0	0	0	0	0	0	0	0	10	48	0	1023
59304e2f594bd67401c58903e49fcd51	0	0	0	0	0	0	0	0	0	0	0	0	0	0	0	0	0	0	0	0	0	0	0	0	0	0	0	0	0	0	0	0	0	0	0	0	0	0	0	0	0	0	0	0	0	0	0	0	138
0c65b40121e270a551c694ca6729a77e	0	0	0	0	0	0	0	0	0	0	0	0	0	0	0	32	0	15	36	40	33	0	0	0	0	0	0	0	0	0	4	0	0	0	0	0	0	0	0	0	11	97	7	13	0	0	0	0	0
2c3f11ad78e8e6fbe29cc7fa1517b9a6	0	0	0	0	0	0	0	0	0	0	0	0	0	0	0	0	0	0	0	0	0	0	0	0	0	0	0	0	0	0	0	0	0	0	0	0	0	0	0	0	0	0	0	0	0	0	0	0	0
9f7b4acd40da92c14b073050745fc899	0	0	0	0	0	0	0	0	0	0	0	0	0	0	0	0	0	0	0	0	0	0	0	0	0	0	0	0	0	0	0	0	0	0	0	0	0	0	0	0	0	0	0	0	0	0	0	0	0
6a5135c5238a756d511687f430cf5568	0	0	0	0	0	0	0	0	0	0	0	0	0	0	0	0	0	0	0	0	0	0	0	0	0	0	0	0	0	0	21	11	10	0	0	0	0	0	0	0	0	0	0	0	0	0	0	0	0
456bf6ef3bc083b85affefb69795113c	0	0	0	0	0	0	0	0	0	0	0	0	0	0	0	0	0	0	43	66	27	0	0	0	0	0	0	0	0	0	0	0	0	0	0	0	0	0	0	0	0	0	0	0	0	0	0	0	0
584049d8b246d3cb976056a1a66ad99c	0	0	0	0	0	0	0	0	0	0	0	0	0	0	0	197	189	192	326	251	237	0	0	0	0	0	0	0	0	0	0	0	0	0	0	0	0	0	0	0	0	0	0	0	0	0	0	0	0
70285f7e5298ef76c6079d23decbae2d	77	56	47	358	87	118	484	380	337	561	245	840	6	17	14	1098	916	699	661	623	591	0	0	0	0	0	0	0	0	0	19	0	0	0	0	0	0	0	8	138	125	165	129	112	129	0	0	0	0
646e6273f76406c98d337926a57d4b74	918	394	614	488	1078	833	61	44	38	0	0	0	15486	4980	8712	364	214	139	706	865	397	309	2634	11000	1687	5273	5313	63	49	135	64	82	130	0	0	842	31753	39742	34607	82	136	96	74	73	111	42	380	23	0
78d2bc9fc0f09ed0670a2897927a7130	0	0	0	0	0	0	0	0	0	0	0	0	0	0	0	0	0	0	0	0	0	0	0	0	0	0	0	0	0	0	0	0	0	0	0	0	0	0	0	0	0	0	0	0	0	0	14	0	621
22cf399637f41826272f7e3391480051	0	0	0	0	0	0	0	0	0	0	0	0	0	0	0	0	0	0	0	0	0	0	0	0	0	0	0	0	0	0	19	0	0	0	0	0	0	0	0	0	0	0	0	0	0	0	0	0	0
c246620d75c973765bf5d803c5693f91	67	0	145	0	22	30	212	279	215	246	168	413	0	0	0	570	368	313	525	572	504	4	0	10	0	0	0	42	33	100	147	47	0	0	0	0	12	12	21	595	418	469	241	332	358	13	18	15	1090
66f352ced80a7724d4c638a584df893a	0	0	0	0	0	0	0	0	0	0	0	0	0	0	0	0	0	0	0	0	0	0	0	0	0	0	0	0	0	0	0	0	0	0	0	0	0	0	0	0	0	0	0	0	0	0	0	0	185
34573cf9b105c79eab2513490b24b1cb	0	0	0	0	0	0	0	0	0	0	0	0	0	0	0	0	0	0	0	0	0	0	0	0	0	0	0	0	0	0	0	0	0	0	0	0	0	0	0	0	0	0	0	0	0	0	0	0	0
a86828a675eeea0dbcfc591a8bc539e0	0	0	0	0	0	0	0	0	0	0	0	0	0	0	0	0	0	0	0	0	0	0	0	0	0	0	0	0	0	0	0	0	0	0	0	0	0	0	0	0	0	0	0	0	0	0	0	0	0
ad46d9e427397849534dca0ef1037dc3	0	0	0	0	0	0	0	0	0	0	0	0	4	4	14	215	136	183	362	263	191	0	0	0	0	0	0	38	63	172	230	142	99	0	0	0	0	0	0	0	0	0	0	0	0	0	0	0	53
afcb02de6259befc17772b406670c581	0	0	0	0	0	0	0	0	0	0	0	0	0	0	0	191	299	178	528	397	333	0	0	0	10	0	7	200	213	294	530	333	961	0	0	0	0	0	0	27	9	22	12	10	34	0	0	0	0
d9282e190b81e13278e7ecf6f7ce9d51	0	0	0	36	27	17	0	41	0	34	46	80	0	0	0	126	119	69	259	206	222	0	0	0	0	0	0	0	31	51	38	31	0	0	0	0	0	0	0	0	0	40	0	0	30	0	0	0	122
e29fd85b4afd8b43bff8bdd255f378ca	0	0	0	0	0	0	0	0	0	0	0	0	0	0	0	0	0	0	0	0	0	0	0	0	0	0	0	0	0	0	0	0	0	0	0	0	0	0	0	0	0	0	0	0	0	0	0	0	0
6afb911b11812ce8696bd056472a756e	0	0	0	0	0	0	0	0	0	0	0	0	0	0	0	0	0	0	0	0	0	0	0	0	0	0	0	0	0	0	0	0	0	0	0	0	0	0	0	0	0	0	0	0	0	0	0	0	0
6289570b4c1a45dba4073eb8d58d4d12	0	0	0	0	0	0	0	0	0	0	0	0	0	0	0	0	0	0	0	0	0	0	0	0	0	0	0	0	0	0	0	0	0	0	0	0	0	0	0	0	0	0	0	0	0	0	0	0	184
a029ef402342f1f44de9157591bb9269	0	0	0	0	61	0	0	0	0	0	0	0	0	0	0	0	0	0	0	0	0	0	0	0	0	0	0	0	0	0	0	0	0	0	0	0	0	0	0	0	0	0	0	0	0	0	0	0	60
93de30eab281a5a8d52817692da7b1bd	0	0	0	0	0	0	0	0	0	0	0	0	0	0	0	0	0	0	0	0	0	0	0	0	0	0	0	0	0	0	0	0	0	0	0	0	0	0	0	0	0	0	0	0	0	0	0	0	0
8a3af23fb846416d9e31688f99b63286	0	0	0	0	0	0	0	0	0	0	0	0	0	0	0	0	0	0	0	0	0	0	0	0	0	0	0	0	0	0	0	0	0	0	0	0	0	0	0	0	0	0	0	0	0	0	0	0	189
7b6fde94ef7dd846d47232e9073c9d79	22954	4930	9477	2256	2318	2032	111	104	115	126	102	241	0	0	0	0	0	0	14	0	0	0	0	0	0	0	0	0	0	50	0	0	0	0	0	855	55	181	558	74	95	89	64	59	75	0	0	0	255
01bfe24dd73a5b3a75d9f9cd12ffd6b6	0	0	0	0	0	0	0	0	0	0	0	0	0	0	0	0	0	0	0	0	0	0	0	0	0	0	0	0	0	0	0	0	0	0	0	0	0	0	0	0	0	0	0	0	0	0	44	0	628
b8526dc0b543edf5a6f0c9833a79cf51	0	0	0	0	0	0	0	0	0	0	0	0	0	0	0	0	0	0	0	0	0	0	0	0	0	0	0	0	0	0	0	0	0	0	0	0	0	0	0	0	0	0	0	0	0	0	0	0	0
5a33a275c43cebe75420b9da8d7979a6	3	4	0	42	0	0	11	10	6	14	10	12	0	0	0	10	10	12	10	14	10	0	0	0	0	0	0	11	13	17	0	0	0	0	0	0	0	0	0	0	0	5	0	0	0	0	0	0	6
5d8cfae481a5869de1628114e9aed5b4	0	0	0	0	0	0	0	0	0	0	0	0	0	0	0	0	0	0	0	0	0	0	0	0	0	0	0	0	0	0	0	0	0	0	0	0	0	0	0	0	0	0	0	0	0	0	0	0	0
c58e2455ccd0313999caf0fdfe8f9486	0	0	0	0	0	0	0	0	0	0	0	0	0	0	0	0	0	0	0	0	0	0	0	0	0	0	0	0	0	0	0	0	0	0	0	0	0	0	0	0	0	0	0	0	0	0	0	0	0
dae457dce2089ce83fd9a96ce128ec7a	185	635	495	2135	1621	418	11	0	0	24	0	62	0	0	20	35	26	33	68	0	0	0	0	0	0	0	0	0	0	0	0	0	0	0	0	0	37	123	386	16	11	0	35	0	0	0	122	17	0
08ee43997cb249d742236e0fa5589ed5	0	0	0	0	0	0	0	0	0	0	0	0	0	0	0	0	0	0	7	0	0	0	0	0	0	0	0	0	0	0	0	0	0	0	0	0	0	0	0	0	0	0	0	0	0	0	0	0	70
87ff43eca988af7317fe6f058025e330	0	0	0	0	0	0	0	0	0	0	0	0	0	0	0	0	0	0	18	0	26	0	0	0	0	0	0	0	0	67	113	27	0	0	0	0	0	0	0	19	0	0	0	0	0	0	0	0	0
b2bdbef3e7986c80e27c7538954d2321	0	0	0	0	0	0	0	0	0	0	0	0	0	0	0	0	0	0	0	0	0	0	0	0	0	0	0	0	0	0	0	0	0	0	0	0	0	0	0	0	0	0	0	0	0	0	0	0	0
b86fe94a31d516fede10c4ff21769a64	0	0	0	0	0	0	16	0	0	22	20	58	0	0	0	970	700	648	182	165	180	0	0	0	0	0	0	0	0	0	0	0	0	0	0	0	15	0	44	3384	2601	3782	1797	1971	2006	0	0	0	1557
f37a69408322d27dd959f1c47faef5d7	0	0	0	0	0	0	0	0	0	0	0	0	0	0	0	50	0	0	57	0	0	0	0	0	0	0	0	0	0	0	0	0	0	0	0	0	0	0	0	369	271	380	116	150	137	0	0	0	0
69ee3a358e832493116475c19fdc2592	0	0	0	0	0	0	0	0	0	0	0	0	0	0	0	0	0	0	0	0	0	0	0	0	0	0	0	0	0	0	0	0	0	0	0	0	0	0	0	0	0	0	0	0	0	0	0	0	38
0c56170a33a95fdef969087744b34067	87	134	312	478	339	132	746	1109	563	396	813	1240	80521	101599	95254	10278	5281	2951	22110	25999	12100	114110	111564	86848	118738	123876	110017	2466	4293	5927	1775	1717	3591	0	73	73	41751	10110	7144	5315	5618	9159	5996	5584	5551	0	0	0	0
850caf6a10c62509b366ce3d0114fd42	0	0	0	0	0	0	0	0	0	0	0	0	0	0	0	0	0	0	21	0	8	0	0	2	0	0	0	179	286	374	219	170	145	0	0	0	0	0	0	0	0	0	7	0	17	0	0	0	0
ee4d1cc1b483b6d4592203842fc6167c	0	0	0	0	0	0	0	0	0	0	18	0	0	0	0	0	0	0	19	39	30	0	0	0	0	0	0	27	18	32	0	0	0	0	0	0	0	0	0	0	0	0	0	0	0	0	0	0	733
9ba9b5f8dd72fe7b6b32426ec0c043ef	0	0	0	0	0	0	0	0	0	0	0	0	0	0	0	0	0	0	0	0	0	0	0	0	0	0	0	0	0	0	0	0	0	0	0	0	0	0	0	0	0	0	0	0	0	0	0	0	123
67bdd55ca8e0f451509fdb9aa86760d9	0	0	0	0	0	0	0	0	0	0	0	0	0	0	0	0	0	0	0	0	0	0	0	0	0	0	0	0	0	0	0	0	0	0	0	0	0	0	0	0	0	0	0	0	0	0	0	0	0
62a8cecb3b5078f2c958f68aecd772a4	33	28	88	0	0	0	288	272	306	194	141	265	0	0	0	94	60	122	0	0	0	0	0	0	0	0	0	0	0	0	0	0	0	0	0	0	0	0	0	57	46	62	25	16	19	0	0	0	65
bf4bb50d8639753ba33ee783023950a4	0	0	0	0	0	0	0	0	0	0	0	0	0	0	0	46	48	0	61	71	36	0	0	0	0	0	0	0	0	0	0	0	0	0	0	0	0	0	0	0	0	0	0	0	0	0	0	0	46
5d51398e732dea37f1a9ac3c708053f8	0	0	0	3	0	0	0	0	0	0	0	0	0	0	0	0	0	0	0	12	0	0	0	0	0	0	0	0	0	0	0	0	0	0	0	0	0	0	0	0	0	0	0	0	0	0	0	0	0
3487fb7dacbcfb3e4a32359c542f56f8	0	0	0	0	0	0	0	0	7	0	0	0	0	0	0	0	0	0	0	0	0	0	0	0	0	0	0	0	0	0	0	0	0	0	0	0	0	0	0	0	0	0	0	0	0	0	0	0	146
b6bea00767e90d5687693540788f99a0	0	0	0	0	0	0	0	0	0	0	0	0	0	0	0	0	0	0	0	0	0	0	0	0	0	0	0	0	0	0	0	0	0	0	0	0	0	0	0	0	0	0	0	0	0	0	0	0	0
3beb902af1c9b269acd413d4e55bbf5c	76	389	60	355	37	57	1720	1325	1726	780	656	950	0	0	0	494	808	447	231	244	199	0	0	0	0	0	0	0	0	0	0	0	0	0	0	0	0	5	0	779	693	1006	463	530	565	0	0	0	109
d89ce2ffca88ccb61dd37036da4e63bd	0	0	0	0	0	0	0	0	0	0	0	0	0	0	0	0	0	0	0	0	0	0	0	49	14	9	63	75	120	133	265	127	304	0	0	0	0	0	0	0	0	0	0	0	0	83	155	34	3753
e61cc0bc614e0bfac8523bea83230451	0	0	0	0	0	0	0	0	0	0	0	0	0	0	0	71	42	0	78	64	39	0	0	0	0	0	0	0	0	13	12	0	0	0	0	0	0	0	0	0	0	0	0	0	0	0	0	0	21
8ca25cff5041670fa16425fb32d6e613	0	0	0	0	0	0	0	36	31	95	0	177	17	29	31	1119	986	809	1788	1978	2061	0	0	0	15	0	11	619	637	762	439	415	263	0	0	0	0	0	0	55	51	72	74	75	93	0	0	0	427
fcd98eb8f545f6eb8fc115be9f430153	0	0	0	0	0	0	0	0	0	0	0	0	0	0	0	0	0	0	0	0	0	0	0	0	0	0	0	0	0	0	0	0	0	0	0	0	0	0	0	100	112	102	95	95	102	0	0	0	188
897495a87bd1904ab4e09bb9ef2f485c	0	0	0	0	0	0	0	0	0	0	0	0	0	0	0	0	0	0	0	0	0	0	0	0	0	0	0	0	0	0	0	0	0	0	0	0	0	0	0	0	0	0	0	0	0	0	0	0	0
f50c3ee97cf0b39976b34e143bea0941	0	0	0	0	0	0	0	0	0	0	0	0	0	0	0	0	0	0	0	0	0	0	0	0	0	0	0	0	0	0	0	0	0	0	0	0	0	0	0	0	0	0	0	0	0	8	0	0	0
6d22bcf6488f1b5448cee2f725a94d52	0	0	0	0	0	0	0	0	0	0	0	0	0	0	0	22	0	33	39	0	42	0	0	0	0	0	0	0	0	0	0	0	0	0	0	0	0	0	0	18	25	72	37	26	39	0	0	0	0
d060bec35c24845b31b852b39d1e8465	0	0	0	0	0	0	0	0	0	0	0	0	0	0	0	14	26	19	0	0	16	0	0	0	0	0	0	0	0	0	0	0	0	0	0	0	0	0	0	40	32	57	28	26	16	0	0	0	0
97465cbb2c4a6e1b43f5b0d9ac7697f4	0	0	0	0	0	0	0	0	0	0	0	0	0	0	0	0	0	0	0	0	0	0	0	0	0	0	0	0	0	0	0	0	0	0	0	0	0	0	0	0	0	0	0	0	0	0	0	0	0
0428b8c445e7602b109136926b2ec815	0	0	0	0	0	0	0	0	0	0	0	0	0	0	0	0	0	0	0	0	0	0	0	0	0	0	0	0	0	0	0	0	0	0	0	0	0	0	0	0	0	0	0	0	0	0	0	0	96
004d7f73c0854dbd17f02223742c9f82	0	0	0	0	0	0	0	0	0	0	0	0	0	0	0	40	0	0	0	0	26	0	0	0	0	0	0	0	0	0	0	0	0	0	0	0	0	0	0	0	0	0	0	0	0	0	10	0	126
d9df1dbd3c942fd39788789e9da490aa	0	0	0	8	0	0	0	0	0	29	21	39	0	0	0	0	21	20	15	0	0	0	0	0	0	0	0	104	167	284	248	176	148	0	0	0	0	0	0	0	0	0	0	0	0	0	0	0	0
ec8684a92f167ec5ba44de8ce78fa73e	0	0	0	0	0	0	0	0	0	0	0	0	0	0	0	0	0	0	0	0	0	0	0	0	0	0	0	7	0	0	0	0	0	0	0	0	0	0	0	0	0	0	0	0	0	0	0	0	0
4523b21dd6cbf01ee1ff11f5f9a8136b	0	0	0	0	0	0	0	0	0	0	0	0	0	0	9	0	0	0	0	0	0	0	0	0	0	0	0	0	0	0	0	0	0	0	0	0	0	0	0	0	0	0	0	0	0	0	29	0	1632
a66eafb4a518ff8f29943059fba2f6f4	0	0	0	0	0	0	92	79	93	69	78	69	2	0	0	165	194	135	139	128	167	0	0	0	0	0	0	229	236	199	310	213	201	0	0	0	0	0	0	55	32	58	32	33	36	0	0	0	45
2da924029cfd4c7fe3765b362a915f4a	0	0	0	0	0	0	0	0	0	0	0	0	7	0	0	0	16	0	0	0	0	0	0	0	0	0	0	0	0	0	0	0	0	0	0	0	0	36	0	162	126	250	165	167	138	3849	2935	1312	127
7b650ad1f82cd2b3942f6f80b82069eb	0	0	0	0	0	0	0	0	0	0	0	0	0	0	0	0	0	0	0	0	0	0	0	0	0	0	0	0	0	0	0	0	0	0	0	0	0	0	0	0	0	0	0	0	0	0	0	0	15
4899bdc0436e497ac22afbed1b439d3e	0	0	0	0	0	0	0	0	0	0	0	0	0	0	0	0	0	0	0	0	0	0	0	0	0	0	0	0	0	0	0	0	0	0	0	0	0	0	0	0	0	0	0	0	0	478	672	850	634
617eb209914474b8cd76769f43a60d8a	0	0	0	0	0	0	0	0	0	0	0	0	0	0	0	0	0	0	0	0	0	0	0	0	0	0	0	0	0	0	0	0	0	0	0	0	0	0	0	0	0	0	0	0	0	14641	7704	13842	109
580140ea46e1d7b34ede9d263a52bb53	0	0	0	0	0	0	0	0	0	0	0	0	0	0	0	0	0	0	0	0	0	0	0	0	0	0	0	0	0	0	0	0	0	0	0	0	0	0	0	0	0	0	0	0	0	0	0	0	0
216be78283fe857d0bd7ffdf100aa881	0	0	0	0	0	0	0	0	0	0	0	0	0	0	0	0	0	0	0	0	0	0	0	0	0	0	0	0	0	0	0	0	0	0	0	0	0	0	0	70	70	113	73	53	64	16	99	52	2577
f978f90e2510bb70e7eb073651635d5a	0	0	0	0	0	0	0	0	0	0	0	0	0	0	0	106	120	108	78	97	113	0	0	0	0	0	0	0	0	0	0	0	0	0	0	0	0	0	0	0	0	0	0	0	0	0	0	0	0
99c7cd509760db0085ea30013758bac0	0	0	0	0	0	0	0	0	0	5	10	18	22	15	28	35	56	21	46	48	36	0	0	4	0	0	0	27	24	51	110	68	246	0	0	0	0	0	0	22	0	0	8	12	10	0	0	0	17
eced7525978b5931e520318b0d3e1b47	0	0	0	0	0	0	0	0	0	0	0	0	0	0	0	0	0	0	0	0	0	0	0	0	0	0	0	0	0	0	0	0	0	0	0	0	0	0	0	0	0	0	0	0	0	0	0	0	445
c006b521087e3549314f1c97833605f7	0	0	0	0	0	0	0	0	0	0	0	0	0	0	0	0	0	0	0	0	0	0	0	0	0	0	0	0	0	0	0	0	0	0	0	0	0	0	0	0	0	0	0	0	0	0	0	0	11
9b03776edc97289a706f85aef4673908	0	0	0	0	0	0	0	0	0	0	0	0	0	0	0	0	0	0	0	0	0	0	0	0	0	0	0	0	0	0	0	0	0	0	0	0	0	0	0	0	0	0	0	0	0	0	0	0	60
26fe14857435f23c1362417da1ff1f1a	18	12	42	0	0	0	81	124	61	111	106	150	0	7	0	252	189	161	283	276	255	0	0	0	0	0	0	84	72	186	112	67	37	0	0	0	7	0	0	518	432	759	244	337	228	0	0	0	84
67fe68b10effbc7af1e15eb1d66f58af	0	0	0	0	8	9	105	115	81	41	46	0	0	0	0	87	91	80	45	45	42	0	0	0	16	0	0	351	325	358	242	214	142	0	0	0	0	0	0	0	0	0	0	0	0	0	0	0	0
1a22a85ee47b3e5a940583de4767fa78	0	0	0	0	0	0	0	0	0	0	0	0	0	0	0	29	15	14	11	9	18	0	0	0	0	0	0	0	0	0	0	0	0	38	41	10	19	46	213	976	854	1270	696	614	674	0	26	9	851
9716273aa8b614eaa0ad05c7f1842c2f	370	351	284	226	188	204	32	54	32	53	33	35	81	79	62	92	74	69	58	57	35	0	0	13	0	7	16	8	24	0	0	0	0	87	178	1670	1651	3220	2773	145	187	274	210	207	203	1676	2525	1892	1069
1e49ea05196d01db42590d502dd85e3a	26	0	0	20	11	67	73	18	127	62	129	152	15	0	0	109	137	132	102	121	149	0	8	0	0	0	0	144	93	115	80	108	80	0	0	0	5	13	13	55	53	66	38	44	80	69	92	15	73
34d8ad7a7c428486d544ff6df6f8eeb9	0	0	0	0	0	0	0	0	0	0	0	0	0	0	0	0	0	0	0	0	0	0	0	0	0	0	0	0	0	0	0	0	0	0	0	0	0	0	0	0	0	0	0	0	0	0	0	0	0
4ab6b06145036cea8725ee7e16836612	0	0	0	0	0	0	0	0	0	0	0	0	0	0	10	498	432	400	554	593	585	0	0	0	0	0	0	0	48	91	120	63	0	0	0	0	0	0	0	47	67	77	32	53	54	0	0	0	803
6bf0a32db2d769fd0846e5261e11530a	0	0	0	0	0	0	0	0	0	0	0	0	0	0	0	0	0	0	0	0	0	0	0	0	0	0	0	0	0	0	0	0	0	0	0	0	0	0	0	0	0	0	0	0	0	0	0	0	0
92f0198c0252e6050a26f5d2a2cfeeeb	24	0	31	0	0	0	1210	1374	1313	332	448	418	0	4	0	909	887	651	535	540	507	0	0	0	0	0	0	0	0	0	0	0	0	0	0	0	0	0	0	136	117	168	63	119	84	0	10	0	201
def76499b85922173bf9135b1bd8b54d	11	0	15	0	0	0	31	31	14	37	31	0	0	0	0	0	0	0	0	0	0	0	0	0	0	0	0	0	0	0	0	0	0	0	0	0	0	0	0	0	0	0	0	0	0	0	0	0	22
9fa1c50cf41b2db5ed90da67fb81f969	0	0	0	0	0	0	0	0	0	0	0	0	0	0	0	0	0	0	0	0	0	0	0	0	0	0	0	0	0	0	0	0	0	0	0	0	0	0	0	0	0	0	0	0	0	0	0	0	73
762b0ae22a1ed17c2b086766e99f61f8	0	0	0	0	0	0	0	0	0	0	0	0	0	0	0	0	0	0	0	0	0	0	0	0	0	0	0	0	0	0	0	0	0	0	0	0	0	0	0	0	0	0	0	0	0	0	0	0	289
867fa888bb0c9d22fe4525e054cbb457	0	0	0	0	0	0	0	0	0	0	0	0	0	0	0	47	0	0	82	63	70	0	0	0	0	0	0	147	87	96	188	111	70	0	0	0	0	0	0	0	0	0	0	0	0	0	0	0	49
f1cb65e944394cc17e23c0dbee92c2b4	0	0	0	0	0	0	0	0	0	0	0	0	0	0	0	0	0	0	0	0	0	0	0	0	0	0	0	8	17	17	130	130	71	0	0	0	0	0	0	0	0	0	0	0	0	0	0	0	0
03d1729f0dfe210f00d7c7612d8d72fd	0	0	0	0	0	0	0	0	0	0	0	0	0	0	0	109	138	88	186	217	215	0	0	0	0	0	15	35	25	50	90	52	55	0	0	0	0	0	0	0	0	0	0	0	0	0	0	0	26
48f1d45d3485713ae3dfb0df5607780c	0	0	0	0	0	0	0	0	0	0	0	0	0	0	0	62	45	71	84	61	96	0	0	0	0	0	0	11	14	28	6	0	1	0	0	0	0	0	0	8	19	47	0	0	16	0	0	0	40
8f778fc582bc09d951b3668130da3d23	0	0	0	0	0	0	0	13	0	0	0	4	0	0	0	11	19	8	18	9	17	0	0	0	0	0	0	82	82	50	102	84	36	0	0	0	0	0	0	0	8	9	10	6	0	0	0	0	7
da9a2f6a80839d1241892daf9281586e	0	0	0	0	0	0	0	0	0	0	0	0	0	0	0	0	0	0	0	0	0	0	0	0	0	0	0	0	0	30	0	0	0	0	0	0	0	0	0	0	0	0	0	0	0	0	0	0	73
a6b44b74e4e6e5e6b65cb20f8cf2fdd3	0	0	0	0	0	0	0	0	0	0	0	0	0	0	0	0	0	0	0	0	0	0	0	0	0	0	0	0	0	0	0	0	0	0	0	0	0	0	0	0	0	0	0	0	0	15	24	0	182
a66c58c4606e6a668503be64a6ec7659	0	0	0	0	0	0	0	0	0	0	0	0	0	0	0	0	0	0	0	0	0	0	0	0	0	0	0	0	0	0	0	0	0	0	0	0	0	0	0	0	0	0	0	0	0	0	0	0	1076
07037efe995de8fae816834075e1af8a	7	0	0	0	0	0	13	17	0	28	0	36	0	0	0	196	153	103	130	114	184	0	0	0	0	0	0	6	0	8	0	7	13	0	0	0	0	0	0	44	34	54	25	29	30	0	0	0	242
a0d16347defa2605d129bbeb8ab4e613	0	0	0	0	0	0	0	0	0	0	0	0	0	0	0	0	0	0	0	0	0	0	0	0	0	0	0	0	0	0	0	0	0	0	0	0	0	0	0	0	0	0	0	0	0	8	0	3	1229
f4cb8504d32274f7fd1c5087059070bf	0	0	0	0	0	0	0	0	0	0	0	0	0	0	0	0	0	0	0	0	0	0	0	0	0	0	0	0	0	0	0	0	0	0	0	0	0	0	0	0	0	0	0	0	0	0	0	0	0
4e030863d0e3e61a90e9104d8c053f82	0	0	0	0	0	0	0	0	0	0	0	0	0	0	0	0	0	0	0	0	0	0	0	0	0	0	0	0	0	0	0	0	0	0	0	0	0	0	0	0	0	0	0	0	0	0	0	0	0
1de7f4a6ea2e3a637d90f7a59935fda8	0	0	0	0	0	0	0	0	0	0	0	0	0	0	0	0	0	0	0	0	0	0	0	0	0	0	0	0	0	0	0	0	0	0	0	0	0	0	0	0	0	0	0	0	0	0	0	0	127
ed91237cd38b898d96f8c6a03669445c	0	0	0	0	0	0	55	90	52	30	39	0	0	0	0	171	312	172	49	96	72	0	0	0	0	0	0	0	0	0	0	0	0	0	0	0	0	0	0	160	163	287	105	117	137	0	0	0	138
cbd75e80e3f84334a4304a170281632c	0	0	14	0	0	0	42	45	22	8	23	13	0	0	0	0	0	0	0	0	0	0	0	0	0	0	0	25	27	16	0	25	25	0	0	0	0	0	0	28	24	29	15	26	31	0	0	0	52
9f76ec86ba11ebdf96acc1b93865c6af	0	0	0	0	0	0	0	0	0	0	0	0	0	0	0	4	0	0	0	0	0	0	0	0	0	0	0	0	0	0	0	0	0	0	0	0	0	0	0	0	0	0	0	0	0	0	0	0	0
67b67095d9bace92294a1973eff3c624	0	0	0	0	0	0	0	0	0	0	0	0	0	0	0	70	39	34	114	85	69	0	0	0	0	0	0	8	0	21	0	11	0	0	0	0	0	0	4	0	0	0	0	0	0	0	0	0	0
8f01cfa29dfedeaed421ef16681f950e	0	0	0	0	0	0	0	0	0	0	0	0	0	0	0	56	62	0	85	75	0	0	0	0	0	0	0	0	0	0	0	0	0	0	0	0	0	0	0	0	0	0	0	0	0	0	0	0	39
b6d81317326d18e5c954e6eae8820a6a	9	0	9	0	4	0	15	9	9	0	13	8	0	0	0	50	66	37	73	85	60	0	0	0	8	0	0	0	0	21	9	0	0	0	0	0	0	0	0	21	15	17	20	17	28	0	0	0	0
2c6a5c8a440e18ddbd96c199095fca65	0	0	0	0	0	0	0	0	0	0	0	0	0	6	0	58	76	53	75	64	84	0	0	0	0	0	0	129	42	48	101	65	55	0	0	0	0	0	0	41	25	42	33	41	0	0	0	0	31
f347efac4f59c25da3cbab8773c0b072	0	0	0	0	0	0	0	0	0	0	0	0	0	0	0	0	0	0	0	0	0	0	0	0	0	0	0	0	0	0	0	0	0	0	0	0	0	0	0	0	0	0	0	0	0	0	0	0	0
a9bfa0b23c6b054050632e49551baaa8	0	0	0	0	0	0	0	0	0	0	0	0	0	0	0	0	0	0	0	0	0	0	0	0	0	0	0	0	0	0	0	0	0	0	0	0	0	0	0	0	0	0	0	0	0	0	0	0	0
3607cebde8a3378039417ddb70caf8fb	0	0	0	0	0	0	0	0	0	0	0	0	0	0	0	0	0	0	0	0	0	0	0	0	0	0	0	0	0	0	0	0	0	0	0	0	0	0	0	0	0	0	0	0	0	0	13	0	99
1ee6cfdf7952fee68657ca5edbb52c1e	0	0	0	0	0	0	0	0	0	0	0	0	0	0	0	0	0	0	0	0	0	0	0	0	0	0	0	0	0	0	0	0	0	0	0	0	0	0	0	0	0	0	0	0	0	0	0	0	0
f758250bc6ee0e8c53caece4486beebd	0	0	0	0	0	0	0	0	0	0	0	0	0	0	0	0	0	0	0	0	0	0	0	0	0	0	0	0	0	0	0	0	0	0	0	0	0	0	0	0	0	33	0	0	0	0	0	0	70
0c3fe0e40f7a55901e7e933eb309c056	0	0	0	0	0	0	0	0	0	0	0	0	0	0	0	0	0	0	0	0	0	0	0	0	0	0	0	0	0	0	0	0	0	0	0	0	0	0	0	0	0	0	0	0	0	0	0	0	508
c4b316943d8eaad00d46b26463aa171b	0	0	0	0	0	0	0	0	0	0	0	0	0	0	0	0	0	0	0	0	0	0	0	0	0	0	0	0	0	0	0	0	0	0	0	0	0	0	0	0	0	0	0	0	0	0	0	0	292
6685c149fa25e78a06d7efa889c933e4	0	0	0	0	0	0	0	0	0	0	0	0	0	0	0	0	0	0	0	0	0	0	0	0	0	0	0	49	44	53	18	13	22	0	0	0	0	0	0	0	0	0	0	0	0	0	0	0	0
c91cf101651eadf0f557fc39342c5eb8	0	0	0	0	0	0	0	0	0	0	0	0	0	0	0	0	0	0	0	0	0	0	0	0	0	0	0	0	0	0	0	0	0	0	0	0	0	0	0	0	0	0	0	0	0	0	0	0	0
f1cc37ff19bc586384407bc5f20d30c5	0	0	0	0	0	0	0	0	0	0	0	0	0	0	0	0	0	0	0	0	0	0	0	0	0	0	0	0	0	0	0	0	0	0	0	0	0	0	0	85	48	141	59	37	64	0	0	0	119
cc85ffbacbb836721427e2f7ec9f93d5	0	0	0	0	0	0	0	0	0	0	0	0	0	0	0	0	0	0	0	0	0	0	0	0	0	0	0	0	0	15	0	20	0	0	0	0	0	0	0	0	0	0	0	0	0	0	0	0	12
cceb61039d1deefa19f48d4bc8a74ea6	0	0	0	0	0	0	0	0	0	0	0	0	0	0	0	0	0	0	0	0	0	0	0	0	0	0	0	0	0	13	14	15	0	0	0	0	0	0	0	0	0	0	0	0	0	0	0	0	0
1a48adb39938605c82a7529bc6fb18dc	0	0	0	0	0	0	0	0	0	0	0	0	0	0	0	0	0	13	0	0	0	0	0	0	0	0	6	0	0	0	0	0	0	0	0	0	0	0	0	0	0	0	0	0	0	0	0	0	0
ba9db493766839687ad45b77aa5551c2	0	0	0	0	0	0	0	0	0	0	0	0	0	0	0	0	0	0	0	0	0	0	0	0	0	0	0	0	0	0	0	0	0	0	0	0	0	0	0	0	0	0	0	0	0	0	0	0	0
272abf16adc123ed3b9e01811cd36e9a	0	0	0	0	0	0	0	0	0	0	0	0	0	0	0	0	0	0	0	0	0	0	0	0	0	0	0	0	0	0	0	0	0	0	0	0	0	0	0	0	0	0	0	0	0	0	0	0	0
66d949420f5945b89d114f1a9253b4dd	0	0	0	0	0	0	0	0	0	0	0	0	0	0	0	119	164	107	74	69	89	0	0	0	0	0	0	0	0	0	29	16	0	0	0	0	0	0	0	27	0	36	24	21	23	0	0	0	203
9ad42878e14e1a726002ce81c189d6d4	0	0	0	0	0	0	0	0	0	0	0	0	0	0	0	17	0	0	0	0	0	0	0	0	0	0	0	0	0	0	0	0	0	0	0	0	0	0	0	0	0	0	0	0	0	0	0	0	40
c99a0d46ef394d64021d36fdcdf00d4e	0	0	0	0	0	0	0	0	0	0	0	0	0	0	0	0	0	0	0	0	0	0	0	0	0	0	0	0	0	0	0	0	0	0	0	0	0	0	0	0	0	0	0	0	0	0	0	0	49
f74d26bb13763b626829ca96f769f2f3	0	0	0	0	0	0	0	0	0	0	0	0	0	0	0	0	0	0	0	0	0	0	0	0	0	0	0	0	0	0	0	0	0	0	0	0	0	0	0	0	0	0	0	0	0	0	0	0	0
c32e6d0ebe37ede482abf807f70f1dc6	70	32	55	61	39	22	172	176	128	265	119	491	0	0	0	62	54	0	33	55	47	0	0	0	0	0	0	0	0	0	0	0	0	0	0	0	0	0	11	321	289	226	254	155	183	0	4	4	185
78fb7b743f3434400a7eb191e370194a	358	525	399	465	488	487	41	0	39	47	63	131	0	0	27	25	21	0	18	28	0	0	0	0	0	0	0	0	0	0	0	0	0	135	108	0	0	0	0	0	0	0	0	0	0	0	0	0	223
4352077acff15c3823b28170a84a93cb	0	0	0	0	0	0	0	0	0	0	0	0	0	0	0	55	58	0	69	68	57	0	0	0	0	0	0	0	0	0	0	0	0	0	0	0	0	0	0	0	0	0	0	0	0	0	0	0	0
ac96613569cecec63b993fef2c1c545f	0	0	0	0	0	0	0	0	0	0	0	0	0	0	0	0	0	0	0	0	0	0	0	0	0	0	0	0	0	0	0	0	0	0	0	0	0	0	0	0	0	0	0	0	0	0	0	0	0
10889916f81ad9cd3cb159571e828a65	0	0	0	0	0	0	0	0	0	0	0	0	0	0	0	0	0	0	0	0	0	0	0	0	0	0	0	0	0	0	0	0	0	0	0	0	0	0	0	0	0	0	0	0	0	0	0	0	11
116ec499e40a8647723e2584412d788f	0	0	0	0	0	0	0	0	0	0	0	0	0	0	0	0	0	0	0	0	0	0	0	0	0	0	0	0	0	0	0	0	0	0	0	0	0	0	0	9	13	15	21	16	0	0	0	0	259
45fdbc23c4947d967e48443acd40be67	0	0	0	0	0	0	0	0	0	0	0	0	0	0	0	0	0	0	0	0	0	0	0	0	0	0	0	0	0	0	0	0	0	0	0	0	0	0	0	0	0	0	0	0	0	0	0	0	0
77c85f5b09dd1e85974e097cb05415da	0	0	0	0	0	0	0	0	0	0	0	0	0	0	0	0	0	0	0	0	0	0	0	0	0	0	0	0	0	0	0	0	0	0	0	0	0	0	0	0	0	0	0	0	0	0	0	0	170
9b4765fa1f6303b57e4753b9bb2fd99e	184	653	139	803	311	368	178	121	132	86	62	150	0	0	0	0	0	0	0	0	0	0	0	0	0	0	0	0	0	0	0	0	0	0	0	0	0	0	0	0	0	0	0	0	0	0	52	0	124
c355e5fd9a2c0de92d8d6a608930053f	0	0	0	0	0	0	0	0	0	0	0	0	0	0	0	120	111	94	0	0	0	0	0	0	0	0	0	0	0	0	0	0	0	0	0	0	0	0	0	0	0	0	0	0	0	0	0	0	0
b27225df87ae4c91db1007de240ae769	0	0	0	0	0	0	25	30	29	19	34	33	0	12	0	709	856	640	372	333	713	0	0	0	6	0	0	2042	1313	1154	1024	749	779	0	0	0	0	0	0	182	148	302	196	194	182	0	0	0	33
db0baef42627b155386752958353946c	0	0	0	0	0	0	44	60	59	27	77	29	0	0	0	0	0	0	0	0	0	0	0	0	0	0	0	30	21	26	32	45	16	0	0	0	0	0	0	0	0	0	0	0	0	0	0	0	0
ca85f6c4d30d658a0263fec175aa837a	0	0	0	0	0	0	0	0	0	0	0	0	0	0	0	28	0	33	50	42	39	0	0	0	0	0	0	0	52	50	65	45	0	0	0	0	0	0	0	0	0	0	10	0	0	0	0	0	0
ccd3646becb24518c6ac1f9ed0682049	0	0	0	0	0	0	0	0	0	0	0	0	0	0	0	0	0	0	0	0	0	0	0	0	0	0	0	0	0	0	0	0	0	0	0	0	0	0	0	0	0	0	0	0	0	0	0	0	0
9bb3574983bacea675235bdd8d40f869	0	0	0	0	0	0	0	0	0	0	0	0	0	0	0	0	0	0	0	0	0	0	0	0	0	0	0	0	0	0	0	0	0	0	0	0	0	0	0	0	0	0	0	0	0	4	4	0	732
2643860bab266b08cd26e578035109c6	0	0	0	0	0	0	60	78	49	70	58	89	0	0	0	55	61	38	90	83	78	0	0	0	0	0	0	0	0	0	0	0	0	0	0	0	0	0	0	97	83	142	78	86	90	0	0	0	0
632fb2f5131661bf841197fddaf81998	0	0	0	0	0	0	0	0	0	0	0	0	0	0	0	0	0	0	0	0	0	0	0	0	0	0	0	0	0	0	0	0	0	0	0	0	0	0	0	0	0	0	0	0	0	0	0	0	0
e9c4eb614c5c8a6a4a3d00db3310e440	0	0	0	0	0	0	0	0	0	0	0	0	0	0	0	0	0	0	0	0	0	0	0	0	0	0	0	0	0	0	0	0	0	0	0	0	0	0	0	0	0	0	0	0	0	0	0	0	145
d69dbeb4886b17e9f37089d97d309997	59	10	52	0	0	0	103	131	67	74	49	93	0	0	0	26	41	0	0	26	18	0	0	0	0	0	0	0	0	0	0	0	0	0	0	0	0	0	0	75	47	159	33	31	21	0	0	0	137
b40da9b7a78ef19f056eb382701c04f5	0	0	0	0	0	0	0	0	0	0	0	0	0	0	0	0	0	0	0	0	0	0	0	0	0	0	0	0	0	0	0	0	0	0	0	0	0	0	0	0	0	0	0	0	0	0	0	0	143
35800cf1a01d2fb458a18105b259edb9	0	0	0	0	0	0	0	0	0	0	0	0	0	0	0	0	0	0	28	0	0	0	0	0	0	0	0	0	0	0	0	0	0	0	0	0	0	0	0	220	134	299	66	97	94	0	0	0	0
e531891a1b60fa5c2b42449fb2bef6c8	0	0	0	0	0	0	0	0	0	0	0	0	0	0	0	0	0	0	0	0	0	0	0	20	0	0	8	0	28	22	109	85	56	0	0	0	0	0	0	0	0	0	0	0	0	6	0	0	43
58191126b7ecf3f6a4d951adecd7efa7	0	0	0	0	0	0	0	0	0	0	0	0	0	0	0	36	42	32	57	43	48	0	0	0	0	0	0	20	7	65	37	11	0	0	0	0	0	0	0	22	6	29	0	0	0	0	0	0	266
466c9e6fbf0e20086c3346a64cf40747	0	0	0	0	0	0	0	0	0	0	0	0	0	0	0	0	0	0	0	0	0	0	0	0	0	0	0	0	0	0	0	0	0	0	0	0	0	0	0	0	0	0	0	0	0	0	0	0	389
d63f470cc52dc74c5ec40336e77b9b38	0	0	0	0	0	0	0	0	0	0	0	0	0	0	0	0	0	0	0	0	0	0	0	0	0	0	0	0	0	0	0	0	0	0	0	0	0	0	0	0	0	0	0	0	0	0	0	0	0
938a7359b9ea1a33f973be7867406b1c	0	0	12	0	0	0	7	0	0	0	0	0	0	0	0	0	0	0	0	0	0	0	0	0	0	0	0	0	0	0	0	0	0	0	0	0	0	0	0	0	0	0	0	0	0	6	11	5	98
8d6695bfc1545e7f4f337068fb3db32a	0	0	0	0	0	0	0	0	0	0	0	0	0	0	0	0	0	0	0	0	0	0	0	0	0	0	0	0	0	0	0	0	0	0	0	0	0	0	0	0	0	0	0	0	0	0	0	0	0
d7a43ca5d57a820c1052d6aee94c3775	0	0	0	0	0	0	0	0	0	0	0	0	0	0	0	0	0	0	0	0	0	0	0	0	0	0	0	0	0	0	0	0	0	0	0	0	0	0	0	0	0	0	0	0	0	0	0	0	336
00c299740a078b315eb01d0839e1a3ad	0	0	0	0	0	0	0	0	0	0	0	0	0	0	0	0	0	0	0	0	0	0	0	0	0	0	0	0	0	0	0	0	0	0	0	0	0	0	0	0	0	0	0	0	0	0	0	0	38
62859d6da7b2321b414cc824b36d36f8	0	0	0	0	0	0	0	0	0	0	0	0	0	0	0	0	0	0	0	0	0	0	0	0	0	0	0	0	0	0	0	0	0	0	0	0	0	0	0	0	0	0	0	0	0	0	0	0	340
f37f032b10c044a04ce0a3cd74724d17	0	0	0	0	0	0	0	0	0	0	0	0	0	0	0	0	0	0	0	0	0	0	0	0	0	0	0	0	0	0	0	0	0	0	0	0	0	0	0	0	0	0	0	0	0	0	0	0	0
c40a3f6a64024b86a13a04a4c987421e	0	0	0	0	0	0	0	0	0	0	0	0	0	0	0	0	0	31	0	0	0	0	0	0	0	0	0	0	0	0	0	0	0	0	0	0	0	0	0	0	0	0	0	0	0	0	0	0	0
d1394fd7e83491a2c601207c795b5423	0	0	0	0	0	0	0	0	0	0	0	0	0	0	0	0	0	0	0	0	0	0	0	0	0	0	0	0	0	0	0	0	0	0	0	0	0	0	0	0	0	0	0	0	0	19	32	0	486
bfce1cd3d8f5dfbbe173095c3f305947	0	0	0	0	0	0	10	0	10	0	0	0	0	0	5	38	38	41	30	45	31	0	0	0	0	0	0	0	0	0	5	4	0	0	0	2	0	0	0	0	0	0	0	0	0	32	88	15	672
34dab5c3f4dfec6cb8075f86e81a5fb8	0	0	0	0	0	0	0	0	0	0	0	0	0	0	0	0	0	0	0	0	0	0	0	0	0	0	0	0	0	0	0	0	0	0	0	0	0	0	0	0	0	0	0	0	0	0	0	0	0
419b703d9f35e8c1666c098d69cab3d7	0	0	0	0	0	0	0	0	0	0	0	0	18	0	0	0	0	0	26	0	31	0	0	0	0	0	0	0	0	0	0	0	0	0	0	0	0	0	0	0	0	0	0	0	0	12	0	8	341
9f78ab70ad13f47a2d12b374c173cea2	0	0	0	0	0	0	0	0	0	0	0	0	0	0	0	0	0	0	0	0	0	0	0	0	0	0	0	0	30	25	140	90	65	0	0	0	0	0	0	0	0	0	0	0	0	0	0	0	0
a1239ad15daee78b86be80c18928ce1b	0	0	0	0	0	0	0	0	0	0	0	0	0	0	0	0	0	0	0	0	0	0	0	0	0	0	0	0	0	0	0	0	0	0	0	0	0	0	0	0	0	0	0	0	0	0	0	0	86
b348e456bb19fe9f801346c349b90b83	0	0	0	0	0	0	0	0	0	0	0	0	0	0	0	0	0	0	0	0	0	0	0	0	0	0	0	32	34	45	71	53	52	0	0	0	0	0	0	0	0	0	0	0	0	0	0	0	0
de451fb33ed58e6d3c4dcb950e90284d	0	0	0	0	0	0	0	0	10	0	0	0	0	0	0	0	0	0	0	0	0	0	0	0	0	0	0	0	0	0	0	0	0	0	0	0	0	0	0	0	0	0	0	0	0	0	0	0	0
a51e5e904dedc2c23560ac9992d2c856	25	0	60	18	13	21	259	295	208	462	243	857	0	0	0	168	183	141	39	46	49	0	0	0	0	0	0	0	0	15	0	0	0	0	10	0	14	0	0	4602	3757	5653	1979	2872	2022	0	0	0	169
f7b56dac2b908e79a4f3dbb070b45f29	0	0	0	0	0	0	0	0	0	36	0	72	0	0	0	0	0	0	0	0	0	0	0	0	0	0	0	0	0	0	0	0	0	0	0	0	8	0	18	0	0	0	0	0	33	0	0	0	0
c0b1e0764510fd3ea28031b0b4d5b19f	0	0	0	0	0	0	0	0	0	0	0	0	0	0	0	0	0	0	0	0	0	0	0	0	0	0	0	0	0	0	0	0	0	0	0	0	0	0	0	0	0	0	0	0	0	0	0	0	0
c6e26fb6802de88ccffc11c6ace78356	6	0	17	9	13	0	0	5	4	0	0	14	0	0	2	24	12	8	19	31	42	0	0	0	5	0	0	47	62	110	142	70	78	0	0	0	0	0	3	8	0	0	0	0	0	4	20	0	298
68a0a5869c5c60155883f325660c2b81	0	0	0	0	0	0	0	0	0	0	0	0	0	0	0	0	0	0	0	0	0	0	0	0	0	0	0	0	0	0	0	0	0	0	0	0	0	0	0	0	0	0	0	0	0	0	0	0	0
f83c95a4c55012805086a990b5ca106a	0	0	0	0	0	0	0	0	0	0	0	0	37	42	55	2006	1317	1180	1421	1495	1283	0	0	0	0	0	0	84	64	311	283	142	120	0	0	0	0	0	0	135	61	109	67	88	79	0	0	0	304
d2d69af40337eb6f7a235f1a150d8aec	0	0	0	0	0	0	238	215	210	212	201	265	0	0	0	0	0	0	0	0	0	0	0	0	0	0	0	31	22	29	26	13	24	0	0	0	0	0	0	0	0	0	0	0	0	0	0	0	0
1c91ba461fde9886a6c3b5221f74b7c3	0	0	0	0	0	0	0	0	0	0	0	0	0	0	0	0	0	0	0	0	0	0	0	0	0	0	0	0	0	0	0	3	0	0	98	0	0	7	0	99	95	190	126	80	107	0	0	0	0
885149ec0c3c8371027d555bdff0e284	0	0	0	0	0	0	0	0	0	0	0	0	0	0	0	0	0	0	0	0	0	0	0	0	0	0	0	0	0	0	0	0	0	0	0	0	0	0	0	0	0	0	0	0	0	0	0	0	71
376a6c42ca400d2e114b9e0580110115	0	0	0	0	0	0	0	0	0	12	7	0	0	0	0	0	0	0	0	0	0	0	0	0	0	0	0	0	0	0	0	0	0	0	0	0	0	0	0	0	0	0	0	0	0	0	0	0	0
5d5e543cbbaf6b818a35a8121079b140	10	0	0	0	0	7	33	28	0	86	41	95	0	0	0	121	77	59	63	84	48	0	0	0	0	0	0	0	0	0	0	0	0	0	0	0	0	0	0	37	25	29	20	45	32	0	0	0	266
d8f426b70759a5be88a5d9877477cc1d	0	0	0	0	0	0	0	0	0	0	0	0	0	0	0	0	0	0	0	0	0	0	0	0	0	0	0	0	0	0	0	0	0	0	0	0	0	0	0	0	0	0	0	0	0	0	0	0	24
8aec427490b87163be0bb51901093b8c	0	0	0	0	0	0	0	0	0	0	0	0	0	0	0	0	0	0	0	0	0	0	0	0	0	0	0	0	0	0	28	0	12	0	0	0	0	0	0	0	0	0	0	0	0	0	0	0	0
59ec214926f099c36bd5e4decbccc4e1	0	0	0	0	0	0	0	0	5	0	0	0	0	0	0	0	0	0	0	0	0	0	0	0	0	0	0	0	0	0	0	0	0	0	0	0	0	0	0	0	0	0	0	0	0	0	0	0	0
28192e78c8cf354efca21de24f6203be	0	0	0	0	0	0	0	0	0	0	0	0	0	0	0	0	0	0	0	0	0	0	0	0	0	0	0	0	0	0	4	20	16	0	0	0	0	0	0	0	0	0	0	0	0	0	0	0	13
c453a246abad8aaac3c9b9e4c6b239e4	0	0	13	0	0	0	74	99	90	153	80	352	10	11	6	342	270	230	288	328	302	0	0	0	0	0	0	0	0	0	0	0	0	0	0	0	10	7	5	97	70	133	48	81	74	0	11	0	316
c22162d09edf0e69e47984195e71e2c4	0	0	0	0	0	0	0	0	0	0	0	0	0	0	0	0	0	0	0	0	0	0	0	0	0	0	0	0	0	0	0	0	0	0	0	0	0	0	0	0	0	0	0	0	0	0	0	3	1084
71895f20249a6bf98cef8b9be112c700	0	0	0	0	0	0	0	0	0	0	0	0	0	0	0	0	0	0	0	0	0	0	0	0	0	0	0	0	0	0	0	0	0	0	0	0	0	0	0	0	0	0	0	0	0	0	0	0	284
a1c44a6a2b39e5acd9605fe87b740975	0	0	0	0	0	0	0	0	0	0	0	0	0	0	0	0	0	0	0	0	0	0	0	0	0	0	0	0	0	0	29	0	0	0	0	0	0	0	0	0	0	0	0	0	0	0	0	0	0
a0e18b10dcc89ad8f1103ce0780e57f9	0	0	12	0	0	0	22	25	26	19	36	29	0	0	0	23	26	37	32	46	38	0	0	0	0	0	0	0	0	29	0	0	0	0	0	0	0	0	0	0	0	0	0	0	0	0	0	0	726
f8c559c8673f54f0532192e640ca8ecc	0	0	0	0	0	0	0	0	0	0	0	0	0	0	0	0	0	0	0	0	0	0	0	0	0	0	0	0	0	0	0	0	0	0	0	0	0	0	0	0	0	0	0	0	0	0	0	0	0
bd715de3b722b4bd74a15ef71df65c45	0	0	0	0	0	0	29	14	11	16	25	24	0	0	0	46	67	40	20	22	40	0	0	0	0	0	0	49	70	46	55	27	35	0	0	0	0	0	0	12	13	26	11	17	16	0	0	0	0
ad6142e1c70aa948ed4dd67ed09ec655	0	0	0	0	0	0	0	0	0	0	0	0	0	0	0	20	0	20	0	43	16	0	0	0	0	0	0	0	0	0	0	0	0	0	0	0	0	0	0	0	0	15	0	0	16	0	11	0	546
ec0bccf3455a9e6689d54aef7c97014d	0	0	0	0	0	0	0	0	0	0	0	0	0	0	0	0	0	0	0	0	0	0	0	0	0	0	0	0	0	0	0	0	0	0	0	0	0	0	0	0	0	0	0	0	0	16	42	0	89
840d9be2009263213f4674987764a161	0	0	0	0	0	0	0	0	0	0	0	0	0	0	0	0	0	0	0	0	0	0	0	0	0	0	0	0	0	0	0	0	0	0	0	0	0	0	0	0	0	0	0	0	0	0	0	0	0
6f545fbcb122ef26d794750b06c0d6a4	0	0	0	0	0	0	0	0	0	163	97	172	0	0	0	0	0	0	0	0	0	0	0	0	0	0	0	0	0	0	0	0	0	0	0	0	0	0	0	0	0	0	0	0	0	0	0	0	128
97983e4852581ef830c39c5599fd519d	0	0	0	0	0	0	18	15	10	36	8	55	0	0	0	0	0	0	1	0	0	0	0	0	0	0	0	0	0	0	0	0	0	0	0	0	0	0	0	0	0	0	2	2	5	0	0	0	0
3e045b15ecfac51939f11df5b8ea7307	0	0	0	0	0	0	0	0	0	0	0	0	0	0	0	0	0	0	0	0	0	0	0	0	0	0	0	0	0	0	0	0	0	0	0	0	0	0	0	0	0	0	0	0	0	0	0	0	0
c3140a72c67e0d31be5c068edd927eda	0	0	0	0	0	0	0	0	0	0	0	0	0	0	0	0	0	0	0	0	0	0	0	0	0	0	0	0	0	0	0	0	0	0	0	0	0	0	0	0	0	0	0	0	0	0	0	0	0
8a60d80b60e6491c7fc8fc1fdd1433f8	0	0	0	0	0	0	0	0	0	0	0	0	0	0	0	0	0	0	0	0	0	0	0	0	0	0	0	0	0	0	0	0	0	0	0	0	0	0	0	0	0	0	0	0	0	0	0	0	0
309ab0f0899080d52c0c6f225494e1c5	0	0	0	0	0	0	0	0	0	0	0	0	0	0	0	0	0	0	0	0	0	0	0	0	0	0	0	0	6	31	0	0	0	0	0	0	0	0	0	0	0	0	0	0	0	0	0	0	0
25ff2f74fcb1596713c89b82a641665d	0	0	0	0	0	0	0	0	0	0	0	0	0	0	0	0	0	0	0	0	0	0	0	0	0	0	0	0	0	0	0	0	0	0	0	0	0	0	0	0	0	0	0	0	0	0	0	0	0
6b231ba75c82ee83d89069e4e59e9489	0	0	0	0	0	0	0	0	0	0	0	0	0	0	0	0	0	0	0	0	0	0	0	0	0	0	0	0	0	0	0	0	0	0	0	0	0	0	0	0	0	0	0	0	0	0	0	0	0
702d11cdbc197790135cae3375c0c18f	0	0	0	0	0	0	0	0	0	0	0	0	0	0	0	0	0	0	0	0	0	0	0	0	0	0	0	0	0	0	0	0	0	0	0	0	0	0	0	0	0	0	0	0	0	0	0	0	0
a3f4c9aba23e3def1733f0b15afbd1c1	0	0	0	0	0	0	0	0	0	0	0	0	0	0	0	0	0	0	0	0	0	0	0	0	0	0	0	0	0	0	0	0	0	0	0	0	0	0	0	0	0	0	0	0	0	0	0	0	0
8b338d0c69761418a49123dc7718c3bd	0	0	0	0	0	0	0	0	0	0	0	0	0	0	0	0	0	0	0	0	0	0	0	0	0	0	0	0	0	8	0	7	0	0	0	0	0	0	0	0	0	0	0	0	0	0	0	0	0
04ff5e5b93ff2f23cdba40a328e30d5f	0	0	0	0	0	0	0	0	0	0	0	0	0	10	0	55	0	0	26	42	39	0	0	0	0	0	0	25	39	20	16	35	0	0	0	0	0	0	0	0	0	0	0	0	0	0	0	0	0
70c0cf42d943e00d7feb28c7b220b213	0	0	0	0	0	0	0	0	0	0	0	0	0	0	0	0	0	0	0	0	0	0	0	0	0	0	0	0	0	0	0	0	0	0	0	0	0	0	0	0	0	0	0	0	0	0	0	0	47
726628abed00495c910c0f41385f93d5	0	0	0	0	0	0	0	35	0	0	0	0	0	0	0	0	0	0	0	0	0	0	0	0	0	0	0	0	0	22	0	0	0	0	0	0	0	0	0	0	0	0	0	0	0	0	0	0	3
2b7bb95917e9df9dea1e11b1fb757051	0	0	0	0	0	0	0	0	0	0	0	0	0	0	0	0	0	0	0	0	0	0	0	0	0	0	0	0	0	0	0	0	0	0	0	0	0	0	0	0	0	0	0	0	0	0	0	0	45
d61e891e6a9fcc6882c16ff03080d57d	0	0	0	0	0	0	0	0	0	0	0	0	0	0	0	0	0	0	0	0	0	0	0	0	0	0	0	0	0	0	0	0	0	0	0	0	0	0	0	0	0	0	0	0	0	0	0	0	0
fc679e04b7018f773cc05711af0010e2	0	0	0	0	0	0	20	18	15	0	20	17	0	0	0	29	24	21	63	43	47	0	0	0	0	0	0	93	71	77	70	60	48	0	0	0	0	0	0	0	0	0	0	0	15	0	0	0	3
f6624f1909c7328d9f61905d66cbe4ef	0	0	0	0	0	0	0	0	0	0	0	0	0	0	0	0	0	0	0	0	0	0	0	0	0	0	0	0	0	0	0	0	0	0	0	0	0	0	0	0	0	0	0	0	0	0	0	0	0
9ca50139069169d855a6524e58616cd2	0	0	0	0	0	0	0	0	0	0	0	0	0	0	0	0	0	0	0	0	0	0	0	0	0	0	0	0	0	0	0	0	0	0	0	0	0	0	0	0	0	0	0	0	0	0	0	0	0
701ec256226f3935f6000b19cfe63dd7	0	0	0	0	0	0	0	0	0	0	0	0	0	0	0	0	0	0	0	0	0	0	0	0	0	0	0	0	0	0	0	0	0	0	0	0	0	0	0	0	0	0	0	0	0	0	0	0	0
79f4fb8703829435918ee7ccf740e712	0	0	0	0	0	0	0	0	0	0	0	0	0	0	0	0	0	0	0	0	0	0	0	0	0	0	0	0	0	0	0	0	0	0	0	0	0	0	0	0	0	0	0	0	0	0	0	0	0
13099487377a6d4ecdf88a991a2bbb15	0	0	0	0	0	0	197	181	199	140	126	156	0	0	0	98	131	70	128	101	107	0	0	0	0	0	0	8	0	0	6	8	0	0	0	0	0	0	0	29	18	38	13	24	14	0	0	0	26
5cc6017b559d862e60d88ad51f45643d	0	0	0	0	0	0	0	0	0	0	0	0	0	0	0	0	0	0	0	0	0	0	0	0	0	0	0	0	0	0	0	0	0	0	0	0	0	0	0	0	0	0	0	0	0	0	0	0	0
3195352ebd3b497af5329b6d9bb0ad49	0	0	0	0	0	0	0	0	0	0	0	0	0	0	0	104	116	62	113	149	155	0	0	0	0	0	0	0	0	0	0	0	0	0	0	0	0	0	0	0	0	0	0	0	0	0	0	0	0
05bbbeb21f69a86ab6dcef5c05206e5b	0	0	0	0	0	0	0	0	0	0	0	0	0	0	0	13	0	0	0	0	11	0	0	0	0	0	0	0	0	0	0	0	0	0	0	0	0	0	0	0	0	0	0	0	0	16	25	0	195
39516e82e7b507c0659c83bbcb780dc5	0	0	0	0	0	0	0	63	0	0	0	48	0	0	0	50	0	0	61	68	53	0	0	0	0	0	0	0	0	0	0	0	0	0	0	0	0	0	0	0	0	0	0	0	0	0	0	0	91
2d923f15cefe3168d3d1a19277603d3b	0	0	0	0	0	0	0	0	0	0	0	0	0	0	0	0	0	0	0	0	0	0	0	0	0	0	0	0	0	0	0	0	0	0	0	0	0	0	0	0	0	0	0	0	0	0	0	0	0
c115ac2c1be50d3fe1e9314ce2b85e9b	0	0	0	0	0	0	0	0	0	0	0	0	8	0	8	0	19	0	0	11	0	0	0	0	0	0	0	17	22	26	25	49	16	0	0	0	0	0	0	0	0	0	0	0	0	0	0	0	0
3e755dde85d1ed37aec683e3573bf283	0	0	0	0	0	0	0	0	0	0	0	0	0	0	0	0	0	0	0	0	0	0	0	0	0	0	0	0	0	0	0	0	0	0	0	0	0	0	0	0	0	0	0	0	0	0	0	16	417
ed894aad9c149829ff0253eb2fe043d9	0	152	96	453	52	90	0	0	0	0	0	0	0	0	0	85	71	43	22	47	39	0	0	0	0	0	0	0	0	0	0	0	0	0	0	0	0	0	0	56	46	69	32	37	31	0	0	0	76
a17c3c151437549a3bd5b1936cafffe9	0	0	0	0	0	0	0	0	0	0	0	0	0	0	0	0	0	0	0	0	0	0	0	0	0	0	0	0	0	0	0	0	0	0	0	0	0	0	0	0	0	0	0	0	0	0	0	0	38
c0c4da76d5ac496ba78483fbcf4da46a	0	0	0	0	0	0	0	0	0	0	0	0	0	0	0	0	0	0	0	0	0	0	0	0	0	0	0	0	0	0	0	0	0	0	0	0	0	0	0	0	0	0	0	0	0	0	0	0	56
12327a0278e12e6fbcf4db71fa84e122	0	0	0	0	0	0	0	0	0	0	0	0	0	0	0	0	0	0	0	0	0	0	0	0	0	0	0	0	0	0	0	0	0	0	0	0	0	0	0	0	0	0	0	0	0	0	0	0	0
e8572065dab2f41894fb81391ec794e4	92	87	88	83	93	36	67	53	38	68	112	93	0	0	12	159	183	142	147	201	157	0	0	0	0	0	0	0	0	0	0	0	0	0	0	0	18	0	0	44	37	28	18	33	44	0	0	0	0
713757a6b4f251609cbb51c6a5e748ba	0	0	0	0	0	0	0	0	0	0	0	0	0	0	0	11	10	8	14	31	22	0	0	0	0	0	0	75	83	116	105	67	46	0	0	0	0	0	0	0	0	0	0	0	0	0	0	0	7
1aecd556d15406a593386710717f99dd	30	28	39	57	29	20	412	338	390	338	201	489	0	0	0	153	124	97	51	47	62	0	0	0	7	0	0	194	186	229	213	177	125	0	0	0	0	0	0	21	25	31	26	24	21	0	0	0	29
fdb24559a6ad35b5d53bb56a8de830b6	0	0	0	0	0	0	0	0	0	0	0	0	0	0	0	0	39	24	0	0	0	0	0	0	0	0	0	0	0	0	0	0	0	0	0	0	5	7	30	816	857	1082	966	676	828	0	0	0	0
c6f1a66726b8d35c9843d60f694633bb	6	0	0	0	0	0	0	0	0	0	0	0	0	0	0	0	0	0	0	0	0	0	0	0	0	0	0	0	0	0	0	0	0	0	0	0	0	0	6	29	15	16	12	34	12	0	0	0	38
3a6f4a08b445598064ca04bb0375cdc4	0	0	0	0	0	0	0	0	0	0	0	0	0	0	0	0	0	0	0	0	0	0	0	0	0	0	0	0	0	0	0	0	0	0	0	0	0	0	0	0	0	0	0	0	0	0	0	0	0
11eb23b8648fbd56631d56cbaa7507fe	0	0	0	0	0	0	30	40	44	0	49	10	0	0	0	84	69	71	105	87	71	0	0	0	0	0	0	40	27	0	28	16	19	0	0	0	0	0	0	0	43	42	0	0	0	0	0	0	0
d9a1ac0e75b6f11663f499d749ecead5	0	0	0	0	0	0	51	0	0	0	0	0	0	0	0	128	93	72	79	65	50	0	0	0	0	0	0	0	0	0	0	0	0	0	0	0	0	0	0	0	0	0	0	0	0	0	0	0	0
47a92a9e7f77ae61e5ac68fcdd2bec54	0	0	0	0	0	0	0	0	0	0	0	0	0	0	0	0	0	0	0	0	0	0	0	0	0	0	0	0	0	0	0	0	0	0	0	0	0	0	0	0	0	0	0	0	0	2866	1203	5561	64
674305ea8febeb35b1199060050a2588	0	0	0	0	0	0	0	0	0	0	0	0	0	0	0	108	114	71	130	112	160	0	0	0	0	0	0	148	122	140	107	68	79	0	0	0	0	0	0	0	0	0	0	0	0	0	0	0	30
91817edabd5d2aeddb1fa1507a0bcf3b	0	0	0	0	0	0	0	0	0	0	0	0	0	0	0	11	19	16	3	0	5	0	0	0	0	0	0	0	0	0	0	0	0	0	0	0	34	23	58	296	241	219	216	232	253	5	24	2	759
4e58db52fe7a82f0fdfd9428506c93fe	0	0	0	0	0	0	14	18	0	47	19	34	0	0	0	0	0	0	0	0	0	0	0	0	0	0	0	0	0	0	0	0	0	0	0	0	0	0	0	0	0	0	0	0	0	0	0	0	0
417e4f45abf33359c4ee3e783acb5c17	0	0	0	0	0	0	45	49	66	58	58	43	0	0	0	20	0	0	0	21	0	0	0	0	0	0	0	0	0	0	0	0	0	0	0	0	0	0	0	0	0	0	0	0	0	0	0	0	0
86eb40d27aee293a95e2b9a58c776753	0	0	0	0	0	0	0	0	0	0	0	0	0	0	0	0	0	0	0	0	0	0	0	0	0	0	0	0	0	0	0	0	0	0	0	0	0	0	0	0	0	0	0	0	0	0	0	0	0
a30707babc63cd373ababc23c3d04c3d	0	0	0	0	0	0	0	0	0	0	0	0	0	0	0	0	0	0	0	0	0	0	0	0	0	0	0	0	0	0	0	0	0	0	0	0	0	0	0	0	0	0	0	0	0	0	0	0	0
ebff2c84f781472a24018db9354b867c	37	43	41	0	0	23	658	508	456	453	328	737	0	10	0	124	178	131	60	62	80	0	0	0	0	0	0	0	0	0	0	9	0	0	0	0	0	0	0	68	63	113	53	49	43	0	10	0	137
802836faaf8feaa086dd7b248f96cfd1	0	0	0	0	0	0	0	0	0	0	0	0	0	0	0	0	0	0	0	0	0	0	0	0	0	0	0	0	0	0	0	16	28	0	0	0	0	0	0	0	0	0	0	0	0	0	0	0	0
a87cfa3840817d97373c7609edfb27e7	0	0	0	0	0	0	0	0	0	0	0	0	0	0	0	0	0	0	0	0	0	0	0	0	0	0	0	0	0	0	0	0	0	0	0	0	0	0	0	0	0	0	0	0	0	0	0	0	0
d3968aaf659936df60eef3cf98e4fbcd	0	0	0	0	0	0	0	0	0	0	0	0	0	0	0	0	0	0	0	0	0	0	0	0	0	0	0	0	0	0	0	0	0	0	0	0	0	0	0	0	0	0	0	0	0	0	0	0	0
2d88d8840028984af832eca39c5fd9c6	0	0	0	0	0	0	0	0	0	0	0	0	0	0	0	0	0	0	0	0	0	0	0	0	0	0	0	0	0	0	0	0	0	0	0	0	0	0	0	0	0	0	0	0	0	0	0	0	0
6bf5122bb26e754663ac2369c77a5046	0	0	0	0	0	0	0	0	0	0	0	0	0	0	0	0	0	0	0	0	0	0	0	0	0	0	0	0	0	0	0	0	0	0	0	0	0	0	0	0	0	0	0	0	0	0	0	0	0
1fe010ce4b8391799f3e9b382d6908e9	0	0	0	0	0	0	0	0	0	0	0	0	0	0	0	0	0	0	0	0	0	0	0	0	0	0	0	0	0	0	0	0	0	0	0	0	0	0	0	0	0	0	0	0	0	0	14	0	656
e8f88822cdb083260aaa8fc260ebf791	0	0	0	0	0	0	0	0	0	0	0	0	0	0	0	0	0	0	0	0	0	0	0	0	0	0	0	0	0	0	0	0	0	0	0	0	0	0	0	0	0	0	0	0	0	0	0	0	28
f179278ec1f3788a7908954b6d0cb859	7	0	39	0	0	7	367	515	423	364	361	428	0	0	0	68	55	49	39	50	17	0	0	0	0	0	0	0	0	0	0	0	0	0	0	0	0	0	0	86	63	83	32	48	58	0	0	0	143
fd83db479eb0e408f0aa11e797b17424	0	0	0	0	0	0	0	0	0	0	0	0	0	0	0	98	74	58	124	0	117	0	0	0	0	0	0	14	0	0	0	6	0	0	0	0	0	0	0	0	0	12	9	0	0	0	0	0	0
96c26f4fb6af841d25dbd690b585c59c	0	0	0	0	0	0	0	0	16	0	0	0	0	0	0	31	41	20	26	17	28	0	0	0	0	0	0	132	94	146	132	95	84	0	0	0	0	0	0	13	17	12	0	18	0	0	0	0	0
73cc0bc94d8fddaaa97d990c792d683d	0	0	0	0	0	0	0	0	0	0	0	0	0	0	0	0	0	0	0	0	0	0	0	0	0	0	0	0	0	0	0	0	0	0	0	0	0	0	0	0	0	0	0	0	0	0	0	0	0
8bb6d988fbd86a99cddebd13cae49a85	0	0	0	0	0	0	0	19	0	21	27	75	0	0	0	0	0	0	0	16	0	0	0	0	0	0	0	0	0	0	0	0	0	0	0	0	5	0	15	129	102	167	117	85	91	8	34	0	298
f2ea8ef160755ced446c259ac7be0927	0	0	0	0	0	11	0	0	0	0	0	0	0	0	0	0	0	0	0	0	0	0	0	0	0	0	0	0	0	0	0	0	0	0	0	0	0	0	0	0	0	0	0	0	0	0	0	0	0
2561bc982fca7ddd36086a15a9581f81	0	0	0	0	0	0	0	0	0	0	0	0	0	0	0	0	0	0	0	0	0	0	0	0	0	0	0	0	0	0	0	0	0	0	0	0	0	0	0	0	0	0	0	0	0	0	0	0	0
a1b4b49df31bddb9b018430be461ade2	57	52	654	213	109	92	50	15	0	60	145	209	18	0	0	22	22	5	0	26	0	0	0	0	0	0	0	0	0	0	0	0	0	16872	6622	556	89	14	0	16	55	21	16	15	14	0	0	10	23
25b0beea5b7bbd107f2ab2f41cdc7606	0	0	0	0	0	0	0	6	0	17	0	21	0	0	0	10	10	0	6	21	0	0	0	0	0	0	0	0	0	0	0	0	0	0	0	0	0	0	0	0	0	0	0	0	0	0	0	0	0
31d697dfcfa9673baa240b740c32fd17	0	0	0	0	0	0	8	0	0	0	0	0	0	0	0	0	0	0	0	0	0	0	0	0	0	0	0	0	0	0	0	0	0	0	0	0	0	0	0	0	0	0	0	0	0	0	0	0	0
a0a0f1f2185a9b37c030febe9b9496ac	0	0	24	0	0	0	1405	1209	1493	632	520	808	0	0	15	781	870	506	353	400	439	0	0	0	0	0	0	20	14	10	15	0	21	0	0	0	0	0	12	528	493	779	247	279	236	0	0	0	84
53af3d32e60678cbb5e62cabdfa87126	0	0	0	0	0	0	0	0	0	0	0	0	0	4	0	116	126	106	118	95	127	0	0	0	0	0	0	103	0	39	0	0	0	0	0	0	0	0	0	47	35	39	24	35	21	0	0	0	0
7d3529f5bb94888aa8d2f57dc2b10a5d	0	0	0	0	0	0	6	9	0	0	5	0	0	0	0	0	11	0	13	0	5	0	0	0	4	0	0	137	132	103	54	74	47	0	0	0	0	0	0	0	0	0	0	0	0	0	0	0	0
6dbf7836d1a82efdedba116180cf642b	0	0	0	0	0	0	83	51	101	0	0	0	0	0	0	0	0	0	0	0	0	0	0	0	0	0	0	0	0	0	0	0	0	0	0	0	0	0	0	0	0	0	0	0	0	0	0	0	6
e0c80179418a9750e11f2360cf2bbdb1	0	0	0	0	0	0	0	0	0	0	0	0	0	0	0	0	0	0	0	0	0	0	0	0	0	0	0	0	25	27	68	34	20	0	0	0	0	0	0	0	0	0	0	0	0	0	0	0	0
0eca19ef2761554133e1af3308474869	0	0	0	0	0	0	0	0	0	0	0	0	0	0	0	0	0	0	0	0	0	0	0	0	0	0	0	0	0	0	0	0	0	0	0	0	0	0	0	0	0	0	0	0	0	0	0	0	0
9b80abd992a7ff1c461e2eee4afa4f62	0	0	0	0	0	0	0	0	0	0	0	0	0	0	0	0	0	0	0	0	0	0	0	0	0	0	0	18	15	16	0	0	25	0	0	0	0	0	0	0	0	0	0	0	0	0	0	0	101
8cb2291bd224a95dd4761c7620ff5872	0	0	0	0	0	0	0	0	0	0	0	0	0	0	0	0	0	0	0	0	0	0	0	0	0	0	0	0	0	0	0	0	0	0	0	0	0	0	0	0	0	0	0	0	0	11	21	0	135
b722ee7b0d9ab486fb9314db721784b1	0	0	0	0	0	0	0	0	0	0	0	0	0	0	0	0	0	0	0	0	0	0	0	0	0	0	0	0	0	18	0	0	0	0	0	0	0	0	0	0	0	0	0	0	0	0	0	0	0
548ec0e058b250552e41c504fe1d9c4c	24	0	0	9	0	0	112	109	172	108	73	101	0	0	0	137	97	83	73	71	109	0	0	0	0	0	0	0	0	0	0	0	0	0	0	0	0	0	0	68	63	84	19	47	40	0	0	0	24
4b2c55b66db6795d5a58f1ad94dca599	0	0	0	0	0	0	0	0	0	0	0	0	0	0	0	0	0	0	0	0	0	0	0	0	0	0	0	0	0	0	0	0	0	0	0	0	0	0	0	0	0	0	0	0	0	0	0	0	0
9516d66fc46ae76f769cfb1077429762	0	0	0	0	0	0	0	0	0	0	0	0	0	0	0	0	0	0	0	0	0	0	0	0	0	0	0	0	0	0	0	0	0	0	0	0	0	0	0	0	0	0	0	0	0	0	0	0	0
45ba55b05d155edc69755554ef69daaf	0	0	0	0	0	0	0	0	0	0	0	0	0	0	0	0	0	0	0	0	0	0	0	0	0	0	0	25	20	20	389	189	139	0	0	0	0	0	0	0	0	0	0	0	0	0	0	0	281
a326b1c9b7e04b443b432f46a0cb2388	0	0	0	0	0	0	0	0	0	0	0	0	0	0	0	143	157	129	102	101	73	0	0	0	0	0	0	0	0	0	0	0	0	0	0	0	12	23	47	2112	1576	1986	1009	1194	1454	0	0	0	231
ffd81681f2d6d911120f5989ea6e3bf6	0	0	0	0	0	0	0	0	0	0	0	0	0	0	0	0	0	0	0	0	0	0	0	0	0	0	0	0	0	0	0	0	0	0	0	0	0	0	0	0	0	0	0	0	0	0	0	0	16
1245d9397db13ae8327da3cf99b70c78	0	0	0	0	0	0	0	0	0	0	0	0	0	0	0	0	0	0	0	0	0	0	0	0	0	0	0	0	0	0	0	0	0	0	0	0	0	0	0	0	0	0	0	0	0	0	0	0	0
2cb154a155276f31e9849a48bf6624b4	0	0	0	0	0	0	24	47	25	0	0	0	0	0	0	0	27	29	27	29	30	0	0	0	0	0	0	42	38	50	53	39	42	0	0	0	0	0	0	0	0	0	0	0	0	0	0	0	0
d86d30b2a3951474c3f8519a3baf80e9	0	0	0	0	0	0	0	0	0	0	0	0	0	0	0	0	0	0	0	0	0	0	0	0	0	0	0	0	0	0	0	0	0	0	0	0	0	0	0	0	0	0	0	0	0	0	0	0	0
492de06e21f474d2ef333df738ddd971	0	0	0	0	0	0	51	42	69	53	61	58	0	0	0	109	175	86	81	77	58	0	0	0	0	0	0	0	0	0	0	0	0	0	0	0	0	6	0	71	64	90	57	66	62	0	0	0	104
e8ba0d09f7579c04b32e3fef8d25a413	1055	4443	1604	5059	7668	8740	70	75	46	105	44	236	86	75	87	93	82	47	58	70	64	12	0	33	7	8	62	30	41	78	187	63	90	62	291	160	70	115	203	34	42	63	35	70	33	0	0	11	10
d0358992316a7ac857f93197815d2152	0	0	0	0	0	0	15	16	30	26	0	36	0	0	0	62	32	71	87	62	76	0	0	0	0	0	0	0	0	41	35	0	0	0	0	0	0	0	0	0	0	0	0	0	0	0	0	0	0
ba47421e479bac8f9b5a55e99983b408	0	0	0	0	0	0	0	0	0	0	0	0	0	0	0	0	0	0	0	0	0	0	0	0	0	0	0	0	0	0	0	0	0	0	0	0	0	0	0	0	0	0	0	0	0	0	0	0	0
3fae445e19ee90ad248d81d35f3fe15d	0	0	0	0	0	0	0	0	0	0	0	0	0	0	0	0	0	0	0	0	0	0	0	0	0	0	0	0	0	0	0	0	0	0	0	0	0	0	0	0	0	0	0	0	0	0	0	0	0
3e5574441753add7eba943d7b5801fc6	0	0	0	0	0	0	0	0	0	0	0	0	0	0	0	0	0	0	0	0	0	0	0	0	0	0	0	0	0	0	0	0	0	0	0	0	0	0	0	0	0	0	0	0	0	0	14	0	1589
d40d7d785adfc3239a935dc338050229	0	0	0	0	0	0	0	0	0	0	0	0	0	0	0	0	19	14	30	0	0	0	0	0	0	0	0	0	0	29	17	13	0	0	0	0	0	0	0	0	0	0	0	0	0	0	0	4	27
5187f5cd7e2a2d973bb9a65d6a01e425	0	0	0	0	0	0	0	0	0	0	0	0	0	0	0	0	0	0	0	0	0	0	0	0	0	0	0	0	0	0	0	0	0	0	0	0	0	0	0	0	0	0	0	0	0	0	0	0	0
1fb10f730dc3590136a2e1f4f5f8f23c	0	0	0	0	0	0	0	0	0	0	0	0	0	0	0	0	0	0	0	0	0	0	0	0	0	0	0	0	0	0	0	0	0	0	0	0	0	0	0	0	0	0	0	0	0	0	0	0	0
f2e2a27e594561332a8114c05db7fe44	3	0	0	0	0	0	95	96	49	113	76	77	0	0	0	0	10	0	0	0	0	0	0	0	0	0	0	0	0	0	0	0	0	0	0	0	0	0	0	0	0	0	0	0	7	0	0	0	0
8cfb6a79e869291fa3a8f495418c011f	0	0	0	0	0	0	0	0	0	0	0	0	0	0	0	0	0	0	0	0	0	0	0	0	0	0	0	0	0	0	0	0	0	0	0	0	0	0	0	0	0	0	0	0	0	0	0	0	0
63f85d84f03d8108f741d6f166a5f48b	0	0	0	0	0	0	0	0	0	0	0	0	0	0	0	0	0	0	0	0	0	0	0	0	0	0	0	0	0	0	0	0	0	0	0	0	0	0	0	0	0	0	0	0	0	0	0	0	0
219793cba61bfec6b6f63cee2ed9382c	0	0	0	0	0	0	0	0	0	0	0	0	0	0	0	0	0	0	0	0	0	0	0	0	0	0	0	0	0	0	0	0	0	0	0	0	0	0	0	0	0	0	0	0	0	0	0	0	0
e3fadeecdb951684422cfdcfdd5db0fa	0	0	0	0	0	0	0	0	0	0	0	0	0	0	0	88	61	55	66	74	75	0	0	0	0	0	0	0	0	0	0	0	0	0	0	0	0	0	0	292	295	346	193	243	209	0	0	0	0
70ee03ca8ee0662762fc1de019d61693	0	0	0	0	0	0	0	19	0	0	0	0	0	0	0	0	42	0	57	88	59	0	0	0	0	0	0	86	60	69	68	69	77	0	0	0	0	0	0	0	0	0	0	0	0	0	0	0	0
2509e554a3345a5405837ed6003b5e47	0	0	0	0	0	0	118	96	93	52	36	46	0	0	0	0	0	0	0	0	0	0	0	0	0	0	0	0	0	0	0	0	0	0	0	0	0	0	0	0	0	0	0	0	0	0	0	0	0
24eda44d587ae089bc2c6baa268d5e9b	0	0	0	0	0	0	0	0	0	0	0	0	0	0	0	0	0	0	0	0	0	0	0	0	0	0	0	0	0	0	0	0	0	0	0	0	0	0	0	0	0	0	0	0	0	0	0	0	0
277b31c6261090ce2d27656592e505f9	0	0	0	0	0	0	0	0	0	0	0	0	0	0	0	0	10	0	0	9	0	0	0	0	0	0	0	0	20	14	35	40	19	0	0	0	0	0	9	0	0	11	0	0	0	0	0	0	0
b8e37b78a3dcffe26a1c62e0fa7eb105	0	0	0	0	0	0	0	0	0	0	0	0	0	0	0	0	0	0	0	0	0	0	0	0	0	0	0	0	0	0	0	0	0	0	0	0	0	0	0	0	0	0	0	0	0	0	0	0	0
d1897356fdc8edb526c5ec24df9a28a8	0	0	0	0	0	0	0	0	0	0	0	0	0	0	0	0	0	0	0	0	0	0	0	0	0	0	0	0	0	0	0	0	0	0	0	0	0	0	0	0	0	0	0	0	0	0	0	0	0
56e96e54103e1addf62714f59eb9548a	0	0	0	0	0	0	0	0	0	0	0	0	0	0	0	14	0	0	0	0	0	0	0	0	0	0	0	33	53	83	77	33	0	0	0	0	0	0	0	0	0	0	0	0	0	0	0	0	0
0c45ebc67a40c9f5e610d48ff1d3e3c1	0	0	0	0	0	0	0	0	0	0	0	0	0	0	0	16	28	0	19	19	43	0	0	0	0	0	0	46	50	61	29	22	31	0	0	0	0	0	0	0	0	0	0	0	0	0	0	0	0
7e443163674915dfb96730b69a1dcc98	15	0	0	0	0	0	0	0	0	0	0	0	0	15	0	314	305	229	273	256	285	0	0	0	0	0	10	34	42	222	60	55	27	0	0	0	0	0	0	54	47	0	48	51	32	0	0	0	0
42968f23038405c56001a4326f499a5f	0	0	0	0	0	0	0	0	0	0	0	0	0	0	0	0	0	17	31	28	25	0	0	0	0	0	0	0	0	43	0	0	33	0	0	0	0	0	0	0	0	0	0	0	10	0	0	0	0
809f61e1444edecf66d2ccabedc901d7	0	0	0	0	0	0	0	0	0	0	0	0	0	0	0	32	34	21	27	27	35	0	0	0	0	0	0	7	14	24	16	8	12	0	0	0	0	0	0	0	0	3	0	0	0	0	0	0	11
e32b1278beb2ac310b5b8721ff160275	0	0	0	0	0	0	0	0	0	0	0	0	0	0	0	0	0	0	0	0	0	0	0	0	0	0	0	0	0	0	0	0	0	0	0	0	0	0	0	0	0	0	0	0	0	0	0	3	60
7e46c5b7c9104c5fb32ff308cbd6d9b8	0	0	0	0	0	0	0	0	0	0	0	0	0	0	0	0	0	0	0	0	0	0	0	0	0	0	0	0	0	0	0	0	0	0	0	0	0	0	0	0	0	0	0	0	0	0	0	0	427
b08c831909b8381b98f6592bf517230f	0	0	0	0	0	0	0	0	0	0	0	0	0	0	0	0	0	0	0	0	0	0	0	0	0	0	0	0	0	0	0	0	0	0	0	0	0	0	0	0	0	0	0	0	0	0	8	0	92
6b3b0638a18c12f673854faeb32fd026	0	0	0	0	0	0	0	0	0	0	0	0	0	0	0	0	0	0	0	0	0	0	0	0	0	0	0	0	0	0	0	0	0	0	0	0	0	0	0	0	0	0	0	0	0	0	0	0	0
558dc2631bfe88176ec26f8315432c36	0	0	0	0	0	0	0	0	0	0	0	0	0	0	0	0	0	0	0	0	0	0	0	0	0	0	0	0	0	0	0	0	0	0	0	0	0	0	0	0	0	0	0	0	0	0	0	0	0
2033221c395b39612bd51991fdaf059d	0	0	0	0	0	0	0	0	0	0	0	0	0	0	0	30	19	17	25	21	26	0	0	0	0	0	0	0	0	0	0	0	0	0	0	0	0	0	0	0	0	0	0	0	0	2	0	0	20
e37b984e3c3c3f1f0b81ab71c83a3f25	0	0	0	0	0	0	0	0	0	0	0	0	0	0	0	0	0	0	0	0	0	0	0	0	0	0	0	0	0	0	0	0	0	0	0	0	0	0	0	0	0	0	0	0	0	0	0	0	0
d0f3863fa24811242bf56ae4227fb349	0	0	0	0	0	0	0	0	0	0	0	0	0	0	0	0	0	0	0	0	0	0	0	0	0	0	0	0	0	0	0	0	0	0	0	0	0	0	0	0	0	0	0	0	0	0	0	0	0
36d522bbb206a5ad58d2f2d69ef0e760	0	0	0	0	0	0	0	0	0	0	0	0	0	0	0	0	0	0	0	0	0	0	0	0	0	0	0	0	0	0	0	0	0	0	0	0	0	0	0	0	0	0	0	0	0	0	0	0	53
167086f98adf96f503279ef7857f4c68	0	0	0	0	10	0	204	292	226	94	89	91	0	0	0	47	45	41	40	36	35	0	0	0	0	0	0	32	43	37	24	36	22	0	0	0	0	0	0	13	14	22	8	16	16	0	0	0	17
0d23d485b6b9bd2ff3519bbc312d85cb	0	0	0	0	0	0	0	0	0	0	0	0	0	0	0	0	0	0	0	0	0	0	0	0	0	0	0	0	0	0	0	0	0	0	0	0	0	0	0	0	0	0	0	0	0	0	0	0	514
7bbf9e0d5a29b03a39068becb655ad0c	0	0	0	0	0	0	12	0	0	6	7	13	0	0	0	37	0	52	51	49	34	0	0	0	0	0	0	81	144	107	58	61	36	0	0	0	0	0	0	0	16	21	0	0	0	0	0	0	0
65872c8c39af2620e89a27f0e2f19016	0	0	0	0	0	0	0	0	0	0	0	0	0	0	0	0	0	0	0	0	0	0	0	0	0	0	0	0	0	0	0	0	0	0	0	0	0	0	0	0	0	0	0	0	0	0	0	0	0
b3ec1d15e668d8e8017132b338bc90fd	0	0	0	0	0	0	0	0	0	0	0	0	0	0	0	0	0	0	0	0	0	0	0	0	0	0	0	0	0	0	0	0	0	0	0	0	0	0	0	0	0	0	0	0	0	0	0	0	330
2d2100f89eae059d4ed01c71abba98d7	0	0	0	0	0	0	0	0	0	0	0	0	0	0	0	0	0	0	0	0	0	0	0	0	0	0	0	0	0	0	0	0	0	0	0	0	0	0	0	0	0	0	0	0	8	0	13	0	203
e0f01ec7caa354130446851585cdeb99	0	0	0	0	0	0	0	0	0	0	0	0	0	0	0	0	0	0	0	0	0	0	0	0	0	0	0	0	0	0	0	0	0	0	0	0	0	0	0	0	0	0	0	0	0	0	0	0	0
756514df9d8a53af0ea63b8cc71ceb93	0	0	0	0	0	0	0	0	0	0	0	0	0	0	0	0	0	0	0	0	0	0	0	0	0	0	0	0	0	0	0	0	0	0	0	0	0	0	0	0	0	0	0	0	0	0	0	0	0
f11afd2e383f5d73a9773d22cc27ba5e	0	0	0	0	0	0	0	0	0	0	0	0	0	0	0	0	0	0	0	0	0	0	0	0	0	0	0	0	0	0	0	0	0	0	0	0	0	0	0	0	0	0	0	0	0	0	0	0	0
4ab914cbbb10dc3cf7b847edb8969713	0	0	0	0	0	0	0	0	0	0	0	16	0	0	0	0	0	0	11	0	0	0	0	0	0	0	0	51	43	93	62	32	31	0	0	0	0	0	0	18	30	42	16	17	35	0	0	0	62
cfd44950fd44b07880350b498dacf9b2	0	0	0	0	0	0	0	0	0	0	0	0	0	0	0	0	0	0	0	0	0	0	0	0	0	0	0	0	0	0	0	0	0	0	0	0	0	0	0	0	0	0	0	0	0	0	0	0	0
e3c706ef5d20428cf9d2e281a39a3408	0	0	0	0	0	0	0	0	0	0	0	0	0	0	0	0	0	0	0	0	0	0	0	0	0	0	0	0	0	0	0	0	0	0	0	0	0	0	0	0	0	0	0	0	0	0	0	0	23
6587ce807d3264e47f711c65c6079c6a	0	0	0	0	0	0	0	0	0	0	0	0	0	0	0	0	0	0	0	0	0	0	0	0	0	0	0	0	0	0	0	0	0	0	0	0	0	0	0	0	0	0	0	0	0	0	0	0	0
54caf1988f7eee59e2a8b21bbc89657a	0	0	0	0	0	0	0	0	0	0	0	9	0	0	0	101	64	59	120	115	83	0	0	0	0	0	0	0	0	0	0	0	0	0	0	0	0	0	0	22	22	24	12	20	13	0	0	0	32
e442f7bf6323cc85c3bfd9c2ed1b56cd	0	0	0	0	0	0	0	0	0	0	0	0	0	0	0	0	0	0	0	0	0	0	0	0	0	0	0	0	0	0	0	0	0	0	0	0	0	0	0	0	0	0	0	0	0	0	0	0	0
1cebdd2d1df8f61395b1de675d03c6bb	0	0	0	0	0	0	0	0	0	0	0	0	0	0	0	0	0	0	0	0	0	0	0	0	0	0	0	0	0	0	0	0	0	0	0	0	0	0	0	0	0	0	0	0	0	0	0	0	0
968b1470919e6ed4fabeb7496448ecb2	93	28	89	34	23	20	705	888	706	801	588	678	0	0	2	335	431	260	310	338	330	0	0	0	0	0	0	0	0	0	0	0	0	0	0	0	0	0	0	117	104	210	88	115	93	0	0	0	0
79a1d6a6cd8b3a920a10d0cf39fd09fb	26	0	14	64	26	20	18	0	13	24	0	31	0	0	0	0	0	0	0	17	24	0	0	0	0	0	0	0	0	0	0	0	0	0	0	0	0	0	0	21	0	49	34	30	26	17	38	13	537
1c3531cad049ee69df275885cad1aedf	0	0	0	0	0	0	0	0	0	0	0	0	0	0	0	23	0	34	19	23	26	0	0	0	0	0	0	15	39	25	40	28	15	0	0	0	0	0	0	0	0	0	16	0	23	0	0	0	0
a1b2c9f5b50f1d527e7d001a35a8de59	0	0	0	0	0	0	0	0	0	0	0	0	0	0	0	185	136	116	33	65	26	0	0	0	0	0	0	0	0	0	0	0	0	0	0	0	9	0	13	85	81	99	69	74	86	0	0	0	519
13ccdfb2707db4cad81213906571ff37	0	0	0	0	0	0	0	0	0	0	0	0	0	0	0	0	0	0	0	0	0	0	0	0	0	0	0	0	0	0	0	0	0	0	0	0	0	0	0	0	0	0	0	0	0	0	0	0	0
cffa193590b39c5eef706b35f2abcfa6	0	0	0	0	0	0	0	0	0	0	0	0	0	0	0	0	0	0	0	0	0	0	0	0	0	0	0	0	0	0	0	0	0	0	0	0	0	0	0	0	0	0	0	0	0	0	38	0	4830
c584e31afc72f04a1de3ad6fc261d4f3	0	0	0	0	0	0	10	12	5	11	11	7	0	0	0	79	86	56	94	96	83	0	0	0	0	0	0	0	0	0	0	0	0	0	0	0	0	0	0	0	0	0	0	0	42	0	0	0	0
5646ce441e39d599fde38566fc2a3718	0	0	0	0	0	0	0	0	0	0	0	0	0	0	0	0	0	0	0	0	0	0	0	0	0	0	0	0	0	0	0	0	0	0	0	0	0	0	0	0	0	0	0	0	0	0	0	0	0
7ff2d1cd9ed5c35ba6451f0a367bed9a	0	0	0	0	0	0	0	0	0	0	0	0	0	0	0	0	0	0	0	0	0	0	0	0	0	0	0	0	0	0	0	0	0	0	0	0	0	0	0	0	0	0	0	0	0	0	0	0	0
88e2b9b95832c3f870c6178b1e8e5ace	0	0	0	0	0	0	0	0	0	0	0	0	0	0	0	0	0	0	0	0	0	0	0	0	0	0	0	0	0	0	0	0	0	0	0	0	0	0	0	0	0	0	0	0	0	0	0	0	111
90d9f25af02372e6f595a5dc34e90962	0	0	0	0	0	0	0	0	0	0	0	0	0	0	0	0	0	0	0	0	0	0	0	0	0	0	0	0	0	0	0	0	0	0	0	0	0	0	0	0	0	0	0	0	0	0	0	0	0
7f0c53add4cbeefc68092eb9455c1623	0	0	0	0	0	0	0	0	0	0	0	0	0	0	0	0	0	0	0	0	0	0	0	0	0	0	0	23	0	0	0	0	28	0	0	0	0	0	0	0	0	0	0	0	0	0	0	0	0
e34c5d35e53f061fdfa1e4922b461fe3	0	0	0	0	0	0	0	0	0	0	0	0	0	0	0	0	0	0	0	0	0	0	0	0	0	0	0	0	0	0	0	0	0	0	0	0	0	0	0	0	0	0	0	0	0	0	12	0	772
1dd4874dfdb12a216f92b355d293c619	0	0	0	0	0	0	0	0	0	0	0	0	0	0	0	0	0	0	0	0	0	0	0	0	0	0	0	0	0	0	0	0	0	0	0	0	0	0	0	0	0	0	0	0	0	0	0	0	197
9875c79bd2fb64e78dd678cb82d0bd7f	0	0	0	0	0	0	0	0	0	0	0	0	0	0	0	0	0	0	0	0	0	0	0	0	0	0	0	0	0	0	0	0	0	0	0	0	0	0	0	0	0	0	0	0	0	0	0	0	306
75b1a7617ae63be23b714310ed9bf83d	0	0	0	0	0	0	0	0	0	0	0	0	0	0	0	0	0	0	0	0	0	0	0	0	0	0	0	0	0	0	0	0	0	0	0	0	0	0	0	0	0	0	0	0	0	0	0	0	168
cd7f94c801ff89f302329d17997cd848	0	0	0	0	0	0	0	0	0	0	0	0	0	0	0	0	0	0	0	0	0	0	0	0	0	0	0	0	0	0	0	0	0	0	0	0	0	0	0	0	0	0	0	0	0	28	26	32	295
812d4bfec976eb088afbd0901e99e9dd	0	0	0	0	0	0	0	0	0	0	0	0	0	0	0	0	0	0	0	0	0	0	0	0	0	0	0	0	0	0	0	0	0	0	0	0	0	0	0	0	0	0	0	0	0	0	0	0	238
b269ebc5c2632cbd95b63baca0b1d6a4	0	0	0	0	0	0	0	0	0	0	0	0	0	0	0	0	0	0	0	0	0	0	0	0	0	0	0	0	0	0	0	0	0	0	0	0	0	0	0	0	0	0	0	0	0	0	0	0	0
cc2a0d51682ed83142426ea35f7f10d6	0	0	0	0	0	0	0	0	0	0	0	0	0	0	0	0	0	0	0	0	0	0	0	0	0	0	0	0	0	0	0	0	0	0	0	0	0	0	0	0	0	0	0	0	0	0	0	0	0
3530850a372fb6f50cf5252a35a58c48	0	0	0	0	0	0	0	0	0	0	0	0	0	0	0	0	0	0	0	24	0	0	0	0	0	0	0	0	0	0	0	0	0	0	0	0	0	0	0	0	0	0	0	0	0	0	0	0	0
ad048363394669c4d1f00e0b47c729a2	0	0	0	0	0	0	0	0	0	0	0	0	0	0	0	0	0	0	0	0	0	0	0	0	0	0	0	0	0	0	0	0	0	0	0	0	0	0	0	0	0	0	0	0	0	0	0	0	0
464882d14329426232cde52c51d0b345	0	0	0	0	0	0	19	32	15	30	40	23	0	0	0	26	34	16	20	13	22	0	0	0	0	0	0	0	0	0	0	0	0	0	0	0	0	0	0	19	21	39	18	16	21	0	0	0	203
97addbd936200c61333f08b849008a34	0	0	0	0	0	0	0	0	0	0	0	0	0	0	0	0	0	0	0	0	0	0	0	0	0	0	0	0	0	0	0	0	0	0	0	0	0	0	0	0	0	0	0	0	0	393	390	558	140
e93c86abf1cefa1edd46f26bdf89d6ea	0	0	0	0	0	0	0	0	0	0	0	0	0	0	0	0	0	0	0	0	0	0	0	0	0	0	0	0	0	0	0	0	0	0	0	0	0	0	0	0	0	0	0	0	0	0	0	0	0
9b0c0ad2765ea276b0797b6b97a8119d	0	0	0	0	0	0	0	0	0	0	0	0	0	0	0	0	0	0	0	0	0	0	0	0	0	0	0	0	0	0	0	0	0	0	0	0	0	0	0	0	0	14	0	0	6	0	0	0	38
1671e3d24e3a06243f2a0557f6b33769	0	0	0	0	0	0	0	0	0	0	0	0	0	0	0	0	0	0	0	0	0	0	0	0	0	0	0	0	0	0	0	0	0	0	0	0	0	0	0	0	0	0	0	0	0	0	0	0	365
a84f42c3cbe7d0f1da8107579d1c1045	0	0	0	0	0	0	21	15	23	0	0	0	0	0	0	0	48	0	0	0	0	0	0	0	0	0	0	0	0	0	0	0	0	0	0	0	0	0	0	0	0	0	0	0	0	0	0	0	0
aee1f4785c1e277ffa9bc58bb2fa1a8d	0	0	0	0	0	0	0	0	0	0	0	0	0	0	0	0	0	0	0	0	0	0	0	0	0	0	0	0	0	0	0	0	0	0	0	0	0	0	0	0	0	0	0	0	0	0	18	0	49
22e3453d23b88986bed61cb4aae9dba5	0	0	0	0	0	0	0	0	0	0	0	0	0	0	0	68	38	43	40	67	68	0	0	3	17	0	0	963	777	633	865	681	682	0	0	0	0	2	0	14	16	17	10	22	13	0	0	0	0
62fa03ae40c088b842c68d2dafe48ba8	0	0	0	0	0	0	0	0	0	0	0	0	0	0	0	0	0	0	0	0	0	0	0	0	0	0	0	0	0	0	0	0	0	0	0	0	0	0	0	0	0	0	0	0	0	0	0	0	69
e68b3ef2b8b326c9ca5492de70fdbcf1	0	0	0	0	0	0	0	0	0	0	0	0	0	0	0	0	0	0	0	0	0	0	0	0	0	0	0	0	0	0	0	0	0	0	0	0	0	0	0	0	0	0	0	0	0	22	0	0	292
2102b103c8ecd8125a1ee894916dd780	0	0	0	0	0	0	0	0	0	0	0	0	0	0	0	0	0	0	0	0	0	0	0	0	0	0	0	0	0	0	0	0	0	0	0	0	0	0	0	0	0	0	0	0	0	0	0	0	0
7e1a210da430224338b2b1cdd750e426	0	0	0	0	0	0	0	0	0	0	0	0	0	0	0	0	46	0	17	0	37	0	0	0	0	0	0	0	0	0	0	0	0	0	0	0	0	0	0	16	17	12	12	0	0	0	0	0	0
25ae0ca90ea748bed47b5313df951b1d	0	0	0	0	0	0	0	0	0	0	0	0	0	0	0	0	0	0	13	0	0	0	0	0	0	0	0	0	0	0	0	0	0	0	0	0	0	0	0	0	0	0	0	0	0	0	0	0	39
07028d940411648a13275fb71d000ea0	0	0	0	0	0	0	0	0	0	0	0	0	0	0	0	0	0	0	0	0	0	0	0	0	0	0	0	0	0	0	0	0	0	0	0	0	0	0	0	0	0	0	0	0	0	0	0	0	0
8a9dec980f9f8bac13a5f401ef29e9ea	0	0	0	0	0	0	0	0	0	0	0	0	0	0	0	0	0	0	0	0	0	0	0	0	0	0	0	0	0	0	0	0	0	0	0	0	0	0	0	0	0	0	0	0	0	23	5	0	91
a9836cf56a9914ff101d4db2859fa691	0	0	7	0	0	0	34	60	32	37	9	22	0	0	0	11	0	0	0	0	0	0	0	0	0	0	0	0	0	0	0	0	0	0	0	0	0	0	0	0	0	0	0	0	0	0	0	0	129
565528d21ae865c71881bfe02732c0f8	0	0	0	0	0	0	0	0	0	0	0	0	0	0	0	0	0	0	0	0	0	0	0	0	0	0	0	0	0	0	0	0	0	0	0	0	0	0	0	0	0	0	0	0	0	0	0	0	264
209457f62cc2fd3e55a1f8b111e01b1d	0	0	0	0	0	0	0	0	0	0	0	0	0	0	0	0	0	0	0	0	0	0	0	0	0	0	0	0	0	0	0	0	0	0	0	0	0	0	0	0	0	0	0	0	0	0	0	0	0
64d8a0b3b5e0e70c8fbcddd391a573ba	0	0	0	0	0	0	0	0	0	0	0	0	0	0	0	40	42	19	47	46	50	0	0	0	0	0	0	8	0	0	42	31	0	0	0	0	0	0	0	0	0	0	0	0	0	0	0	0	0
b6491ccb4b72c670b6f2c9281d866095	0	0	0	0	0	0	0	0	0	0	0	0	0	0	0	0	0	0	0	0	0	0	0	0	0	0	0	0	0	0	0	0	0	0	0	0	0	0	0	0	0	0	0	0	0	0	0	0	0
34e4f89cc6406654f642985b01ca5662	0	0	0	0	0	0	0	0	0	0	0	0	0	0	0	0	0	0	0	0	0	0	0	0	0	0	0	0	0	0	0	0	0	0	0	0	0	0	0	0	0	0	0	0	0	0	0	0	36
14d6b48f6c993ac654ab97eaea5877ae	0	0	0	0	0	0	0	0	0	0	0	0	0	0	0	0	0	0	0	0	0	0	0	0	0	0	0	0	0	0	0	0	0	0	0	0	0	0	0	0	0	0	0	0	0	0	0	0	162
9d855a4bbb198994c5ef4750979108bb	0	0	0	0	0	0	11	18	24	18	22	0	0	0	0	64	64	62	54	43	39	0	0	0	0	0	0	47	55	76	0	16	0	0	0	0	0	0	0	0	0	0	0	9	9	0	0	0	0
f70470a8a76c6ea467df524069bde03a	0	0	0	0	0	0	0	0	0	0	0	0	0	0	0	0	0	0	0	0	0	0	0	0	0	0	0	0	0	0	0	0	0	0	0	0	0	0	0	0	0	0	0	0	0	0	0	0	0
f3b012784fbc1087ba4ac8d3f7a1bdc7	0	0	0	0	0	0	0	0	0	0	0	0	0	0	0	0	0	0	0	0	0	0	0	0	0	0	0	0	0	0	0	0	0	0	0	0	0	0	0	0	0	0	0	0	0	0	0	0	0
c6c0d0a5c753a8ed3fdec99424d9a34a	0	0	0	0	0	0	0	0	0	0	0	0	0	0	0	0	0	0	0	0	0	0	0	0	0	0	0	0	0	0	0	0	0	0	0	0	0	0	0	0	0	0	0	0	0	0	0	0	0
ff23ed19190433cac280238f574c1bea	0	0	0	0	0	0	0	0	0	0	0	0	0	0	0	0	0	0	0	0	0	0	0	0	0	0	0	0	0	0	27	0	0	0	0	0	0	0	0	0	0	0	0	0	0	0	0	0	0
ee9a2b61f126ca6af64d63cb6edc22b3	0	0	0	0	0	0	0	0	0	0	0	0	0	0	0	0	0	0	0	0	15	0	0	0	0	0	0	0	0	0	0	0	0	0	0	0	0	0	0	0	0	0	0	0	0	0	0	0	0
3612d43b10363e62fe46d06ca60cedea	0	0	0	0	0	0	0	0	0	0	0	0	0	0	0	0	0	8	0	13	0	0	4	0	0	0	0	0	18	27	19	12	21	0	0	0	0	0	0	0	0	0	0	0	0	0	0	0	6
741a9d3d02876c475882dc80511c81c5	0	0	0	0	0	0	0	27	25	0	17	30	0	0	0	0	0	0	0	0	0	0	0	0	0	0	0	0	0	0	0	0	0	0	0	0	0	0	0	0	0	0	0	0	0	0	0	0	0
b06dc273dd3b645bc2cc8b667ec22fc0	0	0	0	0	0	0	0	0	0	0	0	0	0	0	0	0	0	0	0	0	0	0	0	0	0	0	0	0	0	0	0	0	0	0	0	0	0	0	0	0	0	0	0	0	0	0	0	0	0
76eafc337b0b46cc047f03c6e1aa217e	0	0	0	0	0	0	0	0	0	0	0	0	0	17	0	139	159	117	102	103	121	0	0	0	0	0	0	0	0	0	0	0	0	0	0	0	0	0	0	185	142	252	98	95	102	0	0	0	132
4e74e19b89723248c40492043b08edf7	0	0	0	0	0	0	352	341	488	178	150	223	0	0	0	0	0	0	0	0	0	0	0	0	0	0	0	0	0	0	0	0	0	0	0	0	0	0	0	0	0	0	0	0	0	0	0	0	0
154c72a75e40c81e638148b4dcf5f14d	0	0	0	0	0	0	0	0	0	0	0	0	0	0	0	0	0	0	7	0	0	0	0	0	0	0	0	36	45	58	75	53	38	0	0	0	0	0	0	0	0	0	0	0	0	0	0	0	0
4d9c9a71444ca80b03585d97809647f9	0	4	0	0	0	0	0	0	0	0	11	0	0	0	0	0	0	0	0	0	0	0	0	0	0	0	0	0	0	0	0	0	0	0	0	0	0	0	0	0	0	0	0	0	0	0	0	0	0
03ce11c01969a4682b3d53a02858e326	0	0	0	0	0	0	0	14	13	0	0	0	0	0	0	0	0	0	0	0	0	0	0	0	0	0	0	0	0	0	0	0	0	0	0	0	0	0	0	0	0	0	0	0	0	0	0	0	0
85e075099d2d63626e9657ce5dd39d85	0	0	0	0	0	0	0	0	0	0	0	0	0	0	0	0	0	0	0	0	0	0	0	0	0	0	0	0	0	0	0	0	0	0	0	0	0	0	0	0	0	0	0	0	0	0	25	27	335
c40092e2bf73494a669b117146b24add	0	0	0	0	0	0	0	0	0	0	0	0	0	0	0	0	0	0	0	0	0	0	0	0	0	0	0	0	0	0	0	0	0	0	0	0	0	0	0	0	0	0	0	0	0	12	0	0	47
c8c02094466c4d01370becc6a47ae9d5	0	0	0	0	0	0	0	0	0	0	0	0	0	0	0	0	0	0	0	0	0	0	0	0	0	0	0	0	0	0	0	0	0	0	0	0	0	0	0	0	0	0	0	0	0	0	0	0	0
e0732a926b710156c429fa8a119884ca	0	0	0	0	0	0	0	0	0	0	0	0	0	0	0	0	0	0	0	0	0	0	0	0	0	0	0	0	0	0	0	0	0	0	0	0	0	0	0	0	0	0	0	0	0	0	0	0	21
57c15d47bcd1accc7b70e61d045f2e3f	0	0	0	0	0	0	0	0	0	0	0	0	0	0	0	0	0	0	0	0	0	0	0	0	0	0	0	0	0	0	0	0	0	0	0	0	0	0	0	0	0	0	0	0	0	0	0	0	259
562cbf4b817bda06dcc16f8b1e9f0086	0	0	0	0	0	0	0	0	0	0	0	0	0	0	0	504	444	305	297	248	234	0	0	0	0	0	0	0	0	0	0	0	0	0	0	0	0	0	0	90	86	98	29	44	56	0	0	0	0
d48339e81ebbf7ddae3373f4ca92e8e9	0	0	0	0	0	0	0	0	0	0	0	0	0	0	0	18	44	51	25	35	50	0	0	0	0	0	0	0	0	0	0	0	0	0	0	0	0	0	0	0	0	0	0	10	0	0	16	0	45
157ca7113ae6ac410b377de61a56695a	0	0	0	0	0	0	0	0	0	0	0	0	0	0	0	0	0	0	0	0	0	0	0	0	0	0	0	0	0	0	0	0	0	0	0	0	0	0	0	0	0	0	0	0	0	0	0	0	0
42a83ed857d453058f31ea7343f21c15	0	0	0	0	0	0	0	0	0	0	0	0	0	0	0	0	0	0	0	0	0	0	0	0	0	0	0	0	0	0	0	0	0	0	0	0	0	0	0	0	0	0	0	0	0	2465	7439	281	873
9a8ac337c240a434b1e1bbf69acc95df	0	0	0	0	0	0	0	0	0	0	0	0	0	0	0	0	0	0	0	0	0	0	0	0	0	0	0	0	0	0	0	0	0	0	0	0	0	0	0	0	0	0	0	0	0	0	0	0	208
9db2817f5c42be6a7bcbca662959982d	21	0	47	0	0	0	146	151	137	62	102	78	0	0	0	112	88	97	53	92	55	0	0	0	0	0	0	87	75	71	0	0	0	0	0	0	0	0	0	0	0	0	0	0	0	0	0	0	0
0f489f03f094cb1c66a013b419582bbd	0	0	0	0	0	0	0	0	0	0	0	0	0	0	0	0	0	0	0	0	0	0	0	0	0	0	0	0	0	0	0	0	0	0	0	0	0	0	0	0	0	0	0	0	0	0	0	0	0
8eb485c4e40eb3235e5e5aca28a92cae	0	0	0	0	0	0	0	0	0	0	10	0	0	0	0	229	176	118	220	241	284	0	0	0	0	0	0	494	426	431	202	221	202	0	0	0	0	0	0	29	0	25	40	25	22	0	0	0	3
c7ded91ff748faa82eb594e37d821449	0	0	0	0	0	0	0	0	0	0	0	0	0	0	0	0	0	0	0	0	0	0	0	0	0	0	0	0	0	0	0	0	0	0	0	0	0	0	0	0	0	0	0	0	0	0	0	6	27
b188594ad0d4d0e3b68671dd8ab49855	0	0	0	0	0	0	0	0	0	0	0	0	0	0	0	0	0	0	0	0	0	0	0	0	0	0	0	0	0	0	0	0	0	0	0	0	0	0	0	0	0	0	0	0	0	0	0	0	77
a235d41fddb328dbb26dc2057ee3488e	90	16	754	59	132	28	23	9	0	24	46	83	34	69	10	88	37	22	50	38	39	0	0	12	0	0	7	0	12	0	0	0	0	16123	19704	10118	267	97	27	32	36	54	20	20	43	0	0	73	0
62747a613be2c72c7daa5b7edc9a8986	0	0	0	0	0	0	0	0	0	0	0	0	0	0	0	0	0	0	0	0	0	0	0	0	0	0	0	0	0	0	0	0	0	0	0	0	0	0	0	0	0	0	0	0	0	0	0	0	0
02fb94bd92d4aec53fc39005bc1f82ab	0	0	0	0	0	0	0	0	0	0	0	0	0	0	0	0	0	0	0	0	0	0	0	0	0	0	0	0	0	0	0	0	0	0	0	0	0	0	0	0	0	0	0	0	0	7	0	0	717
006a97c00f58475a941abb17f1f234ea	0	0	0	0	0	0	0	0	0	0	0	0	0	0	0	0	0	0	0	0	0	0	0	0	0	0	0	0	0	0	0	0	0	0	0	0	0	0	0	0	0	0	0	0	0	0	0	0	0
9705872d0692f1e5e126ea495a93f9fd	0	0	0	0	0	0	0	11	0	0	0	0	0	0	0	0	0	0	53	0	67	0	0	0	0	0	0	10	0	0	0	0	0	0	0	0	0	0	0	0	0	0	0	0	0	0	0	0	0
e26a42669a084ccfab039a64acb2aa83	0	0	0	0	0	0	0	0	0	0	0	0	0	0	0	0	0	0	0	0	0	0	0	0	0	0	0	0	0	0	0	0	0	0	0	0	0	0	0	0	0	0	0	0	0	0	0	0	0
4868c5bee90364856baa884ce0f73cef	0	0	0	0	0	0	0	0	0	0	0	0	0	0	0	0	9	5	0	15	0	0	0	0	0	0	0	31	0	34	43	0	0	0	0	0	2	0	0	6	0	0	11	13	8	0	0	0	0
67bdd00cc1a6685d59d5fb4d2da181a0	0	0	0	0	0	0	0	0	0	0	0	0	0	0	0	0	0	0	0	0	0	0	0	0	0	0	0	0	0	0	0	0	0	0	0	0	0	0	0	49	38	54	34	31	34	0	0	0	56
51787fa3d4e54936080501c4d43714da	32	0	0	0	0	0	0	42	0	71	0	0	0	0	0	66	68	46	57	58	39	0	0	0	0	0	0	0	0	0	0	0	0	0	0	0	0	0	12	0	0	63	0	0	0	0	0	0	0
bc8093b0f72e304084dad7c8acbe01d9	0	0	0	0	0	0	0	0	0	0	0	0	0	0	0	0	0	0	0	0	0	0	0	0	0	0	0	0	0	0	0	0	0	0	0	0	0	0	0	0	0	0	0	0	0	0	0	0	0
53003acda169efc1436f1cd5df87ab20	0	0	0	0	0	0	0	0	0	0	0	0	0	0	0	0	0	0	31	32	0	0	0	0	0	0	0	0	0	0	0	0	0	0	0	0	0	0	0	0	0	0	0	0	0	0	0	0	0
f6b35c47975af3c3a00cba35c1202f06	0	0	0	0	0	0	0	0	0	0	0	0	0	0	0	0	0	0	0	0	0	0	0	0	0	0	0	0	0	0	0	0	0	0	0	0	0	0	0	0	0	0	0	0	0	0	0	0	0
5cf0ce703788e7b22e0a57ff5ce4c8f4	0	0	0	0	0	0	207	239	223	58	71	57	0	0	0	116	126	130	97	75	116	0	0	0	0	0	0	0	0	0	0	0	0	0	0	0	0	0	0	37	36	46	30	45	40	0	0	0	35
7da82f46aededd719ea81ee173042c03	0	0	0	0	0	0	0	0	0	0	0	0	0	0	0	0	0	0	0	0	0	0	0	0	0	0	0	0	0	0	0	0	0	0	0	0	0	0	0	0	0	0	0	0	0	0	0	0	0
467563019b74f5aa047bf67e8691f2a5	0	0	0	0	0	0	0	0	0	0	0	0	0	0	0	0	0	0	0	0	0	0	0	0	0	0	0	0	0	0	0	0	0	0	0	0	0	0	0	0	0	0	0	0	0	0	10	0	569
b88cdc3abbfc70994cf82999eebc2fae	0	0	0	0	0	0	0	0	0	0	0	0	0	0	0	0	0	0	0	0	0	0	0	0	0	0	0	0	0	0	0	0	0	0	0	0	0	0	0	0	0	0	0	0	0	0	0	0	0
45312c2bc7ed114c3b3d5df0bdf935c5	2	0	1	0	0	0	0	0	0	0	0	0	0	0	0	0	0	0	0	0	0	0	0	0	0	0	0	0	0	0	0	0	0	0	0	1	0	0	0	0	0	0	0	0	0	0	0	0	0
3ae6fde84493265573ab8f9c4a1a98bb	0	0	0	0	0	0	0	0	0	0	0	0	22	40	84	562	555	442	398	401	592	0	0	20	22	0	23	614	566	1057	1083	565	498	0	0	0	6	0	0	71	99	164	94	118	99	0	0	0	0
ffb5fc772bfe3935fc894ac813473519	0	0	0	0	0	0	0	0	0	0	0	0	0	0	0	0	0	0	0	0	0	0	0	0	0	0	0	0	0	0	0	0	0	0	0	0	0	0	0	0	0	0	0	0	0	0	0	0	0
46daf8e7a183757aebbc45b073bac43d	48	28	46	26	10	16	17	14	25	59	30	45	5	3	0	29	39	34	64	45	84	0	0	0	0	0	0	49	46	91	64	50	28	6	0	0	0	3	3	23	11	36	22	18	24	4	56	0	190
4902e6a782cfa25cf9beff7070ee2600	0	0	0	0	0	0	0	0	0	0	0	0	0	0	5	0	0	0	0	0	0	0	0	0	4	0	0	91	109	157	64	104	74	0	0	0	0	0	0	0	0	0	0	0	0	0	0	0	0
229392b820681a5aeb2d4c3b77921922	28	0	63	11	4	0	206	281	159	115	113	68	0	0	0	50	49	51	66	64	56	0	0	0	0	0	0	0	0	0	0	0	0	0	0	0	0	0	0	0	0	0	0	0	0	2	0	0	32
a8e028bcc8dd2bc9b1a93ffaef14fde5	0	0	0	0	0	0	0	0	0	0	0	0	0	0	0	0	0	0	0	0	0	0	0	0	0	0	0	0	0	0	0	0	0	0	0	0	0	0	0	0	0	0	0	0	0	0	0	0	0
fcc00fc77de1a9a2900cd1508179639a	0	0	0	0	0	0	0	0	0	0	0	0	0	0	0	0	0	0	0	0	0	0	0	0	0	0	0	0	0	0	0	0	0	0	0	0	0	0	0	0	0	0	0	0	0	0	15	0	561
cb8003943015d2a85fd8afa487645278	0	0	0	0	0	5	0	0	0	3	34	0	0	0	0	15	11	10	11	13	7	0	0	0	0	0	0	0	0	0	0	0	45	0	0	0	0	0	0	0	0	0	0	0	0	0	9	0	99
f759a7ecd88b892bbaf0cb43ac2cb9ad	0	0	0	0	0	0	0	0	0	0	0	0	0	0	0	0	0	0	0	0	0	0	0	0	0	0	0	0	0	0	0	0	0	0	0	0	0	0	0	0	0	0	0	0	0	0	0	0	0
78dfbe65f2cdfe9e9f5c6ffe51087401	0	0	0	0	0	0	0	0	0	0	0	0	0	0	0	0	0	0	0	0	0	0	0	0	0	0	0	0	0	0	0	0	0	0	0	0	0	0	0	0	0	0	0	0	0	0	0	0	0
6517e51f7e3cf4242ed800c393bb7a74	0	0	0	0	0	0	0	0	0	0	0	0	0	0	0	0	0	0	0	0	0	0	0	0	0	0	0	0	0	0	0	0	0	0	0	0	0	0	0	91	97	195	51	72	73	0	0	0	171
7c398b4439a350fb136f194f52ef3f03	0	0	0	0	0	0	0	0	0	0	0	0	0	0	0	0	0	0	0	0	0	0	0	0	0	0	0	0	0	0	0	0	0	0	0	0	0	0	0	0	0	0	0	0	0	0	0	0	13
54f7e23a0e631c793cebee5b2ca2cb96	0	0	0	0	0	0	0	0	0	0	0	0	0	0	0	0	0	0	0	0	0	0	0	0	0	0	0	0	0	0	0	0	0	0	0	0	0	0	0	0	0	0	0	0	0	0	0	0	217
86135298ff3fd0128f0d619d6df65c22	0	0	0	0	0	0	0	0	0	0	0	0	0	0	0	241	319	184	0	0	0	0	0	0	0	0	0	26	0	37	0	19	0	0	0	0	0	0	0	78	81	123	80	81	77	0	0	0	0
a409d7c1443d56ecac790d4a3829943b	0	0	0	0	0	0	0	0	0	0	0	0	0	0	0	0	0	0	0	0	0	0	0	0	0	0	0	0	0	0	0	0	0	0	0	0	0	0	0	0	0	0	0	0	0	0	0	0	5
434614e1077f20f2580740c7adf2d94c	0	0	0	0	0	0	0	0	0	0	0	0	0	0	0	0	0	0	0	0	0	0	0	0	0	0	0	0	0	0	0	0	0	0	0	0	0	0	0	0	0	0	0	0	0	0	0	0	68
0ad1180a31f88f2c802b2c0164e03c20	103	132	116	119	44	76	80	51	32	92	74	139	0	0	14	258	250	203	50	96	71	0	0	0	0	0	0	0	0	0	0	0	0	46	23	0	0	0	47	62	86	96	81	64	85	0	0	0	0
e96046ffcd5119fc4f01ae02a0a1914a	0	0	0	0	0	0	0	0	0	0	0	0	0	0	0	0	0	0	0	0	0	0	0	0	0	0	0	0	0	0	0	0	0	0	0	0	0	0	0	0	0	0	0	0	0	0	0	0	0
efff6314b7cea8ded815738021f09008	0	0	0	0	0	0	0	0	0	0	0	0	0	0	0	0	0	0	0	0	0	0	0	0	0	0	0	0	0	0	0	0	0	0	0	0	0	0	0	5	0	0	0	0	0	0	0	0	0
28a3bf6d9478eae335e878051efe3c43	0	0	0	0	0	0	0	0	0	0	0	0	0	0	0	0	0	0	0	0	0	0	0	0	0	0	0	0	0	0	0	0	0	0	0	0	0	0	0	0	0	0	0	0	0	0	0	0	0
bf70508d8f4d111b64e6457036a3f15e	30	4	24	0	3	0	94	109	77	57	62	44	0	0	0	26	26	31	0	0	13	0	0	0	0	0	0	0	0	0	0	0	0	0	0	0	0	0	0	8	21	18	0	0	9	0	0	0	53
2f1990ce24070176bc6139304848620d	0	0	0	0	0	0	0	0	0	0	0	0	0	0	0	0	0	0	0	0	0	0	0	0	0	0	0	0	0	0	0	0	0	0	0	0	0	0	0	0	0	0	0	0	0	0	0	0	0
fad50f143ebd5dfc60066f534061a2e2	0	0	0	0	0	0	0	0	0	0	0	0	0	0	0	0	0	0	0	0	0	0	0	0	0	0	0	0	0	0	0	0	0	0	0	0	0	0	0	0	0	0	0	0	0	0	0	0	0
df4d44541dfec46fdbf42b86cc3596c8	0	0	0	0	0	0	0	0	0	0	0	0	0	0	0	0	0	0	0	0	0	0	0	0	0	0	0	0	0	0	0	0	0	0	0	0	0	0	0	0	0	0	0	0	0	0	0	0	56
f7756cf58cab30cc97637d0fc8d69075	0	0	0	0	0	0	0	0	0	0	0	0	0	0	0	0	0	0	0	0	0	0	0	0	0	0	0	0	0	0	0	0	0	0	0	0	0	0	0	0	0	0	0	0	0	0	0	0	29
9cc7a6cb84a1ede2909bdf0ef9a69d78	0	0	0	0	0	0	0	0	0	0	0	0	0	0	0	0	0	0	0	0	0	0	0	0	0	0	0	0	0	0	0	0	0	0	0	0	0	0	0	0	0	0	0	0	0	3805	3605	15197	0
d6321517d85de89a57c1d33eb1e5a90e	0	0	0	0	0	0	0	0	0	0	0	0	0	0	0	0	0	0	0	0	0	0	0	0	0	0	0	0	0	0	0	0	0	0	0	0	0	0	0	0	0	0	0	0	0	0	7	0	21
8cdaf42826ef1889d1dbc9ce1fd99b3f	0	0	0	0	0	0	0	0	0	0	0	0	0	0	0	0	0	0	0	0	0	0	0	0	0	0	0	0	0	0	0	0	0	0	0	0	0	0	0	0	0	18	0	19	0	0	0	0	0
65fbef2b52c393c7c19a34cf646b4a1d	0	0	0	0	0	0	121	148	196	52	83	63	0	0	0	0	14	6	10	0	6	0	0	0	0	0	0	0	0	0	0	0	0	0	0	0	0	0	0	13	11	22	12	0	0	0	0	0	0
2ee1dcf6bd5aaff939c3b4d5e63b19ff	0	0	0	0	0	0	0	0	0	0	0	0	0	0	0	0	0	0	0	11	0	0	0	0	0	0	0	73	61	96	86	62	79	0	0	0	0	0	0	0	0	0	0	0	0	0	0	0	0
5b5901af490ecdf1bd4425249d38454c	522	4350	566	3076	1311	3303	408	167	186	388	194	697	0	0	0	342	435	293	43	0	56	0	0	0	0	0	0	0	0	0	0	0	0	20	0	0	13	0	35	1104	960	1209	620	530	656	0	0	0	0
62da00e12164803bdd33f06fea4fa3ab	0	0	0	0	0	0	0	34	81	0	0	0	0	0	0	14	0	13	0	21	38	0	0	0	0	0	0	0	0	24	0	0	0	0	0	0	0	0	0	0	0	0	0	0	0	0	0	0	232
976ac3c51015b3ecd0837229da5802c5	0	0	0	0	0	0	0	0	0	0	0	0	0	0	0	20	4	0	0	0	0	0	0	0	0	0	0	0	0	0	0	0	0	0	0	0	0	0	0	2	4	0	0	3	0	0	0	0	0
13995bc513c32c128611f08b0bad48a7	0	0	0	0	0	0	0	0	0	0	0	0	0	0	0	0	0	0	0	0	0	0	0	0	0	0	0	0	0	0	0	0	0	0	0	0	0	0	0	0	0	0	0	0	0	0	0	0	0
29dadb52f68a98e1bfd48bb25422034b	0	0	0	0	0	0	0	0	0	0	0	0	0	0	0	0	0	0	0	0	0	0	0	0	0	0	0	0	0	0	0	0	0	0	0	0	0	0	0	0	0	0	0	0	0	0	0	0	0
7d7def884d50392c39644217a8246dbb	0	0	0	0	0	0	0	0	0	0	0	0	0	0	0	105	89	67	0	39	0	0	0	0	0	0	0	0	0	0	0	0	0	0	0	0	0	0	0	0	0	0	0	0	32	0	0	0	128
aa4343f82dc8ab8d9b0d8c7cb29e4377	0	0	0	0	0	0	34	43	0	39	36	47	0	0	0	56	66	43	55	53	87	0	0	0	0	0	0	7	25	34	118	74	36	20	5	0	0	0	0	21	21	18	11	14	14	4	0	0	117
385b1e9c9b9986f850e3ffbf92984703	0	0	0	0	0	0	0	9	0	0	0	0	0	0	0	0	0	0	0	0	0	0	0	0	0	0	0	0	0	0	0	0	0	0	0	0	0	0	0	0	0	0	0	0	0	0	0	0	0
43c9bdfaa11acdb601971c22617981c7	0	0	0	0	0	0	0	0	0	0	0	0	0	0	0	0	0	0	0	0	0	0	0	0	0	0	0	0	0	0	0	0	0	0	0	0	0	0	0	0	0	0	0	0	0	0	0	0	0
7210805c8caa417351748380f6add7e6	0	0	0	0	0	0	0	0	0	0	0	0	0	0	0	0	0	0	0	0	0	0	0	0	0	0	0	0	0	0	0	0	0	0	0	0	0	0	0	0	0	0	0	0	0	0	0	0	0
3f8f41a10baf9189a04cc45a88846ecc	0	0	0	0	0	0	0	0	0	0	0	0	0	0	0	0	0	0	0	0	0	0	0	0	0	0	0	0	0	0	0	0	0	0	0	0	0	0	0	0	0	0	0	0	0	0	0	0	0
10fc25619188b1893bd3367b2066009f	0	0	0	0	0	0	0	0	0	0	0	0	0	0	0	0	0	0	0	0	0	0	0	0	0	0	0	0	0	0	0	0	0	0	0	0	0	0	0	0	0	0	0	0	0	0	0	0	25
765af254f5a41550a880c018842581fe	0	0	0	0	0	0	15	14	0	0	0	0	0	0	0	0	0	0	0	0	0	0	0	0	0	0	0	0	0	27	73	45	24	0	0	0	0	0	0	0	0	0	0	0	0	0	0	0	9
98ae74e2ed72754d8e3730784fb1dd57	0	0	0	0	0	0	0	0	0	0	0	0	0	0	0	10	8	7	8	7	6	0	0	0	0	0	0	0	5	0	9	7	0	0	0	0	0	0	0	0	0	0	0	0	0	0	0	0	0
d79202a3afb7cf07c656ceec45863c35	0	0	0	0	0	0	0	0	0	0	0	0	0	0	0	0	0	0	0	0	0	0	0	0	0	0	0	0	0	0	0	0	0	0	0	0	0	0	0	0	0	0	0	0	0	0	0	0	19
f25fc749d076846cf40020b5eff1d4ec	0	0	0	0	0	0	0	0	0	0	0	0	0	0	0	0	0	0	0	0	0	0	0	0	0	0	0	0	0	0	0	0	0	0	0	0	0	0	0	0	0	0	0	0	0	0	0	0	65
05980debf188864ff6a9e54a1ec789a9	0	0	0	0	0	0	0	0	0	0	0	0	0	0	0	0	0	0	0	0	0	0	0	0	0	0	0	0	0	0	0	0	0	0	0	0	0	0	0	0	0	0	0	0	0	0	0	0	210
ca0beb6468db30f3c4d253161c319cb9	0	0	0	0	0	0	70	71	69	39	54	58	0	4	0	125	118	93	98	86	74	0	0	0	0	0	0	0	0	0	0	0	0	0	0	0	0	0	0	66	52	78	61	0	63	0	19	0	284
f473a51443d01b68037657ee28e9d163	0	0	0	0	0	0	0	0	0	0	0	0	0	0	0	0	0	0	0	0	0	0	0	0	0	0	0	0	0	0	0	0	0	0	0	0	0	0	0	0	0	0	0	0	0	0	0	0	0
8f52e5100ffa38ce4fbf3b6eff6de1f5	0	0	0	0	0	0	0	0	0	0	0	0	0	0	0	0	0	0	0	0	0	0	0	0	0	0	0	0	0	0	0	0	0	0	0	0	0	0	0	0	0	0	0	0	0	0	0	0	0
2c14b43573cb7fd379849b27ce94103e	0	0	0	0	0	0	0	0	0	0	0	0	0	0	0	0	0	0	0	0	0	0	0	0	0	0	0	0	0	0	0	0	0	0	0	0	0	0	0	0	0	0	0	0	0	0	0	0	95
6307c217fe59b6f2cd4478761fb9365d	0	0	0	0	0	0	0	0	0	0	0	0	6	9	8	0	6	6	0	11	0	0	0	0	0	0	0	0	0	0	8	0	6	0	0	0	0	2	0	0	0	0	0	0	0	0	0	0	0
da89460f308c4b25c7813309a142a9ca	0	0	0	0	0	0	0	0	0	0	0	0	0	0	0	0	0	0	0	0	0	0	0	0	0	0	0	0	0	0	0	0	0	0	0	0	0	0	0	0	0	0	0	0	0	0	0	0	0
919e436ef93cf0041706865c3406d436	0	0	0	0	0	0	0	0	0	0	0	0	0	0	0	0	0	0	0	0	0	0	0	0	0	0	0	0	0	0	0	0	0	0	0	0	0	0	0	0	0	0	0	0	0	0	0	0	27
f66257d9a64320b415d5d6fa503bcb36	0	0	0	0	0	0	0	0	0	0	0	0	0	0	0	0	0	0	0	0	0	0	0	0	0	0	0	0	0	0	0	0	0	0	0	0	0	0	0	0	0	0	0	7	0	0	0	0	0
c6a4b4782fefba82b0b2327103afd1a9	0	38	0	60	0	0	0	0	0	0	0	0	0	0	0	93	63	42	94	99	89	0	0	0	0	0	0	0	0	0	0	0	0	0	0	0	0	0	0	0	0	25	0	0	0	0	16	0	240
f29713a6e3f02aaa84e0cbe4d1d55584	0	0	0	0	0	0	0	0	0	0	0	0	0	0	0	0	0	0	0	0	0	0	0	0	0	0	0	0	0	0	0	0	0	0	0	0	0	0	0	0	0	0	0	0	0	0	0	0	0
bf1c1fcf711e78a3637ee226f8932976	0	0	0	0	0	0	0	0	0	0	0	0	0	0	0	153	215	115	136	128	133	0	0	0	0	0	0	0	0	0	0	8	10	0	0	0	0	0	0	18	25	22	18	21	17	0	0	0	6
b6af7ef34025e73f2e086cd1d619049c	0	0	0	0	0	0	0	0	0	0	0	0	0	0	0	0	0	0	0	0	0	0	0	0	0	0	0	0	0	0	0	0	0	0	0	0	0	0	0	0	0	0	0	0	0	0	0	0	0
68564878b18e94005205bafa684058d7	0	0	0	0	0	0	0	0	0	0	0	0	0	0	0	0	0	0	0	0	0	0	0	0	0	0	0	0	0	0	0	0	0	0	0	0	0	0	0	0	0	0	0	0	0	0	0	0	421
ffe1e63147af5c2cd21231f1d5d59488	26	0	0	0	0	19	33	0	34	0	68	79	4	0	0	64	105	46	74	75	96	0	3	0	0	0	0	51	49	89	49	55	40	0	0	0	0	0	0	40	39	51	31	26	36	15	21	3	20
e635df45b8ec1e1a249e2a8c60c5c0c3	0	0	0	0	0	0	0	0	0	0	0	0	0	0	0	0	0	0	0	0	0	0	0	0	0	0	0	0	0	0	0	0	0	0	0	0	0	0	0	0	0	0	0	0	0	0	0	0	0
446d908f07b6c1dac7a92609bfc171e6	0	0	0	0	0	0	0	0	0	0	0	0	0	0	0	0	0	0	0	0	0	0	0	0	0	0	0	0	0	0	0	0	0	0	0	0	0	0	0	0	0	0	0	0	0	0	0	0	316
3582c0207b02834a6a098b8ad976036f	28	16	30	25	14	17	41	51	28	56	42	121	0	0	0	60	47	59	68	47	52	0	0	0	0	0	0	0	0	0	0	0	0	0	0	0	7	0	0	99	70	97	80	88	72	0	0	0	226
7173dc47cf32e46023c4e1e99b30358a	68	324	69	152	35	86	55	50	32	76	35	114	0	0	0	16	16	0	0	11	0	0	0	0	0	0	0	0	0	0	0	0	0	0	0	4	0	0	0	26	44	38	39	29	46	0	0	0	0
6ffd61648886886730bb0248adc4e966	0	0	0	0	0	0	0	0	0	0	0	0	0	0	0	191	207	163	73	91	111	0	0	0	0	0	0	0	0	0	0	0	0	0	0	0	0	0	0	321	306	596	232	256	190	0	0	0	34
c5a0a48c6ec08fca9624c22e171d835e	0	0	9	0	0	0	8	0	15	0	0	0	0	0	0	9	0	0	0	0	0	0	0	0	0	0	0	0	13	22	0	0	0	0	0	0	0	0	0	0	0	0	0	0	0	0	0	0	0
2710c1dce505e006ec0a5517cf38ffe1	0	0	0	0	0	0	0	0	0	0	0	0	0	0	0	0	0	0	0	0	0	0	0	0	0	0	0	0	0	0	0	0	0	0	0	0	0	0	0	0	0	0	0	0	0	0	0	0	45
06a9d1d6852e6e3385ac5253f2b1a3b8	0	0	0	0	0	0	501	390	355	329	249	326	0	0	0	33	76	22	44	17	35	0	0	0	0	0	0	0	0	0	0	0	0	0	0	0	0	0	0	29	14	40	6	10	15	0	0	0	90
ec755bc0ddefb17572ce01cbe1b34898	0	0	0	0	0	0	0	0	0	0	0	0	0	0	0	0	0	0	0	6	0	0	0	0	0	0	0	0	0	0	0	0	0	0	0	0	0	0	0	0	0	4	0	0	0	0	0	0	16
ff3b8ba6b24e00ad7d0dea25e7795f1c	0	0	0	0	0	0	0	0	0	0	8	0	0	0	0	0	0	0	0	0	0	0	0	0	0	0	0	0	0	0	0	0	0	0	0	0	0	0	0	0	0	0	0	0	0	0	0	0	0
83fecf615e4d07ff6d14c9902b5f33ce	0	0	0	0	0	0	0	0	0	0	0	0	0	0	0	0	0	0	0	0	0	0	0	0	0	0	0	49	113	85	84	62	69	0	0	0	0	0	0	0	0	0	0	0	0	0	0	0	0
785cf5b69666385e03782621e2da991a	0	0	0	0	0	0	0	0	0	0	0	0	0	0	0	0	0	0	0	0	0	0	0	0	0	0	0	0	0	0	0	0	0	0	0	0	0	0	0	0	0	0	0	0	0	0	0	0	0
5c7a37a43d5086911010ff83e2ff1185	0	0	0	0	0	0	0	0	0	0	0	0	0	0	0	0	0	0	0	0	0	0	0	0	0	0	0	0	0	0	0	0	0	0	0	0	0	0	0	0	0	0	0	0	0	0	0	0	0
9108fa1f954cdc3dcb968d6146801399	0	0	0	0	0	0	0	0	0	0	0	0	0	0	0	0	0	0	0	0	0	0	0	0	0	0	0	0	0	0	0	0	0	0	0	0	0	0	0	0	0	0	0	0	0	0	0	0	0
cae0d43c3ac34e56174ce96b182077fb	0	0	0	0	0	0	0	0	0	0	0	0	0	0	0	0	0	0	0	0	0	0	0	0	0	0	0	0	0	0	0	0	0	0	0	0	0	0	0	0	0	0	0	0	0	0	0	0	0
9690acde73fcd49a81835468c4b92397	0	0	0	0	0	0	82	63	70	38	34	24	0	0	0	90	99	45	51	80	66	0	0	0	0	0	0	0	0	0	0	0	0	0	0	0	0	0	0	34	16	43	19	0	0	0	0	0	65
fb1652ef7ec3838d9d9dc47925252e80	0	0	0	0	0	0	0	0	0	0	0	0	0	0	0	0	0	0	0	0	0	0	0	0	0	0	0	0	0	0	0	0	0	0	0	0	0	0	0	0	0	0	0	0	0	0	0	0	162
1c5f75418e5c34e27ca8b0781fc4e0b5	0	0	0	23	0	0	0	0	0	0	23	0	0	16	11	46	48	51	28	38	36	0	0	0	0	0	0	9	0	16	9	24	7	50	0	0	23	35	101	102	99	121	96	133	74	0	0	0	0
6d52fccfc0fedd92da5d92bad4db1f90	0	0	0	0	0	0	0	0	0	0	0	0	0	0	0	0	0	0	0	0	0	0	0	0	0	0	0	0	0	0	0	0	0	0	0	0	0	0	0	0	0	0	0	0	0	0	20	0	714
2b1994e49f97aeba9a61875b98cb18d3	0	0	0	0	0	0	32	40	28	29	0	0	0	0	0	76	28	41	52	38	60	0	0	0	0	0	0	0	0	0	0	0	0	0	0	0	0	0	0	0	0	0	24	40	77	0	0	0	0
45ea8b6bd681885190e05d920a322d3c	0	0	0	0	0	0	0	0	0	34	13	35	0	0	0	96	93	58	33	0	37	0	0	0	0	0	0	0	0	0	0	0	0	0	0	0	0	0	0	98	75	179	22	62	36	0	0	0	27
a55b94dba8a234e64aba06f76bb7e027	0	0	0	0	0	0	0	0	0	0	0	0	0	0	0	0	0	0	0	0	0	0	0	0	0	0	0	0	0	0	0	0	0	0	0	0	0	0	0	0	0	0	0	0	0	0	0	0	0
121f8a0fb96d516c9c7de10f3c2c79ee	0	0	0	0	0	0	0	0	0	0	0	0	0	0	0	0	0	0	0	0	0	0	0	0	0	0	0	0	0	0	0	0	0	0	0	0	0	0	0	0	0	0	0	0	0	0	0	0	174
d5fcdab1fc5f2090508dec8f296fce53	0	0	0	0	0	0	0	0	0	0	0	0	0	0	0	0	3	0	0	0	0	0	0	0	0	0	0	0	0	0	0	4	0	0	0	0	2	5	0	0	0	0	0	0	0	0	0	0	20
2d55b925f6145ae20415d046356623db	0	0	0	0	0	0	0	0	0	0	0	0	0	0	0	0	10	0	0	0	0	0	0	0	0	0	0	62	97	76	140	81	114	0	0	0	0	0	0	0	0	0	0	7	0	0	0	0	0
d7b5593b7033db186d0cba969003c804	0	0	0	0	0	0	0	0	0	0	0	0	0	0	13	42	43	24	55	47	40	0	0	0	0	0	0	0	0	0	23	0	0	0	0	0	0	0	0	9	0	17	0	0	22	0	6	0	70
2261d7aa11f932e8207c0fc9a0a08283	0	0	0	0	0	0	0	0	0	0	0	0	0	0	0	0	0	0	0	0	0	0	0	0	0	0	0	0	0	0	0	0	0	0	0	0	0	0	0	0	0	0	0	0	0	0	0	0	0
aeb354f6a7fb0377ad3faa3888f3fff8	0	0	0	0	0	0	0	0	0	0	0	0	0	0	0	0	0	0	0	0	0	0	0	0	0	0	0	0	0	0	0	0	0	0	0	0	0	0	0	0	0	0	0	0	0	0	0	0	0
0aadcd42e885bed61f1a29c55399b217	0	0	0	0	0	0	0	0	0	0	0	0	0	0	0	0	0	0	0	0	0	0	0	0	0	0	0	0	0	0	0	0	0	0	0	0	0	0	0	0	0	0	0	0	0	0	0	0	0
ea364d34db21f2418ddb6a366913d4a2	0	0	0	0	0	0	0	0	0	0	0	0	6	0	0	0	0	20	30	31	80	0	0	0	0	0	0	21	41	24	0	59	32	0	0	0	0	0	0	0	0	14	0	0	0	0	20	0	36
ff46b8da1c986c7d8468e0f736746838	0	0	0	0	0	0	0	0	0	0	0	0	0	0	0	0	0	0	0	0	0	0	0	0	0	0	0	0	0	0	0	0	0	0	0	0	0	0	0	0	0	0	0	0	0	0	0	0	0
e160cff31e7dba1065b9cde2c57771f7	0	0	0	0	0	0	0	0	0	0	0	0	6	0	5	0	0	0	0	0	0	0	0	0	0	0	0	0	0	0	0	0	0	0	0	0	0	0	0	0	0	0	0	0	0	5	0	0	5
c1ebde3f47c1e154429879084527f027	0	0	0	0	0	0	47	60	65	34	0	32	0	0	0	24	0	0	0	0	0	0	0	0	0	0	0	0	0	0	0	0	0	0	0	0	0	0	0	23	23	42	16	26	18	0	0	0	0
1ab40367c678982b82d57abf1f4a12bd	0	0	0	0	0	0	0	0	0	0	0	0	0	0	0	0	0	0	0	0	0	0	0	0	0	0	0	0	0	0	0	0	0	0	0	0	0	0	0	0	0	0	0	0	0	0	0	0	345
c8392b6dacc389d1bd46d3b00e794590	0	0	0	0	0	0	0	0	0	0	0	0	0	0	0	0	0	0	0	0	0	0	0	0	0	0	0	0	0	0	0	0	0	0	0	0	0	0	0	0	0	0	0	0	0	0	0	0	0
4562fe2f1aa639063698a4a128e36563	0	0	0	0	0	0	0	0	0	0	0	0	0	0	0	12	9	7	4	6	0	0	0	0	0	0	0	0	0	0	0	0	0	0	0	0	0	34	0	0	0	4	0	0	0	0	0	0	0
0d0e934aa58307b968617138046a38e7	18	0	23	0	0	0	83	152	60	85	67	130	0	0	0	37	27	23	0	0	10	0	0	0	0	0	0	0	0	0	0	0	0	0	0	0	7	10	12	1425	1201	1606	718	985	854	0	0	0	142
3a9d71a0aa907d28c6809ecde0c1fef6	0	0	0	0	0	0	0	0	0	0	0	0	0	0	0	108	73	57	128	86	86	0	0	0	0	0	0	0	0	0	0	5	0	0	0	0	0	0	0	0	0	0	0	6	0	0	0	0	8
32c1736c626927b8b74afc910043e421	0	0	0	0	0	0	0	0	0	0	0	0	0	0	0	35	31	27	0	0	36	0	0	0	0	0	0	0	0	0	0	0	0	0	0	0	0	0	0	0	0	0	0	0	0	0	0	0	96
88e2bdf62afe1d0bb01d83a5cd5939df	0	0	0	0	0	0	0	0	0	0	0	0	0	0	0	0	0	0	0	0	0	0	0	0	0	0	0	0	0	0	0	0	0	0	0	0	0	0	0	0	0	0	0	0	0	0	0	0	0
91c2871f2dbdb8a533b332310a5253f1	0	0	0	0	0	0	0	0	0	0	0	0	0	0	0	0	0	0	0	0	0	0	0	0	0	0	0	0	0	0	0	0	0	0	0	0	0	0	0	0	0	0	0	0	0	7285	15838	53521	34
c8b45175eebf577f2b818a78aac9db4d	0	0	0	0	0	0	0	0	0	0	0	0	0	0	0	0	0	0	0	0	0	0	0	0	0	0	0	0	0	0	0	0	0	0	0	0	0	0	0	0	0	0	0	0	0	0	0	0	115
5f00a9aadfefe2560026b0295fc87917	0	0	0	78	0	0	0	0	0	0	0	0	0	0	0	0	0	0	0	0	0	0	0	0	0	0	0	0	0	0	0	0	0	0	0	0	0	0	0	0	0	0	0	0	0	0	0	0	0
7cb01d7e94fb08e29235679644451d42	0	0	0	0	0	0	0	0	0	0	0	0	0	0	0	0	0	0	0	0	0	0	0	0	0	0	0	0	0	0	0	4	22	0	0	0	0	0	0	0	0	0	0	0	0	0	0	0	0
76e55a2c04c64bee42bff8ff18afffdf	0	0	0	0	0	0	0	0	0	0	0	0	0	0	0	0	0	0	0	0	0	0	0	0	0	0	0	0	0	0	0	0	0	0	0	0	0	0	0	0	0	0	0	0	0	0	0	0	0
cef0d546cacc339914b4e37e25592612	6	0	0	0	0	2	31	28	32	11	25	13	0	0	0	177	192	176	100	75	89	0	0	0	0	0	0	0	0	0	0	0	0	0	0	0	0	0	5	211	221	361	135	173	132	0	0	0	173
cb0e73672c88955bbead3f6d901d2668	0	0	0	0	0	0	0	0	0	0	0	0	0	0	0	0	0	0	0	0	0	0	0	0	0	0	0	0	0	0	0	0	0	0	0	0	0	1	12	0	0	0	0	0	0	0	0	0	0
11ffa0b44bd191a2884320ec58010ca0	15	19	17	56	0	31	13	25	26	55	13	96	0	0	0	119	146	77	57	73	81	0	0	0	0	0	0	0	0	0	0	0	0	0	0	0	0	0	0	41	23	26	29	26	25	14	44	13	154
da86c5a91658cd785d44e9f5c0dbcfbf	0	0	0	0	0	0	0	0	0	0	0	0	0	0	0	107	77	77	69	40	41	0	0	0	0	0	0	0	0	0	0	0	0	0	0	0	0	0	0	197	178	304	72	85	82	0	0	0	36
c75aab6c60fe9f0c375b1fabb9d91251	0	0	0	0	0	0	0	0	0	0	0	0	0	0	0	0	0	0	0	0	0	0	0	0	0	0	0	0	0	0	0	0	0	0	0	0	0	0	0	0	0	0	0	0	0	0	0	0	0
38c874314447f43b433e94e688105a72	0	0	0	0	0	0	0	0	0	0	0	0	0	0	0	0	0	0	0	0	0	0	0	0	0	0	0	0	0	0	0	0	0	0	0	0	0	0	0	0	0	0	0	0	0	0	0	0	0
86d50e36d4837095b67da630cb7ccb2a	0	0	0	0	0	0	0	0	0	0	0	0	0	0	0	35	24	18	75	41	48	0	0	0	0	0	0	4	6	5	10	7	0	0	0	0	0	0	0	0	0	0	0	0	0	0	0	0	19
a32be3a08b8bbd15ce650847ac54c783	0	0	0	0	0	0	0	0	0	0	0	0	0	0	0	0	0	0	9	0	0	0	0	0	0	0	0	0	0	0	0	0	0	0	0	0	0	0	0	0	0	0	0	0	0	0	0	0	0
a85ae8cd09011ba1e0712715d30faf63	0	0	0	0	0	0	0	0	0	0	0	0	0	0	0	0	0	0	0	0	0	0	0	0	0	0	0	0	0	0	0	0	0	0	0	0	0	0	0	0	0	0	0	0	0	0	0	0	0
6f384fb098df6c6f21be7ffc6692b4a5	0	0	0	0	0	0	0	0	0	0	0	0	0	0	0	0	0	0	0	0	0	0	0	0	0	0	0	0	0	0	0	0	0	0	0	0	0	0	0	0	0	0	0	0	0	0	0	0	0
0ca0df6317afcbad4f14d364cb4557a1	0	0	0	0	0	0	12	0	0	0	12	0	0	0	0	0	16	13	0	0	0	0	0	0	0	0	0	40	46	48	0	49	25	0	0	0	0	0	0	0	0	0	0	0	0	0	0	0	0
40bca94d2ddd50e3c13912abea9b7657	0	0	0	0	0	0	0	0	0	0	0	0	0	0	0	0	0	0	0	0	0	0	0	0	0	0	0	0	0	0	0	0	0	0	0	0	0	6	0	115	149	113	147	134	142	0	0	0	76
06b48071ed5bef8d919993be54d67bf4	0	0	0	0	0	0	0	0	0	0	0	0	0	0	0	0	0	0	0	0	0	0	0	0	0	0	0	0	0	0	0	0	0	0	0	0	0	0	0	0	0	0	0	0	0	0	21	11	2636
83e3bb11bc770f6f6dfbba40eab1b53b	0	0	0	0	0	0	0	0	0	0	0	0	0	0	0	0	0	0	0	0	0	0	0	0	0	0	0	0	0	0	0	0	0	0	0	0	0	0	0	0	0	0	0	0	0	0	0	0	0
90cc818b0d1b0361f6c72a2e183419f2	0	11	0	36	0	0	0	0	0	0	0	0	0	0	0	0	0	0	0	0	0	0	0	0	0	0	0	0	0	0	0	0	0	0	0	9	0	5	9	86	72	99	0	45	0	0	21	22	298
5e252456d90c9e1027a802d70864478b	0	0	0	0	0	0	0	0	0	0	0	0	0	0	0	0	0	0	0	0	0	0	0	0	0	0	0	0	0	0	0	0	0	0	0	0	0	0	0	0	0	0	0	0	0	0	0	0	0
ff87999cc5c40839c45095a5748cc24d	0	0	0	0	0	0	0	0	0	0	0	0	0	0	0	0	0	0	0	0	0	0	0	0	0	0	0	49	34	0	60	41	46	0	0	0	0	0	0	5	0	0	0	0	0	0	0	0	0
83b4b0e047542a312ee99652ad4ab5bb	0	0	0	0	0	0	45	26	17	60	49	35	0	0	0	42	42	19	33	24	30	0	0	0	0	0	0	23	19	13	0	0	0	0	0	0	2	0	0	0	0	0	0	0	0	0	0	0	0
47e0981f70b03fd6f403549c962900a3	0	0	0	0	0	0	0	0	0	0	0	0	0	0	0	0	0	0	0	0	0	0	0	0	0	0	0	0	0	0	0	0	0	0	0	0	0	0	0	0	0	0	0	0	0	0	0	0	45
bca5ddf9ea67024fecc1eb43317756a1	0	0	0	0	0	0	0	0	0	0	0	0	0	0	0	0	0	0	0	0	0	0	0	0	0	0	0	0	0	0	0	0	0	0	0	0	0	0	0	0	0	0	0	0	0	0	0	0	0
8ffc69a634fd02600666a96704e3747e	0	0	0	0	0	0	0	0	0	0	0	0	0	0	0	0	0	0	0	0	0	0	0	0	0	0	0	0	0	0	0	0	0	0	0	0	0	0	0	0	0	0	0	0	0	0	0	0	4
2cc2b0ec070e149e5cf72847ae99417b	0	0	0	0	0	0	0	0	0	0	0	0	0	0	0	0	0	0	0	0	0	0	0	0	0	0	0	0	0	0	0	0	0	0	0	0	0	0	0	0	0	0	0	0	0	0	0	0	0
74c5eb79ae15bde5511fed73b3877558	0	0	0	0	0	0	0	0	0	0	0	0	0	0	0	0	0	0	0	0	0	0	0	0	0	0	0	0	0	0	0	0	0	0	0	0	0	0	0	0	0	0	0	0	0	0	0	0	0
5b1d88b99c3dce959660cb92073ee9de	0	0	0	0	0	0	0	0	0	0	0	0	0	0	0	0	0	0	0	0	0	0	0	0	0	0	0	0	0	0	0	0	0	0	0	0	0	0	0	0	0	0	0	0	0	0	0	0	0
1cafce2501481a73d364b0fc95609bda	61	50	76	44	15	23	48	37	32	109	25	119	0	0	0	0	0	0	0	0	0	0	0	0	0	0	0	0	0	0	0	0	0	0	0	0	0	0	0	75	73	71	75	65	53	0	0	0	0
ccc376b39ada5032b1a0e251537036ac	0	0	0	0	0	0	0	0	0	0	0	0	0	0	0	0	0	0	0	0	0	0	0	0	0	0	0	0	0	0	0	0	0	0	0	0	0	0	0	0	0	0	0	0	0	0	0	0	0
a42ac412f1b02e9417e8cf6166715b5d	0	0	0	0	0	0	0	0	0	0	0	0	0	0	0	0	0	0	0	0	0	0	0	0	0	0	0	0	0	0	0	0	0	0	0	0	0	0	0	0	0	0	0	0	0	0	0	0	17
da273b7dce73632634d2b11c2f69ea22	0	0	0	0	0	0	0	0	0	0	0	0	0	0	0	0	0	0	0	0	0	0	0	0	0	0	0	0	0	0	0	0	0	0	0	0	0	0	0	0	0	0	0	0	0	0	0	0	32
dae1da13e869b48e26b1c83012fdeb49	0	0	57	0	0	0	0	50	37	52	53	95	0	8	8	350	373	349	412	417	497	0	0	0	0	0	0	0	0	0	0	0	0	21	0	0	0	0	0	129	85	163	86	59	106	0	0	0	84
504faeaa17ffbaaba03192080c66d6da	0	0	0	0	0	0	2	0	0	0	13	11	0	0	0	0	0	0	101	53	83	0	0	0	0	0	0	0	0	36	57	0	0	0	0	0	0	0	0	0	0	0	0	0	0	0	0	0	0
a01739ee5fd30b8e1f7eda4b4a91cbb8	0	0	0	0	0	0	107	109	60	85	48	35	0	0	0	92	102	86	110	79	64	0	0	0	0	0	0	109	104	108	41	32	38	0	0	0	0	0	0	56	0	46	25	0	38	0	0	0	0
ef29d3443d6d62774bb70f9218613677	0	0	0	0	0	0	0	0	0	0	5	0	0	0	0	0	0	0	0	0	7	0	0	0	0	0	0	0	18	21	0	9	7	0	0	0	0	0	0	0	0	0	0	0	0	0	0	0	0
9710e4f2e6419b188e30337e34bb3fae	0	0	0	0	0	0	0	0	0	26	0	0	0	0	0	0	0	0	25	16	0	0	0	0	0	0	0	0	0	0	0	0	0	0	0	0	0	0	0	0	0	0	0	0	0	0	0	0	0
069f69032920c155dbe7be14c86e3a22	0	0	0	0	0	0	0	0	0	0	0	0	0	0	0	0	0	0	39	0	0	0	0	0	0	0	0	0	0	0	0	0	0	0	0	0	0	0	0	0	0	0	0	0	0	0	0	0	0
afff20e2a508ee5756364460bd526b7d	0	0	0	0	0	0	0	0	0	0	0	0	0	0	0	0	0	0	0	0	0	0	0	0	0	0	0	0	0	0	0	0	0	0	0	0	0	0	0	0	0	0	0	0	0	0	0	0	0
3597398a83b48497f99a12bd4d014d3f	0	0	0	0	0	0	0	0	0	0	0	0	0	0	0	0	0	0	0	0	0	0	0	0	0	0	0	0	0	0	0	0	0	0	0	0	0	0	0	0	0	0	0	0	0	0	16	0	198
c097213707ea778a1960946f4e0cded3	0	0	0	0	0	0	0	0	0	0	0	0	0	0	0	0	0	0	0	0	0	0	0	0	0	0	0	0	0	0	0	0	0	0	0	0	0	0	0	0	0	0	0	0	0	0	0	0	0
7ddd93aa713179f928aca87684e13d3c	0	0	0	0	0	0	1	5	0	3	0	0	0	0	0	0	2	0	0	0	0	0	0	0	0	0	0	0	0	0	0	0	0	0	0	0	0	0	0	0	0	0	0	0	0	0	0	0	0
c8c6478dc814f993d39a220eb7bed6f2	0	0	0	0	0	0	0	0	0	0	0	0	0	0	0	0	0	0	0	0	0	0	0	0	0	0	0	0	0	0	0	0	0	0	0	0	0	0	0	0	0	0	0	0	0	0	0	0	97
c93282ce040e81852e3331eed02bc1d9	0	0	0	0	0	0	0	0	0	0	0	0	0	0	0	0	0	0	0	0	0	0	0	0	0	0	0	0	0	0	0	0	0	0	0	0	0	0	0	0	0	0	0	0	0	0	0	0	0
0928f8434bbe950946feccf668ffb2f3	0	0	0	0	0	0	0	0	0	0	0	0	0	0	0	0	0	0	0	0	0	0	0	0	0	0	0	0	0	0	0	0	0	0	0	0	0	0	0	0	0	0	0	0	0	0	0	0	0
40721384c597a1f62e761fbabcd70bbf	0	0	0	0	0	0	0	0	0	0	0	0	0	0	0	0	0	0	27	0	33	0	0	0	0	0	0	0	0	0	0	0	0	0	0	0	0	0	0	0	0	0	0	0	0	0	0	0	0
c2edbb215c4e5defbc166374b87d2178	0	0	0	0	0	0	0	0	0	0	0	0	0	0	0	0	0	0	0	0	0	0	0	0	0	0	0	0	0	0	0	0	0	0	0	0	0	0	0	0	0	0	0	0	0	0	0	0	0
345a72cc86ff20bab33bd951891201c2	0	0	0	0	0	0	0	0	0	0	0	0	0	0	0	0	0	0	17	0	0	0	0	0	0	0	0	0	0	0	0	0	0	0	0	0	0	0	0	0	0	0	8	0	0	0	0	0	0
660ce6a24a32d055e47b4e689e2ed503	0	0	0	0	0	0	0	0	0	0	0	0	0	0	0	0	0	0	0	0	0	0	0	0	0	0	0	0	0	0	0	0	0	0	0	0	0	0	0	0	0	0	0	0	0	0	0	0	0
5e00840965c7a3dacd7ef3bc5b9b7d21	0	0	0	0	0	0	0	0	0	0	0	0	0	0	0	0	0	0	0	0	0	0	0	0	0	0	0	0	0	0	0	0	0	0	0	0	0	0	0	0	0	0	0	0	0	0	0	0	0
9e76f3a3fbf1d3ba1b6f5ad7a608c091	0	0	0	0	0	0	0	0	0	0	0	0	0	0	0	0	0	0	0	0	0	0	0	0	0	0	0	0	0	0	0	0	0	0	0	0	0	0	0	0	0	0	0	0	0	0	0	0	0
2231d7e533d2a08cc5cc59cc878e2471	0	0	0	0	0	0	0	0	0	0	0	0	0	0	0	0	0	0	0	0	0	0	0	0	0	0	0	0	0	0	0	0	0	0	0	0	0	0	0	0	0	0	0	0	0	0	0	0	0
af52439746943e5478dd59ece9bef0f7	0	0	0	0	0	0	0	0	0	0	0	0	0	0	0	0	0	0	0	0	0	0	0	0	0	0	0	0	0	0	0	0	0	0	0	0	0	0	0	0	0	0	0	0	0	0	0	0	0
48534a259c2735a2f2aea3b59b247c90	10	7	23	0	0	0	0	14	0	0	0	8	51	33	64	86	107	57	11	20	0	0	0	7	0	0	0	0	0	0	0	0	0	0	0	0	359	305	237	25	16	30	27	30	58	0	0	0	0
996548669c663c85c92495df7c589560	0	0	0	0	0	0	0	0	0	0	0	0	0	0	0	0	0	0	0	0	0	0	0	0	0	0	0	0	0	0	0	0	0	0	0	0	0	0	0	0	0	0	0	0	0	121	226	68	112
62031fec9cd575d5a4e4ac31fa05dd2f	0	0	0	0	0	0	0	0	0	0	0	0	0	0	0	0	0	0	0	0	0	0	0	0	0	0	0	0	0	0	0	0	0	0	0	0	0	0	0	0	0	0	0	0	0	0	0	0	0
309fee292a6e48b7578a770ec9faed56	0	0	0	0	0	0	0	0	0	0	0	0	0	0	0	0	0	0	0	0	0	0	0	0	0	0	0	0	0	0	0	0	0	0	0	0	0	0	0	0	0	0	0	0	0	8	8	0	375
d81474dcea8443036f6ba7e1822ae9a4	0	0	0	0	0	0	0	0	0	0	0	0	0	0	0	0	0	0	0	0	0	0	0	0	0	0	0	0	0	0	0	0	0	0	0	0	0	0	0	0	0	0	0	0	0	0	0	0	0
16dfc5f628c4ac82ce2cb007c79d47d9	0	0	0	0	0	0	0	0	0	0	0	0	0	0	0	0	0	0	0	0	0	0	0	0	0	0	0	84	97	107	65	74	94	0	0	0	0	0	0	0	0	0	0	0	0	0	0	0	0
e208ecd49d0965c44a3f97fb03027ff2	0	0	0	0	0	0	0	0	0	0	0	0	0	0	0	0	0	0	0	0	0	0	0	0	0	0	0	0	0	0	0	0	0	0	0	0	0	0	0	0	0	0	0	0	0	0	0	0	0
5582f6b221d5e14168f097d2f30c03ec	0	0	0	0	0	0	0	0	0	0	0	0	0	0	0	0	0	0	0	0	0	0	0	0	0	0	0	0	0	0	0	0	0	0	0	0	0	0	0	0	0	0	0	0	0	0	0	0	0
ada60c1901804e5d6bf1aaddae312b74	0	0	0	0	0	0	45	36	40	51	51	64	0	0	0	40	59	53	43	0	0	0	0	0	0	0	0	0	0	0	0	0	0	0	0	0	0	0	0	166	161	209	71	120	108	0	0	0	158
06e4d960d72924a23b382df7dd445fd7	0	0	0	0	0	0	0	0	0	0	0	0	0	0	0	0	0	0	0	0	0	0	0	0	0	0	0	0	0	0	0	0	0	0	0	0	0	0	0	0	0	0	0	0	0	0	0	0	0
6c13fda93854751f6ec33d23ebab7a39	0	0	0	0	0	0	0	0	0	0	0	0	0	0	0	0	0	0	0	0	0	0	0	0	0	0	0	0	0	0	0	0	0	0	0	0	0	0	0	0	0	0	0	0	0	0	0	0	0
e7424190a3cc5073da9d6bf325cf0560	32	0	0	0	0	0	0	0	0	0	0	38	0	0	0	122	122	70	120	74	83	0	0	0	0	0	0	0	0	0	0	0	0	0	0	0	0	0	0	81	79	115	49	46	54	0	0	0	0
f677f4ad838b30b29f07df4be487aa88	0	0	0	0	0	0	0	0	0	22	0	32	0	0	0	0	0	0	0	0	4	0	0	0	0	0	0	0	0	0	0	0	0	0	102	0	0	0	0	38	45	47	23	20	28	0	0	0	87
4aaee82b73dd37e570554e7289fc69f3	0	0	0	0	0	0	0	0	0	0	0	0	0	0	0	0	0	0	0	0	0	0	0	0	0	0	0	0	0	0	0	0	0	0	0	0	0	0	0	0	0	0	0	0	0	0	0	0	0
1e225679b712397452cd7767687320c0	0	0	0	0	0	0	0	0	0	0	0	0	0	0	0	0	0	0	0	0	0	0	0	0	0	0	0	10	9	8	0	0	0	0	0	0	0	0	0	0	0	0	0	0	0	0	0	0	0
477ec864ace18509b5deafb80c9bd3ed	0	0	0	0	0	0	0	0	0	0	0	0	0	0	0	0	0	0	0	0	0	0	0	0	0	0	0	0	0	0	0	0	0	0	0	0	0	0	0	0	0	0	0	0	0	0	0	0	21
d9f1a2c2f6c7dff908656326afad573a	0	0	0	0	0	0	0	0	0	0	0	0	0	0	0	0	0	0	0	0	0	0	0	0	0	0	0	0	0	0	0	0	0	0	0	0	0	0	0	0	0	0	0	0	0	0	0	0	0
6637e1dc1beb25e92eed3e9edbdcff4e	0	0	0	0	0	0	0	0	0	0	0	0	0	5	0	0	0	23	0	0	0	0	0	0	0	0	0	0	0	0	0	0	0	0	0	0	0	0	0	0	0	0	0	0	0	0	0	6	0
d648e4b3f4807ccbbb11370a27e7cd4e	0	0	0	0	0	0	0	0	0	0	0	0	0	0	0	0	0	0	0	0	0	0	0	0	0	0	0	0	0	0	0	0	0	0	0	0	0	0	0	0	0	0	0	0	0	0	0	0	181
7db895988ad01a529c1a248b823e597a	0	0	0	0	0	0	0	0	0	0	0	0	0	0	0	0	0	0	0	0	0	0	0	0	0	0	0	0	0	0	0	0	0	0	0	0	0	0	0	0	0	0	0	0	0	0	0	0	32
7c7ac669ea1922328550d0fa4ab31ada	0	0	0	0	0	0	0	0	0	0	0	0	0	0	0	0	0	0	0	0	0	0	0	0	0	0	0	0	0	0	0	0	0	0	0	0	0	0	0	0	0	0	0	0	0	0	0	0	0
127983075f77cc064bcbe6ceaacc120e	0	0	0	0	0	0	0	0	0	0	0	0	0	0	0	0	0	0	0	0	0	0	0	0	0	0	0	0	0	0	0	0	0	0	0	0	0	0	0	0	0	0	0	0	0	0	0	0	100
244b75670e94de135255570a4b6079ec	0	0	0	0	0	0	0	0	0	0	0	0	0	0	0	0	0	0	0	0	0	0	0	0	0	0	0	0	0	0	0	0	0	0	0	0	0	0	0	0	0	0	0	0	0	0	0	0	0
f7f6b080fd774f3c3516a1da9306445f	0	0	0	0	0	0	0	0	0	0	0	0	0	0	0	0	0	0	0	0	0	0	0	0	0	0	0	0	0	0	0	0	0	0	0	0	0	0	0	0	0	0	0	0	0	0	0	0	0
54e6eda8d984d9dea4d8db5fbad567b8	0	0	0	0	0	0	0	0	0	0	0	0	0	0	0	0	0	0	0	0	0	0	0	0	0	0	0	0	0	0	0	0	0	0	0	0	0	0	0	0	0	0	0	0	0	0	0	0	60
04d88e6f0d090ecab126c009ebec4a7d	0	0	0	0	0	0	0	0	0	0	0	0	0	0	0	0	0	0	0	0	0	0	0	0	0	0	0	0	0	0	0	0	0	0	0	0	0	0	0	0	0	0	0	0	0	0	0	0	0
b53064a4e0cc54ac9e2c20c080956a8f	0	0	0	0	0	0	0	0	0	0	0	0	0	0	0	0	0	0	0	0	0	0	0	0	0	0	0	0	0	0	0	0	0	0	0	0	0	0	0	0	0	0	0	0	0	0	0	0	0
ef9be98bbd74bc7f4c6ee4f5cced6a8f	0	0	0	0	0	0	0	0	0	0	0	0	0	0	0	0	0	0	0	0	0	0	0	0	0	0	0	0	0	0	0	0	0	0	0	0	0	0	0	0	0	0	0	0	0	0	0	0	0
1a48cb4c63b0235506fe2b25ab703c39	0	0	0	0	0	0	0	0	0	0	0	0	0	0	0	0	0	0	0	0	0	0	0	0	0	0	0	0	0	0	0	0	0	0	0	0	0	0	0	0	0	0	0	0	0	0	0	0	0
615e5c0fdb30f00213a30328c21e0ffe	0	0	0	0	0	0	0	0	0	0	0	0	0	0	0	0	0	0	0	0	0	0	0	0	0	0	0	0	0	0	0	0	0	0	0	0	0	0	0	0	0	0	0	0	0	0	0	0	0
0c32e69aa09ffaec340972135e8b6956	0	0	0	0	0	0	0	0	0	0	0	0	0	0	0	0	0	0	0	0	0	0	0	0	0	0	0	0	0	0	0	0	0	0	0	0	0	0	0	0	0	0	0	0	0	0	25	0	210
f5ec40c070aeb57006057d90a1fe8ce1	0	0	0	0	0	0	21	17	12	0	24	11	0	0	0	69	57	69	46	17	54	0	0	0	0	0	0	0	0	0	0	0	0	0	0	0	0	0	0	35	47	47	22	38	40	0	0	0	44
236f16d50bdea8898cc7a89f393b752d	0	0	0	0	0	0	0	0	0	0	0	0	0	0	0	21	0	10	16	17	35	0	0	0	0	0	0	13	18	13	10	10	0	0	0	0	0	0	0	0	8	0	0	0	0	0	0	0	0
77ce90b7ca421968376e512eea1e513d	0	0	0	0	0	0	0	0	0	0	0	0	0	0	0	0	0	0	0	0	0	0	0	0	0	0	0	0	0	0	0	0	0	0	0	0	0	0	0	0	0	0	0	0	0	0	0	0	0
f2ddccf69492f26b8022cc0d68c76fda	0	0	8	0	0	0	0	0	0	0	6	0	0	0	0	0	8	0	10	40	17	0	8	13	0	0	8	32	39	123	160	78	126	0	0	0	0	0	0	0	0	9	0	0	0	0	0	0	11
64f51a593f18e61decfd749d50cd1ad5	0	0	0	0	0	0	0	0	0	0	0	0	0	0	0	0	0	0	0	0	0	0	0	0	0	0	0	0	0	0	0	0	0	0	0	0	0	0	0	0	0	0	0	0	0	0	0	0	0
6d9a2a421f1d2f082d4fe0fc02a6195f	0	0	0	0	0	0	0	18	0	0	0	0	0	0	0	22	38	0	0	0	0	0	0	0	0	0	0	0	0	0	0	0	0	0	0	0	0	0	0	70	80	74	35	0	0	0	0	0	0
35853ef6dd80910e39f9ea276a14818e	0	0	0	0	0	0	0	0	0	0	0	0	0	0	0	0	37	0	0	0	0	0	0	0	0	0	0	0	0	0	0	0	0	0	0	0	0	0	0	29	24	43	19	18	25	0	0	0	0
18834785da8743b27f919850744fcf4a	0	0	0	0	0	0	0	0	0	0	0	0	0	0	0	0	0	0	0	0	17	0	0	0	0	0	0	51	48	37	31	39	25	0	0	0	0	0	0	0	0	0	0	0	0	0	0	0	0
1317320ccb7116a7d2af1a6134a9723b	0	0	0	0	0	0	0	0	0	0	0	0	0	0	0	0	0	0	0	0	0	0	0	0	0	0	0	0	0	0	0	0	0	0	0	0	0	0	0	0	0	0	0	0	0	0	0	0	0
b927402d0e7747d3da3880d2b4113fba	0	0	0	0	0	0	0	0	0	0	0	0	0	0	0	0	0	0	0	0	0	0	0	0	0	0	0	0	0	0	0	0	0	0	0	0	0	0	0	0	0	0	0	0	0	0	0	0	59
2fbbca95228d3cc816230d58586ac705	0	0	0	0	0	0	0	0	0	0	0	0	0	0	0	0	0	0	0	0	0	0	0	0	0	0	0	0	0	0	0	0	0	0	0	0	0	0	0	0	0	0	0	0	0	0	0	0	0
e07ba2cf3234f03b1c779e0119f647da	0	0	0	0	0	0	0	0	0	0	0	0	36	0	32	545	645	491	831	717	780	0	0	0	0	0	0	472	360	1228	339	359	582	0	0	0	0	0	0	220	179	237	187	114	208	0	0	0	0
6bf825a000b1437b057d185bde5cbfd6	0	0	0	0	0	0	0	0	0	0	0	0	0	0	0	0	0	0	0	0	0	0	0	0	0	0	0	54	43	59	60	43	48	0	0	0	0	0	0	0	0	0	3	6	0	0	0	0	0
5b624ec9dc3ceb28ad21a9b3c59ecbeb	0	0	0	0	0	0	28	0	15	24	26	38	0	0	0	69	98	63	47	64	71	0	0	0	0	0	0	19	43	94	15	15	26	0	0	0	0	0	0	0	0	0	0	0	0	0	0	0	0
c0ad20f8032cfc8cbb8638c6d781c5f8	0	0	0	0	0	0	0	0	0	0	0	0	0	0	0	0	0	0	0	0	0	0	0	0	0	0	0	0	0	0	0	0	0	0	0	0	0	0	0	0	0	0	0	0	0	0	0	0	0
fd857202bfe0098fe6425229d4fb6807	0	0	0	0	0	0	8	0	14	13	9	16	0	0	0	0	10	8	11	20	9	0	0	0	0	0	0	34	37	24	33	31	33	0	0	0	0	0	0	0	0	0	0	0	0	0	0	0	0
c2353bde311aae3db9d8015a0d4dc0c1	0	0	0	0	0	0	0	0	0	0	0	0	0	0	0	0	0	0	0	0	0	0	0	0	0	0	0	0	0	0	0	0	0	0	0	0	0	0	0	0	0	0	0	0	0	0	0	0	0
09a161b89742b43a1e6275e359101628	0	0	0	0	0	0	0	0	0	0	0	0	0	0	0	0	0	0	0	0	0	0	0	0	0	0	0	0	0	0	0	0	0	0	0	0	0	0	0	0	0	0	0	0	0	0	0	0	0
d4a617cef6c011dc7479ab03146cdf2e	0	0	0	15	4	0	0	0	0	0	0	0	0	0	6	308	232	230	380	358	328	0	0	0	0	0	0	0	0	0	0	0	0	0	0	0	0	0	0	43	8	29	16	28	22	0	0	0	185
5df506323b2a847a58a6758819b70ab4	0	0	0	0	0	0	0	0	0	0	0	0	0	0	0	0	0	0	0	0	0	0	0	0	0	0	0	0	0	0	0	0	0	0	0	0	0	0	0	0	0	0	0	0	0	0	0	0	43
d92061aa3b9fa498e45eabec5d3a7dd4	0	0	0	0	0	0	0	0	0	0	0	0	0	0	0	0	0	0	0	0	0	0	0	0	0	0	0	0	0	0	0	0	0	0	0	0	0	0	0	0	0	0	0	0	0	0	0	0	248
ed28442a272a91e0cabfef547a647364	0	0	0	0	0	0	0	0	0	0	0	0	0	0	0	0	0	0	0	0	0	0	0	0	0	0	0	0	0	0	0	0	0	0	0	0	0	0	0	0	0	0	0	0	0	0	0	0	53
a2a194a6e3234f167bbfa8ab62249f3f	0	0	0	0	0	0	177	115	164	49	29	41	0	0	0	200	258	168	83	73	117	0	0	0	0	0	0	0	0	0	0	0	0	0	0	0	0	0	0	48	33	39	0	32	22	0	0	0	0
a09764d2911e6519a8d55cd6598c86bc	0	0	0	0	0	0	0	0	0	0	0	0	0	3	0	0	0	0	0	0	0	0	0	0	0	0	0	0	0	0	0	13	0	0	0	0	0	0	0	0	0	0	0	0	0	0	0	0	0
ab610a911f2805d88d4012aa40b8c1da	0	0	0	0	0	0	0	0	0	0	0	0	0	0	0	0	0	0	0	0	0	0	0	0	0	0	0	0	0	0	0	0	0	0	0	0	0	0	0	0	0	0	0	0	0	0	0	0	0
2175629e5a1a9748712d673b887d6777	0	0	0	0	0	0	0	0	0	0	0	0	0	0	0	0	0	0	0	0	0	0	0	0	0	0	0	0	4	0	0	0	0	0	0	0	0	0	0	0	0	0	0	0	0	0	0	0	0
96779dbfe4f94161dc75a071751ec653	0	0	0	0	0	0	0	0	0	0	0	0	0	0	0	11	0	0	0	0	0	0	0	0	0	0	0	0	0	0	0	0	0	0	0	0	0	0	0	0	0	0	0	0	0	0	0	0	0
dea3a90d0e1c9e78955af9351f2865ea	0	0	0	0	0	0	0	0	0	0	0	0	0	0	0	0	0	0	33	0	0	0	0	0	0	0	0	0	0	27	0	0	0	0	0	0	0	0	0	0	0	0	0	0	0	0	0	0	0
d484fe0f7cd1afe77cc071a1b6789b7c	0	0	0	0	0	0	0	0	0	0	0	0	0	0	0	0	0	0	0	0	0	0	0	0	0	0	0	0	0	0	0	0	0	0	0	0	0	0	0	0	0	0	0	0	0	0	0	0	0
947a44422d4542c2ee5d62356f7dea77	0	0	0	0	0	0	0	0	0	0	0	0	0	0	0	0	0	0	0	0	0	0	0	0	0	0	0	0	0	0	0	0	0	0	0	0	0	0	0	0	0	0	0	0	0	0	0	0	0
f2834baca9640ad8c7e5240eb729f0fe	0	0	0	0	0	0	0	0	0	0	0	31	0	0	0	0	0	0	0	0	0	0	0	0	0	0	0	0	0	0	0	0	0	0	0	0	0	0	0	26	19	35	0	17	17	0	0	0	209
6a7fb24f34ea70a22f708d8fe7913821	27	0	24	6	0	0	38	29	31	17	19	0	0	0	0	22	17	0	0	20	0	0	0	0	0	0	0	5	0	0	0	0	0	0	0	0	0	8	11	36	33	37	29	23	22	13	35	6	191
dcf2fceefee2b23de3c025ec1a57b852	0	0	0	0	0	0	0	0	0	0	0	0	0	0	0	0	0	0	0	0	0	0	0	0	0	0	0	104	73	28	49	50	33	0	0	0	0	0	0	0	0	0	0	0	0	0	0	0	0
ee0eb5b932a211f88ca94204cba06163	0	0	0	0	0	0	0	0	0	0	0	0	0	0	0	0	0	0	0	0	0	0	0	0	0	0	0	0	0	0	0	0	0	0	0	0	0	0	0	0	0	0	0	0	0	0	0	0	0
b55acf949acfe8857dfa3eb41008e6e1	0	0	0	0	0	0	0	0	0	0	0	0	0	0	0	0	0	0	0	0	0	0	0	0	0	0	0	0	0	0	0	0	0	0	0	0	0	0	0	0	0	0	0	0	0	0	0	0	21
5cd6a360c03d772dad668b9e060eee08	0	0	0	0	0	0	0	0	0	0	0	0	0	0	0	0	0	0	0	0	0	0	0	0	0	0	0	0	0	0	0	0	0	0	0	0	0	0	0	0	0	0	0	0	0	0	0	0	0
16bb9e159739c6b7cc234829a4553c65	63	61	39	347	181	171	109	101	86	568	122	971	0	0	0	110	101	103	77	55	48	0	0	0	0	0	0	0	0	0	0	0	0	75	641	34	0	0	32	163	187	255	185	139	159	0	0	0	55
d672e84671b9a5c11b6671c3b952e789	0	0	0	0	0	0	0	0	0	0	0	0	0	0	0	47	51	0	35	40	62	0	0	0	0	0	0	0	0	50	28	22	0	0	0	0	0	0	0	0	0	0	0	0	0	0	0	0	20
c436299dbab0c01ba3b19b9172855cd8	0	0	0	0	0	0	0	0	0	0	0	0	0	0	0	0	0	0	0	0	0	0	0	0	0	0	0	0	0	0	0	0	0	0	0	0	0	0	0	0	0	0	0	0	0	0	0	0	0
c9d2e368e07e40539396c76786a6cd32	0	0	0	0	0	0	0	0	0	0	0	0	0	0	0	0	0	0	0	0	0	0	0	0	0	0	0	0	0	0	0	0	0	0	0	0	0	0	0	0	0	0	0	0	0	0	0	0	0
9bf7440c87fe8f3692b24274c36eaff3	0	0	0	0	0	0	0	0	0	0	0	0	0	0	0	0	0	0	0	0	0	0	0	0	0	0	0	0	0	0	0	0	0	0	0	0	0	0	0	0	0	0	0	0	0	0	0	0	0
953fcbd370153c9e4917abc34cddec2c	0	0	0	0	0	0	0	0	0	0	0	0	0	0	0	0	0	0	0	0	0	0	0	0	0	0	0	32	12	15	30	14	18	0	0	0	0	0	0	0	0	0	0	0	0	0	0	0	0
f37ff1c53a3044e23de94fa2841d200e	0	0	0	0	0	0	0	0	0	0	0	0	0	0	0	0	0	0	0	0	0	0	0	0	0	0	0	0	0	0	0	0	0	0	0	0	0	0	0	0	0	0	0	0	0	0	0	0	35
65ab61e4e6943650b90642636bac9914	0	0	0	0	0	0	0	0	0	0	0	0	0	0	0	0	0	0	0	0	0	0	0	0	0	0	0	0	0	0	0	0	0	0	0	0	0	0	0	0	0	0	0	0	0	0	0	0	0
f895f92998c8a9b7896919286af00d69	0	0	0	0	0	0	0	0	0	0	0	0	0	0	0	0	0	0	0	0	0	0	0	0	0	0	0	0	0	0	0	0	0	0	0	0	0	0	0	0	0	0	0	0	0	0	0	0	0
081a1ef6331cf5f3dd5a5c3fcc30f1d0	0	0	0	0	0	0	0	0	0	0	0	0	0	0	0	0	0	0	12	14	27	0	0	0	0	0	0	35	20	58	0	0	10	0	0	0	0	0	0	0	0	0	0	0	0	0	0	0	0
a9d7d78e7b83991046199620a0b82458	0	0	0	0	0	0	0	0	0	0	0	0	0	0	0	0	0	0	0	0	0	0	0	0	0	0	0	0	0	0	0	0	0	0	0	0	0	0	0	0	0	0	0	0	0	0	0	0	149
d144c9fa70ffc02a9cbb835010416763	0	0	0	0	0	0	0	0	0	0	0	0	0	0	0	0	0	0	0	0	0	0	0	0	0	0	0	0	0	35	0	0	0	0	0	0	0	0	0	0	0	0	0	0	0	0	0	0	0
0c9dcfcf4bb908860d7b177746ea49ad	0	0	0	0	0	0	0	0	0	0	0	0	0	0	0	0	12	0	50	26	25	0	0	0	0	0	0	37	40	26	38	27	0	0	0	0	0	0	0	15	0	0	0	14	29	0	0	0	11
d67b0e14e8540d0fe072b83bafe22ef6	0	0	0	0	0	0	0	0	0	0	0	0	0	0	0	0	0	0	0	0	0	0	0	0	0	0	0	0	0	0	0	0	0	0	0	0	0	0	0	0	0	0	0	0	0	0	0	0	0
33221100e75968b527cc47ddb775d31a	0	0	0	0	0	0	0	0	0	0	0	0	0	0	0	0	0	0	0	0	0	0	0	0	0	0	0	0	0	0	0	0	0	0	0	0	0	0	0	0	0	0	0	0	0	0	0	0	0
6a5c94cac33d7320f8b9ca563d321df6	0	0	0	0	0	0	0	0	0	0	0	0	0	0	0	0	0	0	0	0	0	0	0	0	0	0	0	0	0	0	0	0	0	0	0	0	0	0	0	9	15	18	0	18	0	0	0	0	0
73a2bfeebff7ccaf8e66c1da6a72cdf3	0	0	0	0	0	0	0	0	0	0	0	0	0	0	0	30	0	0	54	21	0	0	0	0	0	0	0	21	0	29	0	0	0	0	0	0	0	0	0	0	0	0	0	0	0	0	0	0	0
b393d83d270b5270e2fd5c2eaa10df43	0	0	0	0	0	0	0	0	0	0	0	0	0	0	0	0	0	0	0	0	0	0	0	0	0	0	0	0	0	0	0	0	0	0	0	0	0	0	0	0	0	0	0	0	0	0	0	0	0
4019e429fbd766f5afc7d3a5ab42dfe4	0	0	0	0	0	0	175	141	227	111	101	144	0	0	0	85	120	72	22	28	20	0	0	0	0	0	0	0	0	0	0	0	0	0	0	0	0	0	0	120	111	166	45	62	64	0	0	0	0
598b02a30411cbaf59290bea94dda1a0	0	0	0	0	0	0	0	0	0	0	0	0	0	0	0	0	0	0	0	0	0	0	0	0	0	0	0	0	0	0	0	0	0	0	0	0	0	0	0	0	0	0	0	0	0	0	0	0	0
2588324c704db47be3956fda0b859e20	0	0	0	0	0	0	0	0	0	0	0	0	0	0	0	0	0	0	0	0	0	0	0	0	0	0	0	0	0	0	0	0	0	0	0	0	0	0	0	0	0	0	0	0	0	0	8	0	11
a7d346cbfaec27756fb86e30629fa308	0	0	0	0	0	0	0	0	0	0	0	0	0	0	0	0	0	0	0	0	0	0	0	0	0	0	0	30	20	0	15	17	13	0	0	0	0	0	0	0	0	0	0	0	0	0	0	0	0
bdfb2e717415ea79155517821f1ce0e9	0	0	0	0	0	0	29	48	50	0	32	0	0	0	0	0	0	0	58	0	0	0	0	0	0	0	0	0	0	0	0	0	0	0	0	0	0	0	0	0	0	0	0	0	16	0	0	0	100
b4cd17346bcf1d9434ba2010a379b1ec	0	0	0	0	0	0	0	0	0	0	0	0	0	0	0	0	0	0	0	0	0	0	0	0	0	0	0	0	0	0	0	0	0	0	0	0	0	0	0	0	0	0	0	0	0	0	0	0	0
3a909f0171bb07e908787ebf8980b164	0	0	0	0	0	0	43	80	57	30	31	19	0	0	0	0	0	0	0	0	0	0	0	0	0	0	0	0	0	0	0	0	0	0	0	0	0	0	0	0	0	0	0	0	0	0	0	0	0
d2a0f9b0979fa44f5f3bb47b021d0f02	0	0	0	0	0	0	0	0	0	0	0	0	0	0	0	0	0	0	0	23	0	0	0	0	0	0	0	40	45	26	30	23	16	0	0	0	0	0	0	0	0	0	0	0	0	0	0	0	0
c654d2cefc0a3fef2013186178154d47	12	0	25	58	32	11	17	0	0	9	16	36	0	0	0	0	0	0	0	0	0	0	0	0	0	0	0	0	0	0	0	0	0	0	0	0	0	0	4	16	13	9	9	0	8	0	0	0	119
eb08b5e04c7457f87cd77afe8b5b1d19	5	0	0	0	0	0	85	104	72	46	60	66	0	0	0	0	0	25	0	0	0	0	0	0	0	0	0	0	0	0	0	0	0	0	0	0	0	6	0	435	227	514	119	179	90	0	0	0	0
e6abed741cddf509b07cc1b4459cc685	0	0	0	0	0	0	0	0	0	0	0	0	0	0	0	0	0	0	0	0	0	0	0	0	0	0	0	0	0	0	0	0	0	0	0	0	0	0	0	0	0	0	0	0	0	0	0	0	0
adee15fbdd4b70ff88b7e68a51afab75	0	0	0	0	0	0	0	0	0	0	0	0	0	0	0	0	0	0	0	0	0	0	0	0	0	0	0	0	0	0	0	0	0	0	0	0	0	0	0	0	0	0	0	0	0	0	0	0	0
23f149169e063d90c40a0e1e1cd615c2	0	0	0	0	0	0	0	0	0	0	0	0	0	0	0	0	0	0	0	0	0	0	0	0	0	0	0	0	0	0	0	0	0	0	0	0	0	0	0	0	0	0	0	0	0	0	0	0	0
88381dae056a4505d23a88f665999d67	0	0	0	0	0	0	0	0	0	0	0	0	0	0	0	0	0	0	0	0	0	0	0	0	0	0	0	0	0	0	0	0	0	0	0	0	0	0	0	0	0	0	0	0	0	0	0	0	0
309b4dde23827bb914f4b3e8d949e715	0	0	0	0	0	0	0	0	0	0	0	0	0	0	0	0	0	0	0	0	0	0	0	0	0	0	0	0	0	0	0	0	0	0	0	0	0	0	0	0	0	0	0	0	0	0	0	0	70
406a3e4adc0d9746157a10ac1b2605af	0	0	0	0	0	0	0	0	0	0	0	0	0	0	0	0	0	0	0	0	0	0	0	0	0	0	0	0	0	0	0	0	0	0	0	0	0	0	0	0	0	0	0	0	0	0	0	0	0
b61c2780ba6189e515faf8355b9a6593	0	0	0	0	0	0	0	0	0	0	0	0	0	0	0	0	0	0	0	0	0	0	0	0	0	0	0	0	0	0	0	0	0	0	0	0	0	0	0	0	0	0	0	0	0	0	0	0	0
f213e3f26b4982f3d8f0bf0509a44f24	0	0	0	0	0	0	0	0	0	0	0	0	0	0	0	0	0	0	0	0	0	0	0	0	0	0	0	0	0	0	0	0	0	0	0	0	0	0	0	0	0	0	0	0	0	0	0	0	0
24db9fe1d5f3e34175ac34b90bf37938	0	0	0	0	0	0	0	0	0	0	0	0	0	0	0	0	0	0	0	0	0	0	0	0	0	0	0	0	0	0	0	0	0	0	0	0	0	0	0	0	0	0	0	0	0	0	0	0	0
4e1144c8af5b04ead39568d481ce4cfc	0	0	0	0	0	0	0	0	0	0	0	0	0	0	0	0	0	0	0	0	0	0	0	0	0	0	0	0	0	0	0	0	0	0	0	0	0	0	0	0	0	0	0	0	0	0	0	0	0
7b4832f53940318cc7086197ca52e861	0	0	0	0	0	0	0	0	0	0	0	0	0	0	0	0	0	0	0	0	0	0	0	0	0	0	0	0	0	0	0	0	0	0	0	0	0	0	0	0	0	0	0	0	0	0	0	0	47
6ada7cc6b4bd550bbd8ab47dd58dacf2	0	0	0	84	114	109	0	0	0	0	0	0	0	0	0	0	0	0	0	0	0	0	0	0	0	0	0	0	0	0	0	0	0	0	38	726	0	0	0	0	0	0	0	0	0	21	106	80	61
51dd6704a5ae0c600eb9fb61c2431ce1	0	0	0	0	0	0	0	0	0	0	0	0	0	0	0	0	0	0	0	0	0	0	0	0	0	0	0	0	0	0	0	0	0	0	0	0	0	0	0	0	0	0	0	0	0	4254	5465	2954	165
023e224b3840da3140f956d69567cb7c	0	0	0	0	0	0	0	23	23	0	0	0	0	0	0	18	23	20	27	18	30	0	0	0	0	0	0	21	18	18	0	0	0	0	0	0	0	0	0	41	17	24	19	25	0	0	0	0	0
3c525122777fa0a3afc08d6a41730652	0	0	0	0	0	0	0	0	0	0	0	0	0	0	0	0	0	0	0	0	0	0	0	0	0	0	0	0	0	0	0	0	0	0	0	0	0	0	0	0	0	0	0	0	0	0	0	0	0
58e3ce1fd24d0fcfa3a8010bcc1d72dc	13	0	0	36	25	17	0	0	0	0	28	11	0	0	0	0	0	0	0	0	0	0	0	0	0	0	0	0	0	3	0	0	0	0	0	0	0	0	7	0	0	0	0	0	0	13	20	0	913
2dea58319de5b019c6ba3f243d4dde4c	0	0	0	0	0	0	0	0	0	0	0	0	0	0	0	0	0	0	0	0	0	0	0	0	0	0	0	0	0	0	0	0	0	0	0	0	0	0	0	0	0	0	0	0	0	0	0	0	0
9b9708df9b6c15d2f8eec05c9fd7116a	0	0	0	0	0	0	0	0	0	0	0	0	0	0	0	0	0	0	0	0	0	0	0	0	0	0	0	0	0	0	0	0	0	0	0	0	0	0	0	0	0	14	0	0	0	0	0	0	0
22d4e9bd550638add72c381ef1d17d30	0	0	0	0	0	0	0	0	0	0	0	0	0	0	0	0	0	0	0	0	0	0	0	0	0	0	0	0	0	0	0	0	0	0	0	0	0	0	0	0	0	0	0	0	0	0	0	0	0
046092e916431f34e16b91b611519a7a	0	0	0	0	0	0	376	425	391	163	93	179	0	0	0	0	0	0	11	0	15	0	0	0	0	0	0	0	0	0	0	0	0	0	0	0	0	0	0	0	7	0	0	0	0	0	0	0	0
1d9ac4fefd26196d171acc0efa862966	0	0	0	0	0	0	0	0	0	0	0	0	0	0	0	0	0	0	0	0	0	0	0	0	0	0	0	0	0	0	0	0	0	0	0	0	0	0	0	0	0	0	0	0	0	0	0	0	0
42ec4d67971f5a2e4ec309d1e33e14a3	0	0	0	0	0	0	0	0	0	0	0	0	0	0	0	0	0	0	0	0	0	0	0	0	0	0	0	0	0	0	0	0	0	0	0	0	0	0	0	0	0	0	0	0	0	0	0	0	0
331b17a2ad2b4c577f9d7ceeb46f916f	0	0	0	0	0	0	0	0	0	0	0	0	0	0	0	0	0	0	0	0	0	0	0	0	0	0	0	0	0	0	0	0	0	0	0	0	0	0	0	0	0	0	0	0	0	0	0	0	25
2ac71a21634d068d1ee3b67faa3773dc	0	0	0	0	0	0	0	0	0	0	0	0	0	0	0	0	0	0	0	0	0	0	0	0	0	0	0	0	0	0	0	0	0	0	0	0	0	0	0	0	0	0	0	0	0	0	0	0	0
15ed7da911ae32d1d7edc3085028e584	0	0	0	0	0	0	0	0	0	0	0	0	0	0	0	0	0	0	0	0	0	0	0	0	0	0	0	163	249	298	161	122	159	0	0	0	0	0	0	0	0	0	0	0	0	0	0	0	0
cbf0d708dfe0e3296874c38e889d5ac6	0	0	0	0	0	0	0	0	0	0	0	0	0	0	0	0	0	0	0	0	0	0	0	0	0	0	0	0	0	0	0	0	0	0	0	0	0	0	0	0	0	0	0	0	0	0	0	0	161
712fc92307bbbcddae92340cb228a753	0	0	0	0	0	0	0	0	0	0	0	0	0	0	0	0	0	0	0	0	0	0	0	0	0	0	0	0	0	0	0	0	0	0	0	0	0	0	0	0	0	0	0	0	0	0	0	0	0
9f45a3a195993fd1049c403eab389d42	0	0	0	0	0	0	0	0	0	0	0	0	0	0	0	0	0	0	0	0	0	0	0	0	0	0	0	23	25	47	0	0	0	0	0	0	0	0	0	0	0	0	0	0	0	0	0	0	0
cdffa4fcf8cb1444aecc26c24ce12ebc	0	0	0	0	0	0	0	0	0	0	0	0	0	3	0	20	0	0	28	11	20	0	0	0	0	0	0	37	0	42	0	49	13	0	0	0	0	0	0	0	0	0	3	0	0	0	0	0	14
8995c6c16db43447f4e7ccc10425da10	0	0	0	0	0	0	0	0	0	0	0	0	0	0	0	0	0	0	0	0	0	0	0	0	0	0	0	0	0	0	0	0	0	0	0	0	0	0	0	0	0	0	0	0	0	0	0	0	90
b77504aed09172ccdc50c322488bbb2e	0	0	0	0	0	0	0	0	0	0	0	0	0	0	0	0	0	0	0	0	0	0	0	0	0	0	0	0	0	0	0	0	0	0	0	0	0	0	0	0	0	0	0	0	0	0	0	0	0
22959878bc5328b5ffee5b5b97d17d44	0	0	0	0	0	0	0	0	0	0	0	0	0	0	0	0	0	0	0	0	0	0	0	0	0	0	0	0	0	0	0	0	0	0	0	0	0	0	0	0	0	0	0	0	0	0	0	0	70
e1002cf8628e1d4ba2248a9fa3df2ebe	23	0	0	0	0	0	167	135	172	108	90	83	0	0	0	54	38	0	58	51	46	0	0	0	0	0	0	0	0	0	0	0	0	0	0	0	0	0	0	0	0	0	0	0	0	0	0	0	16
3059798e1dd7a2292add896d9dbca240	0	0	0	0	0	0	0	0	0	0	0	0	0	0	0	0	0	0	0	0	0	0	0	0	0	0	0	0	0	0	0	0	0	0	0	0	0	0	0	0	0	0	0	0	0	0	0	0	0
1d21f4a0b2f4bdaf1d03984c5c008341	0	0	0	0	0	0	0	0	0	0	0	0	0	0	0	0	0	0	0	0	0	0	0	0	0	0	0	0	0	0	0	0	0	0	0	0	0	0	0	0	0	0	0	0	0	0	0	0	0
8eea22bf788df4bf25b8949ae2f75161	0	0	0	0	0	0	0	0	0	0	0	0	0	0	0	0	0	0	0	0	0	0	0	0	0	0	0	0	0	0	0	0	0	0	0	0	0	0	0	0	0	0	0	0	0	0	0	0	0
9bdfad1b5dc811e4e41b5c14b2adfbe2	0	0	0	0	0	0	0	0	0	0	0	0	0	0	0	0	0	0	0	0	0	0	0	0	0	0	0	0	0	0	0	0	0	0	0	0	0	0	0	0	0	0	0	0	0	0	0	0	0
9a5cbead81df225bf373bf940803f4ca	23	0	22	0	0	0	0	0	0	0	0	17	0	0	0	0	0	0	0	0	0	0	0	0	0	0	0	0	0	11	0	0	0	0	0	0	0	0	0	0	0	0	0	0	0	0	0	0	59
b9945d76e75c2e914cab990c2e98adad	4	0	0	0	0	0	18	37	19	0	0	5	0	0	0	7	0	0	0	0	0	0	0	0	0	0	0	0	19	0	24	19	18	0	0	0	0	0	0	0	0	0	0	0	0	0	0	0	0
753b00d7cad22d8b7ad5061623d82ba8	0	0	0	0	0	0	0	0	0	0	0	0	0	0	0	0	0	0	0	0	0	0	0	0	0	0	0	0	0	0	0	0	0	0	0	0	0	0	0	0	0	0	0	0	0	0	0	0	0
684ec405e0af7b33d17fb760f4baf2dc	0	0	0	0	0	0	0	0	0	0	0	0	0	0	0	0	0	0	0	0	0	0	0	0	0	0	0	0	0	0	0	0	0	0	0	0	0	0	0	0	0	0	0	0	0	0	0	0	59
a07b3d802f18a7b1dea8772bb4d1f4bb	0	0	0	0	0	0	0	0	0	0	9	0	0	0	0	11	9	10	11	14	23	0	0	0	0	0	0	0	9	0	10	11	0	0	0	0	0	0	0	0	0	0	0	0	0	0	0	0	0
b4b5e8c8b9cb68ebc53d152a3c5586b1	0	0	0	0	0	0	0	0	0	0	0	0	0	0	0	0	0	0	0	0	0	0	0	0	0	0	0	0	0	0	0	0	0	0	0	0	0	0	0	0	0	0	0	0	0	0	0	0	0
a76507e5d8009922fd39dbbc99a17426	11	0	33	0	0	20	596	790	512	693	605	752	0	0	0	250	260	212	64	69	111	0	0	0	0	0	0	0	0	0	0	0	0	0	3	0	0	0	0	537	315	700	193	252	160	0	0	0	286
928c4677c549ae669f5b05f7bcfcbecb	0	0	0	0	0	0	0	0	0	0	0	0	0	0	0	0	0	0	0	0	0	0	0	0	0	0	0	0	0	0	0	0	0	0	0	0	0	0	0	0	0	0	0	0	0	0	0	0	0
95d1ded3143c8cf3adcfc9161d230d7b	0	0	0	0	0	0	0	0	0	0	0	0	0	0	0	10	0	0	0	0	0	0	0	0	0	0	0	0	0	0	0	0	0	0	0	0	0	0	0	0	0	0	0	0	0	0	0	0	0
df9ad713cf660e5115e6d9a659842890	0	0	0	0	0	0	0	0	0	0	0	0	0	0	0	0	0	0	0	0	0	0	0	0	0	0	0	0	0	0	0	0	0	0	0	0	0	0	0	0	0	0	0	0	0	0	0	0	0
d07fdd7f14ef729ed97b9c77dea7dc9e	0	0	0	0	0	0	0	0	0	0	0	0	0	0	0	98	99	91	121	140	130	0	0	0	0	0	0	4	6	7	4	0	4	0	0	0	0	0	0	16	0	10	0	0	0	0	3	0	38
962bfacce2e64332d08aea8ba9b4f680	0	0	0	0	0	0	0	0	0	0	0	0	0	0	0	0	0	0	0	0	0	0	0	0	0	0	0	0	0	0	0	0	0	0	0	0	0	0	0	0	0	0	0	0	0	17	60	22	55
22c032dea706c255cf8f82a09855c30b	0	0	0	0	0	0	0	0	0	0	0	0	0	0	0	0	0	0	0	0	0	0	0	0	0	0	0	0	0	0	0	0	0	0	0	0	0	0	0	0	0	0	0	0	0	0	0	0	4
6b663d2afe998364cf6ceba470dc94c8	0	0	0	0	0	0	0	0	0	0	0	0	0	0	0	0	0	0	0	0	0	0	0	0	0	0	0	0	0	0	0	0	0	0	0	0	0	0	0	0	0	0	0	0	0	0	0	0	0
a3edc1b1ca6ce72ca10fa17828a4f2ac	0	0	0	0	0	0	0	0	0	0	0	0	0	0	0	0	0	0	0	0	0	0	0	0	0	0	0	27	26	0	0	0	0	0	0	0	0	0	0	0	0	0	6	0	0	0	0	0	0
d79586a63f736a6aec22d047a802027f	0	0	0	0	0	0	0	0	0	0	0	0	0	0	0	0	0	0	0	0	0	0	0	0	0	0	0	0	0	0	0	0	0	0	0	0	0	0	0	0	0	0	0	0	0	0	0	0	0
38ef42691bbec57d25d8749243b4b803	0	0	0	0	0	0	0	0	0	0	0	0	0	0	0	0	0	0	0	0	0	0	0	0	0	0	0	0	0	0	0	0	0	0	0	0	0	0	0	0	0	0	0	0	0	0	0	0	0
0175a08d5d030a4ba41b49c101e6c2ae	0	0	0	0	0	0	0	0	0	0	0	0	0	0	0	0	10	0	0	0	0	0	0	0	0	0	0	89	78	90	54	81	55	0	0	0	0	0	0	0	0	0	9	13	0	0	0	0	0
d1ce93e6f5da0bd740bad1dd57f2cbf0	0	0	0	0	0	0	0	0	0	0	0	0	0	0	0	0	0	0	0	0	0	0	0	0	0	0	0	0	0	0	0	0	0	0	0	0	0	0	0	0	0	0	0	0	0	0	0	0	0
4388bdb00bee8f42c4fea90e70fa6386	0	0	0	0	0	0	0	0	0	0	0	0	0	0	0	0	0	0	0	0	0	0	0	0	0	0	0	0	0	0	0	0	0	0	0	0	0	0	0	0	0	0	9	0	0	0	0	0	0
07af8cf1e0431ba5a963deb8625192f4	0	0	0	0	0	0	0	0	0	0	0	0	0	0	0	17	14	0	56	39	0	0	0	0	0	0	0	0	0	0	19	0	0	0	0	0	0	0	0	0	0	0	0	0	0	0	0	0	0
51d1a6e57257341dbab0c1dabdfc6561	0	0	0	0	0	0	0	0	0	0	0	0	0	0	0	0	0	0	0	0	0	0	0	0	0	0	0	0	0	0	0	0	0	0	0	0	0	0	0	0	0	0	0	0	0	0	0	0	0
1a7ce49fad39d847b6fe24d56a5804ff	0	0	0	0	0	0	0	0	0	0	0	0	0	0	0	12	13	18	27	16	32	0	0	0	0	0	0	634	493	385	416	327	244	0	0	0	0	0	0	0	0	0	0	9	0	0	0	0	0
e9a56c523fdf4e522a0a83007863de99	0	0	0	0	0	0	0	0	0	0	0	0	0	0	0	0	0	0	0	0	0	0	0	0	0	0	0	118	186	212	144	96	57	0	0	0	0	0	0	0	0	0	0	0	0	0	0	0	0
f4e16ce34c84247fe1ba7ae744131308	0	0	0	0	0	0	0	0	0	0	0	0	0	0	0	0	0	0	0	0	0	0	0	0	0	0	0	0	0	0	0	0	0	0	0	0	0	0	0	0	0	0	0	0	0	0	0	0	0
e11b35999ef1a6e2ea7c872627c1e45e	0	0	0	0	0	0	0	0	0	0	0	0	0	0	0	0	0	0	0	0	0	0	0	0	0	0	0	0	0	0	0	0	0	0	0	0	0	0	0	0	0	0	0	0	0	0	0	0	77
7b2648c698d7e2fe5d442398ae6f4b94	0	0	0	0	0	0	0	0	0	0	0	0	0	0	0	0	0	0	0	0	0	0	0	0	0	0	0	0	0	0	0	0	0	0	0	0	0	0	0	0	0	0	0	0	0	0	0	0	0
7813ed6af50b1db39e0ee46b11ee7a2f	0	0	0	0	0	0	34	72	60	49	46	0	0	0	0	54	114	31	51	29	40	0	0	0	0	0	0	0	0	0	0	0	0	0	0	0	0	0	0	27	34	36	12	25	0	0	0	0	0
3a8773716571964ab46a1c7377a5bcb0	0	0	0	0	0	0	0	0	0	0	0	0	0	0	0	0	0	0	0	0	0	0	0	0	0	0	0	0	0	0	0	0	0	0	0	0	0	0	0	0	0	0	0	0	0	0	0	0	0
853c9ed3b1cff37f1055d246e1b3432d	0	0	0	0	0	0	0	0	0	0	0	0	0	0	0	0	0	0	0	0	0	0	0	0	0	0	0	0	0	0	0	0	0	0	0	0	0	0	0	0	0	0	0	0	0	0	0	0	0
394c4653c3847088811cee793bd5ec72	0	0	0	0	0	0	0	0	0	0	0	0	0	0	0	0	0	0	0	0	0	0	0	0	0	0	0	0	0	0	0	0	0	0	0	0	0	0	0	0	0	0	0	0	0	0	0	0	0
39d8b82c2968250370bd8e7587eb8271	0	0	0	0	0	0	0	0	0	0	0	0	0	0	0	0	24	12	0	0	0	0	0	0	0	0	0	0	0	0	0	0	0	0	0	0	0	0	0	0	0	0	0	0	0	5	0	0	30
963df8629acd5a380ed360eb003e8345	0	0	0	0	0	0	0	0	0	0	0	0	0	0	0	0	0	0	0	0	0	0	0	0	0	0	0	0	0	0	0	0	0	0	0	0	0	0	0	0	0	0	0	0	0	0	0	0	0
9af541edc2eb92c20ac0e19c1db69e1c	0	0	0	0	0	0	0	0	0	0	0	0	0	0	0	0	4	0	0	8	0	0	0	4	2	0	0	20	37	66	15	20	20	0	0	0	0	0	0	0	0	0	0	0	0	0	0	0	13
59510744c5fb736678ed3752f511649f	0	0	0	0	0	0	0	0	0	0	0	0	0	0	0	106	87	103	61	48	48	0	0	0	0	0	0	0	0	0	0	0	0	0	0	0	0	0	0	26	21	25	5	0	0	0	0	0	0
2d189fced66f2afef1db00ceab357299	61	39	90	60	105	44	15	24	25	20	35	45	274	173	236	106	122	75	209	253	217	67	140	2327	1049	1859	2533	423	504	861	674	503	612	0	0	0	53	61	183	48	48	78	87	48	67	10	20	0	53
eb1fb1116bf57b62336a10a6a0ab86f4	0	0	0	0	0	0	0	0	0	0	0	0	0	0	0	0	0	0	0	0	0	0	0	0	0	0	0	0	0	0	0	0	0	0	0	0	0	0	0	0	0	0	0	0	0	0	0	0	0
e4be11d71b1feb8f0a1121b00d8a36fd	0	0	0	0	0	0	0	0	0	0	0	0	0	0	0	0	0	0	0	0	0	0	0	0	0	0	0	0	0	0	0	0	0	0	0	0	0	0	0	0	0	0	0	0	0	0	0	0	0
bea37c7388bef6ae6de240ebb962b43b	0	0	0	0	0	0	0	0	0	0	0	0	0	0	0	0	0	0	0	0	0	0	0	0	0	0	0	0	0	0	0	0	0	0	0	0	0	0	0	0	0	0	0	0	0	0	0	0	0
53b9a852d4128307e1587ff5682e1b1a	0	0	0	0	0	0	0	0	0	0	0	0	0	0	0	0	0	0	0	0	0	0	0	0	0	0	0	0	0	0	0	0	0	0	0	0	0	0	0	0	0	0	0	0	0	0	0	0	0
eceb8e4b17365be4a483298a0484d7af	0	0	0	0	0	0	0	0	0	0	0	0	0	0	0	0	0	0	0	0	0	0	0	0	0	0	0	0	0	0	0	0	0	0	0	0	0	0	0	0	0	0	0	0	0	0	0	0	0
d1e16f99b8b7b00f99d253efb8623c4d	0	0	0	0	0	0	0	0	0	0	0	0	0	0	0	0	26	0	0	0	18	0	0	0	10	0	0	220	116	107	141	114	78	0	0	0	0	0	0	0	0	0	0	0	0	0	0	0	0
2708064f396bee7283aa0c31251c58dd	0	0	0	0	0	0	0	0	0	0	0	0	0	0	0	0	0	0	0	0	0	0	0	0	0	0	0	0	0	0	0	0	0	0	0	0	0	0	0	99	104	152	54	66	71	0	0	0	135
3cead3f03fe06b89c190f5102894c964	0	0	0	0	0	0	0	0	0	0	0	0	0	0	0	0	0	0	0	0	0	0	0	0	0	0	0	0	0	0	0	0	0	0	0	0	0	0	53	91	74	141	79	95	76	0	0	0	0
09d768c86ed4dd167c7ea0dca3820b48	0	0	0	0	0	0	0	0	0	0	0	0	0	0	0	0	0	0	0	0	0	0	0	0	0	0	0	0	0	0	0	0	0	0	0	0	0	0	0	0	0	0	0	0	0	0	0	0	0
b165a772ce8053e44cf8b6f11d5daf06	0	0	0	0	0	0	0	0	0	0	0	0	0	0	0	0	0	0	0	14	0	0	0	0	0	0	0	0	0	0	0	0	0	0	0	0	0	0	0	0	0	0	0	0	0	0	0	0	0
a890e26fc24f0e354e5d75fc2e5ed883	0	0	0	0	0	0	0	0	0	0	0	0	0	0	0	0	0	0	0	0	0	0	0	0	0	0	0	0	0	0	0	0	0	0	0	0	0	0	0	0	0	0	0	0	0	0	0	0	0
2e731ae16a1a22a7b547a4d9d2e8ce3f	0	0	0	0	0	0	0	0	0	0	0	0	0	0	0	0	0	0	0	0	0	0	0	0	0	0	0	0	0	0	0	0	0	0	0	0	0	0	0	0	0	0	0	0	0	0	0	0	15
af0d481f8b068bb69a977ac16bda7739	0	0	0	0	0	0	31	0	0	0	22	11	0	0	0	0	52	37	0	0	14	0	0	0	0	0	0	66	74	68	43	42	39	0	0	0	0	0	0	0	0	15	0	0	0	0	0	0	0
12091cdee58e3db723171d13359562ba	0	0	0	0	0	0	0	0	0	0	0	0	0	0	0	0	0	0	0	0	0	0	0	0	0	0	0	0	0	0	0	0	0	0	0	0	0	0	0	0	0	0	0	0	0	0	0	0	0
9204026f1f936d2423a69189f57e087c	0	0	0	0	0	0	0	0	0	0	0	0	0	0	0	0	0	0	0	0	0	0	0	0	0	0	0	0	0	0	0	0	0	0	0	0	0	0	0	0	0	13	13	11	15	0	0	0	0
599a0085775d0aebeee7ce0b54bdc206	0	0	0	0	0	0	0	0	0	0	0	0	0	0	0	0	0	0	0	0	0	0	0	0	0	0	0	0	0	0	0	0	0	0	0	0	0	0	0	0	0	0	0	0	0	0	0	0	0
476b6da016e20fda2fbd3b8edd14349a	0	0	0	0	0	0	0	0	0	0	0	0	0	0	0	0	0	0	0	0	0	0	0	0	0	0	0	9	8	17	13	0	5	0	0	0	0	0	0	0	0	0	0	0	0	0	0	0	0
0ba8f372de4de2dc80ce87f523233c9f	0	0	0	0	0	0	0	0	0	0	0	0	0	0	0	0	0	0	0	0	0	0	0	0	0	0	0	0	0	0	0	0	0	0	0	0	0	0	0	0	0	0	0	0	0	0	0	0	243
b86b2a4ca2656218095c8cfff8d730e4	0	0	0	0	0	0	0	0	0	0	49	0	0	0	0	0	0	0	0	0	0	0	0	0	0	0	0	0	0	0	0	0	0	0	0	0	0	0	0	0	0	0	0	0	0	0	0	0	0
0cd336a89dd2f0a6dc6a530d013ddd41	0	0	0	0	0	0	0	0	0	0	0	0	0	0	0	0	0	0	0	0	0	0	0	0	0	0	0	0	0	0	0	0	0	0	0	0	0	0	0	0	0	0	0	0	0	0	0	0	0
96dccdfc543d556eb7ef500d220e3da9	0	0	0	0	0	0	0	0	0	0	0	0	0	0	0	0	0	0	0	0	0	0	0	0	0	0	0	0	0	0	0	0	0	0	0	0	0	0	0	0	0	0	0	0	0	0	0	0	0
a7ac745db58195868fcbf9984675b65a	0	0	0	0	0	0	0	0	0	0	0	0	0	0	0	0	0	0	0	0	0	0	0	0	0	0	0	0	0	0	0	0	0	0	0	0	0	0	0	0	0	0	0	0	0	0	0	0	0
1a343ad1a60346817d277531cb0aacb6	0	0	0	0	0	0	0	0	0	0	0	0	0	0	0	0	0	0	0	0	0	0	0	0	0	0	0	0	0	0	0	0	0	0	0	0	0	0	0	0	0	0	0	0	0	0	0	0	0
027c7d278d187c21dcf851ee34b96afa	0	0	0	0	0	0	0	0	0	0	0	0	0	0	0	0	0	0	30	0	0	0	0	0	0	0	0	0	0	0	0	0	0	0	0	0	0	0	0	0	35	48	31	0	0	0	0	0	0
723ae80886261cf7721e8b68298dcbae	0	0	0	0	0	0	0	0	0	0	0	0	0	0	0	0	0	0	0	0	0	0	0	0	0	0	0	0	0	0	0	0	0	0	0	0	0	0	0	529	458	808	273	333	252	0	0	0	0
6b3aee6a4c27acc73ccae91dd07382b5	0	0	0	0	0	0	0	0	0	0	0	0	0	0	0	0	0	0	0	0	0	0	0	0	0	0	0	0	0	0	0	0	0	0	0	0	0	0	0	0	0	0	0	0	0	0	0	0	53
5c3c6d328e2863ace28ee7b9e0eeadfd	0	0	0	0	0	0	0	0	0	0	0	43	0	0	0	0	0	0	0	0	0	0	0	0	0	0	0	0	0	0	0	0	0	0	0	0	0	0	0	0	0	0	0	0	0	0	0	0	0
491f0c140303c13728204f1fe9a6eace	0	0	0	0	0	0	3	6	0	12	0	0	0	0	0	0	0	0	0	5	5	0	0	0	0	0	0	0	11	8	6	11	11	0	0	0	0	0	0	0	0	0	0	0	0	0	0	0	0
d5f2ad00d893f3d47bb4d0b06afc83a3	0	0	0	0	0	0	0	0	0	0	0	0	0	0	0	0	0	0	0	0	0	0	0	0	0	0	0	0	0	0	0	0	0	0	0	0	0	0	0	0	0	0	0	0	0	0	0	0	0
9d5b5a441530108172bf4f2b4e696f2d	203	264	192	269	158	166	69	30	37	96	66	214	0	0	0	29	0	43	0	0	25	0	0	0	0	0	0	0	0	0	0	0	0	0	3	0	4	11	38	112	131	121	93	70	68	0	0	0	22
70036b258e8090f96597b6dcfa908ffe	0	0	0	0	0	0	0	0	0	0	0	0	0	0	0	18	0	0	0	0	0	0	0	0	0	0	0	0	0	0	0	0	0	0	0	0	0	0	0	40	34	53	33	26	19	0	0	0	155
82580839f205266ae249339e3479692c	0	0	0	0	0	0	0	0	0	0	0	0	0	0	0	10	18	9	8	0	10	0	0	0	0	0	0	0	0	0	0	0	0	0	0	0	0	0	0	0	0	0	0	0	0	0	0	0	0
b3d67242401850515867d34ed14ba6bf	0	0	0	0	0	0	0	16	14	0	0	0	0	0	0	0	0	0	0	0	0	0	0	0	0	0	0	0	0	0	0	0	0	0	0	0	0	0	0	0	0	0	0	0	0	0	0	0	0
c549dfb2caae6fc2e8823b19be8b3650	0	0	0	0	0	0	0	0	0	0	0	0	0	0	0	0	0	0	0	0	0	0	0	0	0	0	0	21	18	19	22	17	15	0	0	0	0	0	0	0	0	0	0	0	0	0	0	0	0
ea6336527d2ee5aef0990f3bbbc22ff6	88	144	47	149	341	485	0	0	0	0	0	0	0	0	0	0	0	0	0	0	0	0	0	0	0	0	0	0	0	0	0	0	0	0	0	114	0	50	89	0	0	0	0	0	0	0	60	0	0
62daad6cc9b00c276f7bc87346cd49e1	0	0	0	0	0	0	0	0	0	0	0	0	0	0	0	28	0	0	0	30	41	0	0	0	0	0	0	47	0	51	26	21	20	0	0	0	0	0	0	0	0	0	0	0	0	0	0	0	0
155a2e05ea969babe24cbc1a940d58e1	0	0	0	0	0	0	0	0	0	0	0	0	0	0	0	0	0	0	0	0	0	0	0	0	9	0	0	98	107	103	217	197	179	0	0	0	0	0	0	0	0	0	0	0	0	0	0	0	0
ac3ffb54ee078d17e6d778cf52556b64	0	0	0	0	0	0	0	0	0	0	0	0	0	0	0	0	0	0	0	0	0	0	0	0	0	0	0	0	0	0	0	0	0	0	0	0	0	0	0	0	0	0	0	0	0	0	0	0	27
48d980e14358e387a3c99226ee66134e	0	0	0	0	0	0	0	0	0	0	0	0	0	0	0	0	0	0	0	0	0	0	0	0	0	0	0	0	0	0	0	0	0	0	0	0	0	0	0	0	0	0	0	0	0	0	0	0	248
2050215236c1d5e1b9e0255a09569475	0	0	0	0	0	0	0	19	0	0	0	0	0	0	0	0	0	0	0	0	0	0	0	0	0	0	0	0	0	0	0	0	0	0	0	0	0	0	0	0	0	0	0	0	0	0	0	0	22
5381efcfbf2d13808b800681ec51ae0c	0	0	0	0	0	0	0	0	0	0	0	0	0	0	0	0	0	0	0	0	0	0	0	0	0	0	0	0	0	0	0	0	0	0	0	0	0	0	0	0	0	0	0	0	0	0	0	0	0
3c1d170e88bb90ba13cdde1cd09ae828	0	0	0	0	0	0	0	0	0	0	0	0	0	0	0	0	0	0	0	0	0	0	0	0	0	0	0	0	0	0	0	0	0	0	0	0	0	0	0	0	0	0	0	0	0	0	0	0	0
7704b3eba38aa8190ecf251bf7a2becb	0	0	0	0	0	0	0	0	0	0	0	0	387	83	80	29	47	38	68	60	34	0	0	0	0	0	0	0	0	0	0	16	0	0	0	0	12	0	23	0	0	28	0	0	0	17	65	16	105
cdc8530886dabf96d272984dbf0b7d2c	0	0	15	0	0	0	215	238	163	109	116	143	0	0	0	25	28	25	17	0	14	0	0	0	0	0	0	0	0	0	0	0	0	0	0	0	0	0	0	34	21	27	0	0	29	0	0	0	0
4a29537256776c6e0e6c86212745fa9e	0	0	0	0	0	0	0	0	0	0	0	0	0	0	0	0	0	0	0	0	0	0	0	0	0	0	0	0	0	0	0	0	0	0	0	0	0	0	0	0	0	0	0	0	0	0	0	0	0
4efb46b60c5057c6a8d4c9a19d369d86	0	0	0	0	0	0	0	0	0	0	0	0	0	0	0	0	0	0	0	0	0	0	0	0	0	0	0	0	0	0	0	0	0	0	0	0	0	0	0	0	0	0	0	0	0	0	0	0	94
75360eee910020c9a8e4351cfe31cecd	0	0	0	0	0	0	0	0	0	0	0	0	0	0	0	0	0	0	0	0	0	0	0	0	0	0	0	0	0	0	0	0	0	0	0	0	0	0	0	0	0	0	0	0	0	0	0	0	0
f0a8528f63c743b215f00ef8ac8d99c5	0	0	0	0	0	0	0	0	0	0	0	0	0	0	0	0	0	0	0	0	0	0	0	0	0	0	0	0	0	0	0	0	0	0	0	0	0	0	0	0	0	0	0	0	0	0	0	0	0
04f50c7bbe2f4414e23c068ca4af526a	0	0	0	0	0	0	0	0	0	0	0	0	0	0	0	0	0	0	0	0	0	0	0	0	0	0	0	0	0	0	16	9	5	0	0	0	0	0	0	0	0	0	0	0	0	0	0	0	0
1284539224546d51ffa47ca4e8ac7301	0	0	0	0	0	0	0	0	0	0	0	0	0	0	0	0	0	0	0	0	0	0	0	0	0	0	0	0	0	0	0	0	0	0	0	0	0	0	0	0	0	0	0	0	0	0	0	0	0
53985a7f66d329a03d42c2d0171828f0	0	0	0	0	0	0	0	0	0	0	0	0	0	0	0	0	0	0	0	0	0	0	0	0	0	0	0	0	0	0	0	0	0	0	0	0	0	0	0	0	0	0	0	0	0	0	0	0	0
1bd7820afd0128fd490f6bcb101cabeb	0	0	0	0	0	0	0	0	0	0	0	0	0	0	0	20	0	15	0	35	31	0	0	0	0	0	0	10	0	36	0	0	0	0	0	0	0	0	0	0	0	0	0	0	0	0	0	0	0
f2cad604a51134f016d4115ecb5bca3c	2238	1585	2012	483	362	429	11	17	16	12	20	20	0	5	0	0	7	0	0	0	0	0	0	0	0	0	0	0	0	0	0	0	0	0	0	0	0	0	4	0	0	0	0	0	0	0	0	0	0
bbb77dbdac7361d1d9193df14f6ce436	0	0	0	0	0	0	0	0	0	0	0	0	0	0	0	0	0	0	0	0	0	0	0	0	0	0	0	0	0	0	0	0	0	0	0	0	0	0	0	28	12	24	15	22	17	0	0	0	0
813b5384ffa0e6c2425184632593350b	0	0	0	0	0	0	0	0	0	0	0	0	0	0	0	0	0	0	0	0	0	0	0	0	0	0	0	0	0	0	0	0	0	0	0	0	0	0	0	0	0	0	0	0	0	0	0	0	0
3b74a20a0c5cb6516e3c4d6ef1d86b82	0	0	0	0	0	0	0	0	0	0	0	0	0	0	0	0	0	0	37	0	18	0	0	0	0	0	0	0	0	0	0	0	0	0	0	0	0	0	0	0	0	0	0	0	0	0	0	0	0
b7f8fa29571c509fef4139f431d27b67	0	0	0	0	0	0	0	0	0	0	0	0	0	0	0	0	0	0	0	0	0	0	0	0	0	0	0	0	0	0	0	0	0	0	0	0	0	0	0	0	0	0	0	0	0	0	0	0	60
a3c01770be7485902942c66b05d732c6	0	0	0	0	0	0	0	0	0	0	0	0	0	0	0	0	0	0	0	0	0	0	0	0	0	0	0	0	0	0	19	0	7	0	0	0	0	0	0	0	0	0	0	0	0	0	0	0	45
fab7ce2f73da0503fdd2687b713b0593	0	0	0	0	0	0	0	0	0	0	0	0	0	0	0	0	0	0	0	0	0	0	0	0	0	0	0	0	0	0	0	0	0	0	0	0	0	0	0	0	0	0	0	0	0	0	0	0	0
dd8c8d60bfca3e1df01a4bbff8d3326e	0	0	0	0	0	0	0	0	0	0	0	0	0	0	0	0	0	0	49	77	68	0	0	0	0	0	0	0	13	27	0	0	0	0	0	0	0	0	0	0	0	0	0	0	0	0	0	0	19
abe9aed3c714c7d278d6fa5a5def27ff	0	0	0	0	0	0	0	0	0	0	0	0	0	0	0	0	0	0	0	0	0	0	0	0	0	0	0	0	0	0	0	0	0	0	0	0	0	0	0	0	0	0	0	0	0	0	0	0	76
cddf5f48f7903e1fde8ff0d33da43e23	0	0	0	0	0	0	0	0	0	0	0	0	0	0	0	0	0	0	0	0	0	0	0	0	0	0	0	0	0	0	0	0	0	0	0	0	0	0	0	0	0	0	0	0	0	0	0	0	0
cb4c4d6d7ca993c5e4348a9b4b9f6d4b	0	0	0	0	0	0	77	68	71	17	15	7	0	0	0	5	0	0	0	11	0	0	0	0	0	0	0	0	0	7	0	0	0	0	0	0	0	0	0	0	5	9	0	0	0	0	0	0	6
3e9096255c2cc259bb4ebc8101372e43	0	0	0	0	0	0	30	29	49	121	19	202	0	0	0	189	219	106	34	25	67	0	0	0	0	0	0	0	0	0	0	0	0	0	0	0	0	0	0	2	4	8	8	6	6	0	0	0	0
f6b15732034f7a11bca48394a61f46b5	0	0	0	0	0	0	0	0	0	0	0	0	0	0	0	0	0	0	0	0	0	0	0	0	0	0	0	0	0	0	0	0	0	0	0	0	0	0	0	0	0	0	0	0	0	0	0	0	0
7daa79a99b105596ae72897741f06389	0	0	0	0	0	0	0	0	0	0	0	0	0	0	0	0	12	16	16	7	11	0	0	0	0	0	0	0	0	0	0	0	0	0	0	0	0	0	0	0	0	0	0	0	6	0	0	0	0
ce44ff85cc48186b54d1ac97fa521bc6	0	0	0	0	0	0	30	47	24	0	25	20	0	0	0	37	42	25	39	0	26	0	0	0	0	0	0	0	0	0	0	0	0	0	0	0	0	0	0	0	0	35	0	0	19	0	0	0	0
5df6c7742cacdbc09a7facffa4ef5a34	0	0	0	0	0	0	0	0	0	0	0	0	0	0	0	0	0	0	0	0	0	0	0	0	0	0	0	0	0	0	0	0	0	0	0	0	0	0	0	0	0	0	0	0	0	0	0	0	0
d73aa323dd54b718dd441f73dd1bcba6	10	0	8	0	0	0	46	47	32	66	39	50	0	0	0	32	14	0	0	0	0	0	0	0	0	0	0	0	0	0	0	0	0	0	0	0	0	0	0	28	21	50	0	28	0	7	10	0	161
62e8e79f7dfdaf8be5ed02482a4c07f2	0	0	0	0	0	0	0	0	0	0	0	0	0	0	0	0	0	10	0	0	0	0	0	0	0	0	0	0	0	0	0	0	0	0	0	0	0	0	0	44	41	67	53	43	52	0	0	0	0
bf72eb76b4e33adce6fe57fef9420bb7	0	0	0	0	0	0	0	0	0	0	0	0	0	0	0	0	0	0	0	0	0	0	0	0	0	0	0	0	16	0	0	0	0	0	0	0	0	0	0	0	0	0	0	0	0	0	0	0	0
db737006759c68e97c437f26cb3ede6c	0	0	0	0	0	0	0	0	0	0	0	0	0	0	0	0	0	0	0	0	0	0	0	0	0	0	0	0	30	24	0	0	0	0	0	0	0	0	0	0	0	0	0	0	0	0	0	0	0
d8ef2172ca546df2194d921ecf90aae1	0	0	0	0	0	0	0	0	0	0	0	0	0	0	0	0	0	0	0	0	0	0	0	0	0	0	0	0	0	0	0	0	0	0	0	0	0	0	0	0	0	0	0	0	0	0	0	0	0
0e5eaa16d35f72b0ef9704a125a45ea1	0	0	0	0	0	0	0	0	0	0	0	0	0	0	0	0	0	0	0	0	0	0	0	0	0	0	0	0	0	0	0	0	0	0	0	0	0	0	0	0	0	0	0	0	0	0	0	0	0
acb7f4c48511e455255ffb92b953da7d	0	0	0	0	0	0	62	29	36	0	23	0	0	0	0	0	0	0	0	0	0	0	0	0	0	0	0	0	0	0	0	0	0	0	0	0	0	0	16	308	334	645	177	197	162	0	0	0	63
711af0af5042d236bca86357e8b48ed8	0	0	0	0	0	0	36	39	21	43	38	36	0	0	0	54	69	70	43	44	37	0	0	0	0	0	0	0	0	0	0	0	0	0	0	0	0	0	0	46	45	70	29	27	22	0	0	0	71
dbf6b14f578c6f23943236525814805c	0	0	0	0	0	0	0	0	0	0	0	0	0	0	0	0	0	0	0	0	0	0	0	0	0	0	0	0	0	0	0	0	0	0	0	0	0	0	0	0	0	0	0	0	0	0	0	0	0
828e560bb958e218155629335de21d35	0	0	29	0	0	0	32	0	41	0	46	31	0	0	0	282	287	262	228	246	229	0	0	0	0	0	0	0	0	0	0	0	0	0	0	0	0	0	0	156	92	153	105	136	114	0	0	0	0
eecf51418aca7522ed970c03176c8d36	0	0	0	0	0	0	171	160	130	166	90	164	0	0	0	91	106	62	35	50	26	0	0	0	0	0	0	0	0	0	0	0	0	0	0	0	0	0	0	136	132	152	63	73	90	0	0	0	50
2d30211ca83dbaba57bb7d08b25f6cee	0	0	0	0	0	0	0	0	0	0	0	0	0	0	0	0	0	0	0	0	0	0	0	0	0	0	0	0	0	0	0	0	0	0	0	0	0	0	0	0	0	0	0	0	0	0	0	0	0
52d6568381c4333215ff4a5a9749436a	0	0	0	0	0	0	0	0	0	0	0	0	0	0	0	0	0	0	0	0	0	0	0	0	0	0	0	0	0	0	0	0	0	0	0	0	0	0	0	0	0	0	0	0	0	0	0	0	0
2d6f711717d224fb8b6d346719c65113	0	0	0	0	0	0	0	0	0	0	0	0	0	0	0	0	0	0	0	0	0	0	0	0	0	0	0	0	0	0	0	0	0	0	0	0	0	0	0	0	0	0	0	0	0	0	0	0	0
eb9d387e0bb085536ac938328c38d917	0	0	0	0	0	0	0	0	0	0	0	0	0	0	0	0	0	0	0	0	0	0	0	0	0	0	0	0	0	0	0	0	0	0	0	0	0	0	0	0	0	0	0	0	0	0	0	0	19
0a53ec9d38504e4c657ec0862891aae6	0	0	0	0	0	0	0	0	0	0	0	0	0	0	0	0	0	0	0	0	0	0	0	0	0	0	0	0	0	0	0	0	0	0	0	0	0	0	0	0	0	0	0	0	0	0	0	0	0
c3557dc2960a8a45529965436c06e930	0	0	0	0	0	0	0	0	0	0	0	0	0	0	0	0	0	0	0	0	0	0	0	0	0	0	0	0	0	0	0	0	0	0	0	0	0	0	0	0	0	0	0	0	0	0	0	0	0
e0833686a5836a3906885f47fe52e556	0	0	0	0	0	0	0	0	0	0	0	0	0	0	0	0	0	0	0	0	0	0	0	0	0	0	0	0	0	0	0	0	0	0	0	0	0	0	0	0	0	0	0	0	0	0	0	0	0
d2ade3d733dc20a559e827cdc9de4fbe	0	0	0	0	0	0	0	0	0	0	0	0	0	0	0	0	0	0	0	0	0	0	0	0	0	0	0	101	65	35	90	71	70	0	0	0	0	0	0	0	0	0	0	0	0	0	0	0	0
a5897024e79946fdc038ca2ec48bf453	0	0	0	0	0	0	0	0	0	0	0	0	0	0	0	0	0	0	0	0	0	0	0	0	0	0	0	0	0	0	0	0	0	0	0	0	0	0	0	0	0	0	0	0	0	0	0	0	0
4f1dea61790aecf64c3249a76961c32b	0	0	0	0	0	0	0	0	0	0	0	0	0	0	0	0	0	0	0	0	0	0	0	0	0	0	0	0	0	0	5	0	8	0	0	0	0	0	0	0	0	0	0	0	0	0	0	0	34
df0a14017cb09d14ba329a475838b64c	0	0	0	0	0	0	0	0	0	0	0	0	0	0	0	0	0	0	0	0	0	0	0	0	0	0	0	0	0	0	0	0	0	0	0	0	0	0	0	0	0	0	0	0	0	0	0	0	7
12f1740eda1946e03750896f1f7d7630	0	0	0	0	0	0	0	0	0	0	0	0	0	0	0	0	0	0	0	0	0	0	0	0	0	0	0	0	0	0	0	0	0	0	0	0	0	0	0	0	0	0	0	0	3	0	0	0	17
6c1f0e24668af7c7a03041230fac1253	0	0	0	0	0	0	0	0	0	0	0	0	0	0	0	0	0	0	0	0	0	0	0	0	0	0	0	0	0	0	0	0	0	0	0	0	0	0	0	0	0	0	0	0	0	0	0	0	0
5668b14cd6e05219a8fd4cacbc9bad7c	0	0	0	0	0	0	0	0	0	0	0	0	0	0	0	0	0	0	0	0	0	0	0	0	0	0	0	0	0	0	0	0	0	0	0	0	0	0	0	0	0	0	0	0	0	0	0	0	0
74c0ef62c09322126d63237f18bd3111	0	0	0	0	0	0	0	0	0	0	0	0	0	0	0	0	0	0	0	0	0	0	0	0	0	0	0	0	0	0	0	0	0	0	0	0	0	0	0	0	0	0	0	0	0	0	0	0	0
01bcc1e78856351fad8a0078342f3f52	0	0	0	0	0	0	41	58	35	16	0	23	0	0	0	0	22	0	0	0	0	0	0	0	0	0	0	0	0	0	0	0	10	0	0	0	0	0	0	0	0	0	0	0	0	0	0	0	0
5b311493827eb739dd4f5c418961cdd4	0	0	0	0	0	0	0	0	0	0	0	0	0	0	0	0	0	0	0	0	0	0	0	0	0	0	0	0	0	0	0	0	0	0	0	0	0	0	0	0	0	0	0	0	0	0	0	0	8
b5295172e6c0b86fb736995b90829e37	0	0	0	0	0	0	0	0	0	0	0	0	0	0	0	0	0	0	0	0	0	0	0	0	0	0	0	0	0	0	0	0	0	14	10	0	8	5	22	20	17	38	14	12	8	0	0	0	0
6436a7266d2275ac9f2dac6ed7d7b231	0	0	4	0	0	0	40	0	0	28	0	0	0	0	0	25	53	24	0	0	17	0	0	0	0	0	0	82	46	52	75	81	20	0	0	0	0	0	0	0	0	14	0	0	0	0	0	0	0
91da541d68a62853f945dcd3a2801ca7	0	0	0	0	0	0	0	0	0	0	0	0	0	0	0	0	0	0	0	31	19	0	0	0	0	0	0	0	0	0	0	0	0	0	0	0	0	0	0	0	0	0	0	0	0	0	0	0	0
b7b162821b88054ff8ff4cc3505ce036	587	452	3852	3434	2053	889	0	25	0	0	39	166	69	58	43	30	58	21	67	55	45	0	0	0	0	0	0	0	0	0	0	0	0	0	0	30	168	139	357	0	0	23	0	0	0	75	1418	65	31
40c87b4d71ab67421297d5aa040b3e32	0	0	0	0	0	0	0	0	0	0	0	0	0	0	0	0	0	0	0	0	0	0	0	0	0	0	0	0	0	13	0	0	0	0	0	0	0	0	0	0	0	0	0	0	0	0	0	0	0
99ca9bb1c4f9beebabfa2985ec36873d	0	0	0	0	0	0	0	0	0	0	0	0	0	0	0	0	0	0	0	0	0	0	0	0	0	0	0	0	0	0	0	0	0	0	0	0	0	0	0	0	0	0	0	0	0	0	0	0	0
3444fed6f592845d6b4dc791b8abd374	0	0	0	0	0	0	0	0	11	0	17	0	0	0	0	0	0	0	0	0	0	0	0	0	0	0	0	0	0	0	0	0	0	0	0	0	0	0	0	0	0	5	0	0	0	0	0	0	0
502b40a398dd757b9bcd2b5f090e08d9	0	0	0	0	0	0	0	0	0	0	0	0	0	0	0	0	0	0	0	0	0	0	0	0	0	0	0	131	138	109	154	123	75	0	0	0	0	0	0	0	0	0	0	0	0	0	0	0	0
e97a3b72dd386556b6b68446fa4c96fb	0	0	0	0	0	0	0	0	0	0	0	0	0	0	0	0	0	0	0	0	0	0	0	0	0	0	0	0	0	0	0	0	0	0	0	0	0	0	0	0	0	0	0	0	0	0	0	0	0
1dbd531836fc83d8d439f5317a6b4f29	0	0	0	0	0	0	0	0	0	0	0	0	0	0	0	0	0	0	0	0	0	0	0	0	0	0	0	0	0	0	0	0	0	0	0	0	0	0	0	0	0	0	0	0	0	0	0	0	0
bf3c3a7f5701380ef12b5de918a55f03	0	0	0	0	0	0	0	0	0	0	0	0	0	0	0	0	0	0	0	0	0	0	0	0	0	0	0	13	0	17	0	0	0	0	0	0	0	0	0	0	0	0	0	0	0	0	0	0	0
7366858e88ec1c3cbea38c8154779252	0	0	0	0	0	0	98	90	87	122	89	249	0	0	0	0	16	11	0	0	0	0	0	0	0	0	0	0	0	0	0	0	0	0	0	0	0	0	0	0	0	23	0	0	0	0	0	0	0
2a3878bf98d610edc168817b09826a8f	0	0	0	0	0	0	0	0	0	0	0	0	0	0	0	0	0	0	0	0	0	0	0	0	0	0	0	0	0	0	0	0	0	0	0	0	0	0	0	0	0	0	0	0	0	0	0	0	255
16f1eddf40e1b9216b92e8ca71c9a60f	0	0	0	0	0	0	0	0	0	0	0	0	0	0	0	0	0	0	0	0	0	0	0	0	0	0	0	0	0	0	0	0	0	0	0	0	0	0	0	0	0	0	0	0	0	0	0	0	0
deb0190d24123eb45ff41c6ed13b550b	0	0	0	0	0	0	0	0	0	0	0	0	0	0	0	0	0	0	0	0	0	0	0	0	0	0	0	0	0	0	0	0	0	0	0	0	0	0	0	0	0	0	0	0	0	0	0	0	0
31f4d4b0020e4b0dd8f09066228ca0dd	0	0	0	0	0	0	0	0	0	0	0	0	0	0	0	11	12	0	0	12	28	0	0	0	0	0	0	0	0	0	0	0	0	0	0	0	0	0	0	0	0	0	0	0	0	0	0	0	0
99d22d7a4925d99b9db17b46a6aa32f2	0	0	0	0	0	0	0	0	0	0	0	0	0	0	0	0	0	0	0	0	0	0	0	0	0	0	0	0	0	0	0	0	0	0	0	0	0	0	0	0	0	0	0	0	0	0	0	0	0
b0b484f6a90419f73f18b5cfdb848acd	0	0	0	0	0	0	0	0	0	0	0	0	0	0	0	0	0	0	0	0	0	0	0	0	0	0	0	0	0	0	0	0	0	0	0	0	0	0	0	0	0	0	0	0	0	0	0	0	0
6d502d9cff3d8d657a77f0fb1f135c0a	0	0	0	0	0	0	0	0	0	19	22	0	0	0	0	0	0	0	0	0	0	0	0	0	0	0	0	0	0	0	0	0	0	0	0	0	0	0	0	0	0	0	0	0	0	0	0	0	0
cbb6c7452e7c8aef6fac9ed75681cc1a	0	0	0	0	0	0	0	0	0	0	0	0	0	0	0	0	0	0	0	0	0	0	0	0	0	0	0	0	0	0	0	0	0	0	0	0	0	0	0	0	0	0	0	0	0	0	0	0	0
a78ca357d7857b382759ff4f0eddf591	0	0	0	0	0	0	0	0	0	0	0	0	0	0	0	0	0	0	0	0	0	0	0	0	0	0	0	91	87	64	65	64	48	0	0	0	0	0	0	0	0	0	0	0	0	0	0	0	0
0fb92bbfd195ec93e9b03654cfd8464e	0	0	0	0	0	0	0	0	0	0	31	0	0	0	0	0	0	0	0	0	0	0	0	0	0	0	0	0	0	0	0	0	0	0	0	0	0	0	0	0	0	0	0	0	0	0	0	0	0
21ba31ad049e3b0af75c2dad3fd0e218	0	0	0	0	0	0	0	0	0	0	0	0	0	0	0	24	0	0	32	0	0	0	0	0	0	0	0	9	0	15	0	5	0	0	0	0	0	0	0	0	0	0	0	0	0	0	0	0	0
51dfec1caf2713cc5c11f20ee9e6e26b	0	0	0	0	0	0	0	0	0	0	0	0	0	0	0	0	0	0	0	0	0	0	0	0	0	0	0	0	0	0	0	0	0	0	0	0	0	0	0	15	26	19	8	13	18	0	0	0	0
f4398566762e76207731407bdca72051	0	0	0	0	0	0	0	0	0	0	0	0	0	0	0	0	0	0	0	0	0	0	0	0	0	0	0	0	0	0	0	0	0	0	0	0	0	0	0	0	0	0	0	0	0	0	0	0	0
a9d32ddcad6925fbeeaca1c0e7c84893	0	0	0	0	0	0	0	0	0	0	0	0	29	0	0	16	17	11	0	0	0	0	0	0	0	0	0	0	0	0	0	0	0	0	0	0	0	0	28	8	0	0	0	0	11	0	6	4	91
e880549033394e4221035905b7b7ed96	0	0	0	0	0	0	0	0	0	0	0	0	0	0	0	0	0	0	0	0	0	0	0	0	0	0	0	0	0	0	0	0	0	0	0	0	0	0	0	0	0	0	0	0	0	0	0	0	0
c425f53c03b7d4d0db22d7a4c150ca6a	0	0	0	0	0	0	0	0	0	0	0	0	0	0	0	0	0	0	0	0	0	0	0	0	0	0	7	0	18	14	46	27	28	0	0	0	0	0	0	0	0	0	0	0	0	0	0	0	0
3c25680e1711aadea5ab81e48671e2ae	0	0	0	0	0	0	0	0	0	0	0	0	0	0	0	87	97	80	37	62	53	0	0	0	0	0	0	0	0	0	0	0	0	0	0	0	0	0	0	91	63	104	39	47	55	0	0	0	0
4ea75aac250a05d217d9511bdc781a46	0	0	0	0	0	0	0	0	0	0	0	0	0	0	19	455	449	312	406	333	302	0	0	0	0	0	0	0	0	0	0	0	0	0	0	0	0	0	0	0	0	0	0	0	0	0	0	0	0
a7098b123b4ee05c28ef10c7d22d745b	0	0	0	0	0	0	0	0	0	0	0	0	0	0	0	0	0	0	0	0	0	0	0	0	0	0	0	61	76	105	152	151	145	0	0	0	0	0	0	0	0	0	0	0	0	0	0	0	0
9be56b694c3d38788f8e8bd4334bd862	0	0	0	0	0	0	0	0	0	0	0	5	0	0	0	120	95	70	55	31	54	0	0	0	0	0	0	0	0	0	0	0	0	0	0	0	0	0	4	156	136	172	76	93	79	0	0	0	50
68934767b1ae824edcce18746f2a64ac	0	0	0	0	0	0	0	0	0	0	0	0	0	0	0	0	0	0	0	0	0	0	0	0	0	0	0	0	0	0	0	0	0	0	0	0	0	0	0	0	0	0	0	0	0	0	0	0	0
4dd8477db33d3d995c7903cbe09eaa6d	0	0	0	0	0	0	19	25	20	21	14	22	0	0	0	0	21	18	31	37	28	0	0	0	0	0	0	0	13	0	18	0	0	0	0	0	0	0	0	0	0	17	0	0	25	0	5	0	39
8cd430e395aa8fc1c9bfb820a0708dc0	0	0	0	0	0	0	0	0	0	0	0	0	0	0	0	0	0	0	0	0	0	0	0	0	0	0	0	0	0	0	0	0	0	0	0	0	0	0	0	0	0	0	0	0	0	0	0	0	0
ff21fb4996a243299cd2c8cf82ff1651	0	0	0	0	0	0	0	0	0	0	0	0	0	0	0	0	0	0	0	0	0	0	0	0	0	0	0	0	0	0	0	0	0	0	0	0	0	0	0	0	0	0	0	0	0	0	0	0	0
5342d4711395d118f0217964e6068eb3	0	0	0	0	0	0	0	0	0	0	0	0	0	0	0	8	16	0	8	0	0	0	0	0	0	0	0	0	0	0	0	0	0	45	0	0	0	0	29	0	0	32	13	23	0	0	0	0	0
fd5506571acedf966ce01b9d415b6c1b	0	0	0	0	0	0	0	0	0	0	0	0	0	0	0	0	0	0	0	0	0	0	0	0	0	0	0	0	0	0	0	0	0	0	0	0	0	0	0	0	0	0	0	0	0	0	0	0	36
9ebfd34dfe6fc945b5f6cfde847b940f	0	0	0	0	0	0	0	0	0	0	0	0	0	0	0	0	0	0	0	0	0	0	0	0	0	0	0	0	0	0	0	0	0	0	0	0	0	0	0	0	0	0	0	0	0	0	0	0	14
2e9cef72cdc401d7b3507bb02b7450ed	0	0	0	0	0	0	0	0	0	0	0	0	0	0	0	0	0	0	0	0	0	0	0	0	0	0	0	0	0	0	0	0	0	0	0	0	0	0	0	0	0	0	0	0	0	0	0	0	0
4d2ab97093a15410036c5a161d8b2d0a	0	0	0	0	0	0	0	0	0	0	0	0	0	0	0	0	0	0	0	0	0	0	0	0	0	0	0	0	0	0	0	0	0	0	0	0	0	0	0	0	0	0	0	0	0	0	0	0	0
906205039a34d35e852bb064903aa2c5	0	0	0	0	0	0	0	0	0	0	0	0	0	0	0	0	0	0	0	0	0	0	0	0	0	0	0	0	0	0	0	0	0	0	0	0	0	0	0	0	0	0	0	0	0	0	0	0	0
988d5ad8f1bfb357975a3921862205f8	0	0	0	0	0	0	0	0	0	0	0	0	0	0	0	0	0	0	0	0	0	0	0	0	0	0	0	0	0	0	0	0	0	0	0	0	0	0	0	0	0	0	0	0	0	0	0	0	0
478a6dabd66921164ee221116bb2b7c8	0	0	0	0	0	0	0	0	0	0	0	0	0	0	0	0	0	0	0	0	0	0	0	0	0	0	0	0	0	0	0	0	0	0	0	0	0	0	0	105	125	189	71	69	93	0	0	0	18
61f12191d56237195c6deecac538dc55	0	0	0	0	0	0	0	0	0	0	0	0	0	0	0	0	0	0	0	0	0	0	0	0	0	0	0	0	0	0	0	0	0	0	0	0	0	0	0	0	0	0	0	0	0	0	0	0	0
c464b15291adb55b22de3c2484f5ae84	0	0	0	0	0	0	0	0	0	0	0	0	0	0	0	0	0	0	0	0	0	0	0	0	0	0	0	0	0	0	0	0	0	0	0	0	0	0	0	0	0	0	0	0	0	0	0	0	0
eca838f0552c62c023ef61bffe22fc58	0	0	0	0	0	0	0	0	0	0	0	0	0	0	0	0	0	0	0	0	0	0	0	0	0	0	0	0	0	0	10	0	0	0	0	0	0	0	0	0	0	0	0	0	0	0	0	0	10
5879d16318683f937b9015295ae5d2f7	0	0	0	0	0	0	0	0	0	0	0	0	0	0	0	0	0	0	0	0	0	0	0	0	0	0	0	0	0	0	0	0	0	0	0	0	0	0	0	0	0	0	0	0	0	0	0	0	12
d9732883c71261e4ee3fd4d7b44444c6	0	0	8	0	0	0	90	91	33	88	54	136	5	0	0	102	150	131	202	218	271	0	0	0	0	0	0	0	0	0	0	0	0	0	0	0	0	0	0	218	121	294	148	128	149	0	0	0	21
c5f7052a76670b00a65319201603649e	0	0	0	0	0	0	0	0	0	0	0	0	0	0	0	28	36	20	20	0	0	0	0	0	0	0	0	0	0	0	0	0	0	0	0	0	0	0	0	13	13	13	0	0	0	0	0	0	0
4b3baaacc80e89c2eef4a6667e0b4991	0	0	0	0	0	0	0	0	0	0	0	0	0	0	0	0	0	0	0	0	0	0	0	0	0	0	0	0	0	0	0	0	0	0	0	0	0	0	0	0	0	0	0	0	0	0	0	7	106
ca7b9f2008e7acb1d2533532288a9057	0	0	0	6	0	0	180	109	182	113	94	72	0	0	0	26	0	21	0	24	29	0	0	0	0	0	0	0	0	0	0	0	0	0	0	0	0	0	0	0	0	0	0	0	0	0	0	0	0
167f0af8ee37cbc8328af39c0c198762	0	0	0	0	0	0	0	0	0	0	0	0	0	0	0	0	0	0	0	0	0	0	0	0	0	0	0	0	0	0	0	0	0	0	0	0	0	0	0	0	0	0	0	0	0	0	0	0	0
8c06ce08ab19587c89fe925ea652ca98	0	0	0	0	0	0	22	33	0	9	13	12	0	0	0	104	121	82	64	56	77	0	0	0	0	0	0	0	0	0	0	0	0	0	0	0	0	0	0	252	203	231	113	133	104	0	0	0	37
3eb554a2a961a7f1878ea7e58f45164e	0	0	0	0	0	0	0	0	0	0	0	0	0	0	0	0	0	0	0	0	0	0	0	0	0	0	0	0	14	0	0	0	0	0	0	0	0	0	0	8	0	0	0	0	0	0	0	0	0
78941f5b5b3ef48708a08e4d11a1fc9b	0	0	0	0	0	0	0	0	0	0	0	0	0	0	0	0	0	0	0	0	0	0	0	0	0	0	0	0	0	0	0	0	0	0	0	0	0	0	0	0	0	0	0	0	0	0	0	0	0
bf35ace93d349ab2e025886c3b4a8c5e	0	0	0	0	0	0	0	0	0	0	0	0	0	0	0	0	0	0	0	0	0	0	0	0	0	0	0	0	0	0	0	0	0	0	0	0	0	0	0	0	0	0	0	0	0	0	0	0	0
c118b27ea6dbf92ab7cfd92cca6f0a3c	0	0	0	0	0	0	0	0	0	0	0	0	0	0	0	0	0	0	0	0	0	0	0	0	0	0	0	0	0	0	0	0	0	0	0	0	0	0	0	0	0	0	0	0	0	0	0	0	0
42144bf542912dee8a3c72caac73dae5	0	0	0	0	0	0	0	0	0	0	0	0	0	0	0	0	0	0	0	0	0	0	0	0	0	0	0	0	0	0	0	0	0	0	0	0	0	0	0	0	0	0	0	0	0	0	0	0	0
b5d5b4257a5f9a836315f5896d4a47da	0	0	0	0	0	0	0	0	0	0	0	0	0	0	0	0	0	0	0	0	0	0	0	0	0	0	0	0	0	0	0	0	0	0	0	0	0	0	0	0	0	0	0	0	0	0	0	0	0
ee7561390189a3a727424e4b866a0479	0	0	0	0	0	0	0	0	0	0	0	0	0	0	0	0	0	0	0	0	0	0	0	0	0	0	0	0	0	0	0	0	0	0	0	0	0	0	0	0	0	0	0	0	0	0	0	0	0
c81f8f445cd68c46d34c8f9050d81d08	0	0	0	0	0	0	0	0	0	0	0	0	0	0	0	0	0	0	0	0	0	0	0	0	0	0	0	0	0	0	0	0	0	0	0	0	0	0	0	0	0	0	0	0	0	0	0	0	0
11f4e2547c7b2f9f781a8648c6754127	0	0	0	0	0	0	0	0	0	0	0	0	0	0	0	0	0	0	0	0	0	0	0	0	0	0	0	0	0	0	0	0	0	0	0	0	0	0	0	0	0	0	0	0	0	0	0	0	0
65285c7dd0deca6a98dbf2fd9a01f79f	0	0	0	0	0	0	0	0	0	0	0	0	0	0	0	0	0	9	0	5	0	0	0	0	0	0	0	0	0	7	0	0	0	0	0	0	0	0	0	0	0	0	0	0	0	0	0	0	0
8828c5f1ad414dc60325955e83e62746	0	0	0	0	0	0	0	0	0	0	0	0	0	0	0	9	0	0	0	0	0	0	0	0	0	0	0	0	0	0	0	0	0	0	0	0	0	0	0	0	0	0	0	0	0	0	14	0	130
fca771674e8999981546abc23f72a3eb	0	0	0	0	0	0	0	0	0	0	0	0	0	0	0	0	10	12	32	13	19	0	0	0	0	0	0	0	0	0	0	0	0	0	0	0	0	0	0	0	0	7	0	0	0	0	0	0	15
365a3163abf3def8cc7157ce105a2034	0	0	0	0	0	0	0	0	0	0	0	0	0	0	0	0	0	0	0	0	0	0	0	0	0	0	0	0	0	0	0	0	0	0	0	0	0	0	0	0	0	0	0	0	0	0	0	0	0
a2ce354d7f0072d6603f6ebab7fbb524	0	0	0	0	0	0	0	0	0	0	0	0	0	0	0	0	0	0	0	0	0	0	0	0	0	0	0	0	0	0	0	0	0	0	0	0	0	0	0	0	0	0	0	0	0	0	0	0	34
904699a2489b56bf5e60a62a70ab219c	0	0	0	0	0	0	6	0	0	0	0	21	0	0	0	0	0	4	0	0	0	0	0	0	0	0	0	0	0	0	0	0	0	0	0	0	0	0	0	0	2	7	3	0	0	0	0	4	1517
65719fded589524d988ca6cf2f610f0f	0	0	0	0	0	0	0	0	0	0	0	0	0	0	0	0	0	0	0	0	0	0	0	0	0	0	0	0	0	0	0	0	0	0	0	0	0	0	0	0	0	0	0	0	0	0	0	0	0
bb897b2e7c090c159ca65629a2ede770	0	0	0	0	0	0	0	0	0	0	0	0	0	0	0	0	0	0	0	0	0	0	0	0	0	0	0	0	0	0	0	0	0	0	0	0	0	0	0	0	0	0	0	0	0	0	0	0	0
17d7b883256b0bd84b2513c09d6d795c	0	0	0	0	0	0	0	28	0	17	0	0	0	6	0	22	26	0	0	0	0	0	0	0	10	0	0	283	327	250	321	296	189	0	0	0	0	0	0	0	0	0	0	19	18	0	0	0	0
1327ff22c2067435d114e8ea75cefd95	0	0	0	0	0	0	20	23	28	27	0	11	0	0	0	0	0	0	0	0	0	0	0	0	0	0	0	0	0	0	0	0	0	0	0	2	0	0	0	0	0	0	0	0	0	0	0	0	0
077241b823a43a225d95704db6bd6c84	0	0	0	0	0	0	0	0	0	0	0	0	0	0	0	0	0	0	0	0	0	0	0	0	0	0	0	0	0	0	0	0	0	685	984	0	0	13	39	74	90	126	49	70	68	0	0	0	23
55d3b0a32db6ff069fed76ee6d136ebf	0	0	0	0	0	0	0	0	0	0	0	0	0	0	0	0	0	0	0	0	0	0	0	0	0	0	0	0	0	0	0	0	0	0	0	0	0	0	0	0	0	0	0	0	0	0	0	0	0
8dfb57588bc5a64c3079ca0f797b9911	0	0	0	0	0	0	0	0	0	0	0	0	0	0	0	0	0	0	0	0	14	0	0	0	0	0	0	11	17	0	0	0	0	0	0	0	0	0	0	0	0	0	0	0	0	0	0	0	0
42375699bd6c70737c3e92b1378f402d	0	0	0	0	3	0	14	0	0	0	13	12	0	0	0	0	0	13	0	16	18	0	0	0	0	0	0	0	0	0	12	11	7	0	0	0	0	0	3	0	0	0	0	0	0	0	0	0	0
6a3090cbefcb0d48fbe67215dfd19dbf	16	14	18	0	0	0	0	0	0	35	0	0	0	0	0	0	0	0	0	0	0	0	0	0	0	0	0	0	0	0	0	0	0	0	0	0	0	0	0	0	0	0	0	11	0	0	0	0	0
f3797936e5b6bd7feb01c841cd0e74b5	0	0	0	0	0	0	0	0	0	0	0	0	0	0	0	0	0	0	0	0	0	0	0	0	0	0	0	0	0	0	0	0	0	0	0	0	0	0	0	0	0	0	0	0	0	0	0	0	34
f85d33d0729042a91f8dd7de97041a6d	0	0	0	0	0	0	0	0	0	0	0	0	0	0	0	0	0	0	0	0	0	0	0	0	0	0	0	0	0	0	0	0	0	0	0	0	0	0	0	0	0	0	0	0	0	0	0	0	0
a3fa972c40861bb5c74d188afc4704be	0	0	0	0	0	0	0	5	0	7	9	3	0	0	0	21	14	7	10	9	14	0	0	0	0	0	0	200	138	51	77	56	48	0	0	0	0	0	0	0	0	0	0	10	11	0	0	0	0
9b279f081f0ffee64f9529a2774bf595	0	0	0	0	0	0	0	0	0	0	0	0	0	0	0	0	0	0	0	0	0	0	0	0	0	0	0	0	0	0	0	0	0	0	0	0	0	0	0	0	0	0	0	0	0	0	0	0	72
bd13a7f612e6477b7f5c94282018ff40	0	0	0	0	0	0	0	0	0	0	0	0	0	0	0	0	0	0	0	0	0	0	0	0	0	0	0	0	0	0	0	0	0	0	0	0	0	0	0	0	0	0	0	0	0	0	0	0	0
acc9bd4a174ec8f56a0139549c92108e	0	0	0	0	0	0	0	0	0	0	0	0	0	0	0	0	0	0	0	0	0	0	0	0	0	0	0	0	0	0	0	0	0	0	0	0	0	0	0	0	0	0	0	0	0	0	0	0	23
cd50246f081279d7e057e802a2168159	0	0	0	0	0	0	0	0	0	0	0	0	0	0	0	0	0	0	0	0	0	0	0	0	0	0	0	0	0	0	0	0	0	0	0	0	0	0	0	0	0	0	0	0	0	4	0	5	45
b4180f3197b1d62794af1c3da8423dec	0	0	0	0	0	0	106	83	83	0	0	36	0	0	0	0	0	0	0	0	0	0	0	0	0	0	0	0	0	0	0	0	0	0	0	0	0	0	0	0	0	0	0	0	0	0	0	0	0
b878759b3850cf23371ea6682d1f7f80	0	0	0	0	0	0	0	0	0	0	0	0	0	0	0	0	0	0	0	0	0	0	0	0	0	0	0	0	0	0	0	0	0	0	0	0	0	0	0	0	0	0	0	0	0	0	0	0	0
f5de5fb0dced559b5a075203ee1cb258	0	0	0	0	0	0	0	0	0	0	0	0	0	0	0	0	0	0	0	0	0	0	0	0	0	0	0	0	0	0	0	0	0	0	0	0	0	0	0	0	0	0	0	0	0	0	0	0	0
8470b46416635495b52cef72b0c6becd	0	0	0	0	0	0	0	0	0	0	0	0	0	0	0	0	0	0	0	0	0	0	0	0	0	0	0	0	0	0	0	0	0	0	0	0	0	0	0	0	0	0	0	0	0	0	0	0	0
7ac216457831f4cd09c7331d564ffbea	0	0	0	0	0	0	0	0	0	0	0	0	0	0	0	0	0	0	0	0	0	0	0	0	0	0	0	0	0	0	0	0	0	0	0	0	0	0	0	0	0	0	0	0	0	0	0	0	0
e8e8a2054c3ec0043a9963c894325694	0	0	0	0	0	0	0	0	0	0	0	0	0	0	0	48	36	0	0	44	37	0	0	0	0	0	0	0	0	0	0	0	0	0	0	0	0	0	0	0	0	0	0	0	0	0	0	0	0
b94eb7ac562c35c32e7f7f89310e9093	0	0	0	0	0	0	0	0	0	0	0	0	0	0	0	26	20	23	43	48	44	0	0	0	0	0	0	0	0	0	0	0	0	0	0	0	0	0	0	0	0	0	0	0	0	0	0	0	0
aa9a876d52635623039e17f17c0bbf04	0	0	0	0	0	0	0	0	0	0	0	0	0	0	0	42	0	0	0	0	54	0	0	0	0	0	0	0	0	0	0	0	0	0	0	0	0	0	0	0	0	0	0	0	0	0	0	0	0
d5be6d30f317675c49961f13faf3416c	0	0	0	0	0	0	0	0	0	0	0	0	0	0	0	0	0	0	0	0	0	0	0	0	0	0	0	0	0	0	0	0	0	0	0	0	0	0	0	0	0	0	0	0	0	0	0	0	0
fc176afc02f6bffc10082142af88a223	0	0	0	0	0	0	0	0	0	0	0	0	0	0	0	0	22	24	0	0	0	0	0	0	0	0	0	49	44	32	46	36	29	0	0	0	0	0	0	0	0	0	0	0	0	0	0	0	0
ceec921f355392971caf1e5b391aa634	0	0	0	0	0	0	0	0	0	0	0	0	0	0	0	0	0	0	0	0	0	0	0	0	0	0	0	0	0	0	0	0	0	0	0	0	0	0	0	0	0	0	0	0	0	0	0	0	60
689f0c402146ba4cb5bf6e3b25e91a04	0	0	0	0	0	0	0	0	0	0	0	0	0	0	0	0	0	0	0	0	0	0	0	0	0	0	0	0	0	0	17	0	0	0	0	0	0	0	0	0	0	0	0	0	0	0	0	0	0
2de445af3bcd6cd25e3f432e18ad212d	0	0	0	0	0	0	0	0	0	0	0	0	0	0	0	0	0	0	0	0	0	0	0	0	0	0	0	0	0	0	0	0	0	0	0	0	0	0	0	0	0	0	0	0	0	0	0	0	0
6a971fd7c933f420add02a961017af9a	0	0	0	0	0	0	0	0	0	10	4	17	0	0	0	24	21	16	0	14	0	0	0	0	0	0	0	0	0	0	0	0	0	0	0	0	0	0	0	38	0	48	0	0	41	0	0	0	0
d40611ebd73450bc8d6f0eac94d4ca46	0	0	0	0	0	0	0	0	0	0	0	0	0	0	0	0	0	0	0	0	0	0	0	0	0	0	0	0	0	0	0	0	0	0	0	0	0	0	0	0	0	0	0	0	0	0	0	0	0
21915f589dd21d25bb04f18884a278b7	0	0	0	0	0	0	0	0	0	0	0	0	0	0	0	0	0	0	0	0	0	0	0	0	0	0	0	0	0	0	0	0	0	0	0	0	0	0	0	0	0	0	0	0	0	0	0	0	355
3cfac574c592344b15d3ba9bf7200877	0	0	0	0	0	0	0	0	0	0	0	0	0	0	0	0	0	0	0	0	0	0	0	0	0	0	0	0	0	0	0	0	0	0	0	0	0	0	0	0	0	0	0	0	0	0	0	0	0
a65adaba10277d5b07333ef94fc510a4	0	0	0	0	0	0	70	77	53	40	0	0	0	0	0	0	0	0	0	0	0	0	0	0	0	0	0	14	0	14	0	0	0	0	0	0	0	0	0	0	0	0	0	0	0	0	0	0	0
38408b58e704c2caefb91fff63d3055e	0	0	0	0	0	0	0	0	0	0	0	17	0	0	0	0	17	0	16	34	0	0	0	0	0	0	0	0	0	0	0	0	0	0	0	0	0	0	0	0	0	12	0	0	0	0	0	0	42
71c60bfba2766fb053a5791faa33fd7d	0	0	0	0	0	0	0	0	0	0	0	0	0	0	0	0	0	0	0	0	0	0	0	0	0	0	0	0	0	0	0	0	0	0	0	0	0	0	0	0	0	0	0	0	0	0	0	0	0
1b2b6f04a9a827f10afaf4d8e60c9fd7	0	0	0	0	0	0	0	0	0	0	0	0	0	0	0	0	0	0	0	0	0	0	0	0	0	0	0	0	0	0	0	0	0	0	0	0	0	0	0	0	0	0	0	0	0	0	0	0	24
1ff6bd44e518aade0a41349852feff4b	0	0	0	0	0	0	0	0	0	0	0	0	0	0	0	0	0	0	0	0	0	0	0	0	0	0	0	0	0	0	0	0	0	0	0	0	0	0	0	31	18	37	15	0	0	0	0	0	0
edd39c58bc47f5779452f138ef2338d5	0	0	0	0	0	0	0	0	0	0	0	0	0	0	0	0	0	0	0	0	0	0	0	0	0	0	0	0	0	0	0	0	0	0	0	0	0	0	0	0	0	0	0	0	0	0	0	0	0
60b9a044b374efb45aa82e96e2c77ebe	0	0	0	0	0	0	49	38	12	24	13	31	0	0	0	16	18	19	21	13	28	0	0	0	0	0	0	0	0	0	6	0	0	0	0	0	0	0	0	14	16	11	11	11	0	0	0	0	36
8514d88e17afa3cc17bc7ec369778fe1	0	0	0	0	0	0	0	0	0	0	0	0	0	0	0	0	0	0	0	0	0	0	0	0	0	0	0	0	0	0	0	0	0	0	0	0	0	0	0	0	0	0	0	0	0	0	0	0	0
3fd7b39e5ccfec1606190a823ade6d20	0	0	0	0	0	0	0	0	0	0	0	0	0	0	0	0	0	0	0	0	0	0	0	0	0	0	0	0	0	0	0	0	0	0	8	0	0	0	0	53	28	40	0	0	0	0	0	0	0
028a0fe33ce069c5349c44543a5fbf5e	0	0	0	0	0	0	0	0	0	0	0	0	0	0	0	0	0	0	0	0	0	0	0	0	0	0	0	0	0	0	0	0	0	0	0	0	0	0	0	0	0	0	0	0	0	0	0	0	0
437d94281e1130a6933bfeea29d2bd81	0	0	0	0	0	0	0	0	0	0	0	0	0	0	0	0	0	0	0	0	0	0	0	0	0	0	0	0	0	0	0	0	0	0	0	0	0	0	0	0	0	0	0	0	0	5	3	9	18
e7be6801803031ad15ce9521e6f162b1	0	0	0	0	0	0	27	20	20	0	17	0	0	0	0	48	64	26	47	44	65	0	0	0	0	0	0	108	137	84	108	77	80	0	0	0	0	0	0	0	13	14	0	13	12	0	0	0	0
5d41cb0aec70cf41ba3b34af0ab02fe4	0	0	0	0	0	0	0	0	0	0	0	0	0	0	0	0	0	0	0	0	0	0	0	0	0	0	0	0	0	0	0	0	0	0	0	0	0	0	0	0	0	0	0	0	0	0	0	0	15
712006c617a051bc7e7c609058592c0c	0	0	0	0	0	0	0	0	0	0	0	0	0	0	0	170	152	111	178	176	129	0	0	0	0	0	0	0	0	0	0	0	0	0	0	0	0	0	0	0	0	0	0	0	0	0	0	0	58
86a315e53c2f3f629e5499260a44b121	0	0	0	0	0	0	0	0	0	0	0	0	0	0	0	0	0	0	0	0	0	0	0	0	0	0	0	0	0	0	0	0	0	0	0	0	0	0	0	0	0	0	0	0	0	0	0	0	28
0c02eba98372a2eb69839901ae009bfe	0	0	0	0	0	0	0	0	0	0	0	0	0	0	0	0	0	0	0	0	0	0	0	0	0	0	0	0	0	0	0	0	0	0	0	0	0	0	0	0	0	0	0	0	0	0	0	0	0
c8bd5d42b4ee71cff103a9ef82b8491c	0	0	0	0	0	0	0	0	0	0	0	0	0	0	0	0	0	0	0	0	0	0	0	0	0	0	0	0	0	0	0	0	0	0	0	0	0	0	0	0	0	0	0	0	0	0	0	0	0
d42a05520287d3953f2f2be24a7bd86f	0	0	0	0	0	0	0	0	0	0	0	0	0	0	0	0	0	0	0	0	0	0	0	0	0	0	0	0	0	0	0	0	0	0	0	0	0	0	0	0	0	0	0	0	0	0	0	0	86
283a0f81c494fd67a2ffd06fa5692605	0	0	0	0	0	0	0	0	0	0	0	0	0	0	0	0	0	0	0	0	0	0	0	0	0	0	0	0	0	0	0	0	0	0	0	0	0	0	0	0	0	0	0	0	0	0	0	0	0
9dfdda794c7c539f556e3589267716d3	0	0	0	0	0	0	0	0	0	0	0	0	0	0	0	0	0	0	0	0	0	0	0	0	0	0	0	0	0	0	0	0	0	0	0	0	0	0	0	0	0	0	0	0	0	0	0	0	0
4753a0b2d9d83d440338c2dc95cf7943	0	0	0	0	0	0	0	0	0	0	0	0	0	0	0	0	0	0	0	0	0	0	0	0	0	0	0	0	0	0	0	0	0	0	0	0	0	0	0	0	0	0	0	0	0	0	0	0	112
bd30e8a6b36a0be04a36332e06768206	0	0	0	0	0	0	0	0	0	0	0	0	0	0	0	0	0	0	0	0	0	0	0	0	0	0	0	0	0	0	0	0	0	0	0	0	0	0	0	0	0	0	0	0	0	0	0	0	0
57cfd0ed1ff09f77c116ab2135e5e4f1	0	0	0	0	0	0	0	0	9	8	0	0	0	0	0	9	6	8	18	0	12	0	0	0	0	0	0	0	0	0	0	0	0	0	0	0	0	0	0	0	0	0	0	0	0	0	5	0	67
854d6193227fcf81900c71ef0d661ee5	0	0	0	0	0	0	0	0	0	0	0	0	0	0	0	0	0	0	0	0	0	0	0	0	0	0	0	0	0	0	0	0	0	0	0	0	0	0	0	0	0	0	0	0	0	0	0	0	8
ef804cf3daa356dbb1a81205540240e0	0	0	0	0	0	0	0	0	0	0	0	0	0	0	0	0	0	0	0	0	0	0	0	0	0	0	0	0	0	0	0	0	0	0	0	0	0	0	0	0	0	0	0	0	0	0	0	0	0
881bdbe37f975f4661a06b80fa7df521	0	0	0	0	0	0	0	0	0	0	0	0	0	0	0	0	0	0	0	0	0	0	0	0	0	0	0	0	0	0	0	0	0	0	0	0	0	0	0	0	0	0	0	0	0	0	0	0	74
551f7ca44760d30f2880ea47e3f9bfad	0	0	0	0	0	0	0	0	0	7	11	18	0	0	0	2	16	21	0	14	14	0	0	0	0	0	0	0	0	0	0	0	0	0	0	0	0	0	0	0	12	1	0	0	0	0	0	0	0
52baaf7e5307bafe300d7116829b1e29	0	0	0	0	0	0	0	0	0	0	0	0	0	0	0	0	0	0	0	0	0	0	0	0	0	0	0	0	0	0	0	0	0	0	0	0	0	0	0	0	0	0	0	0	0	30	21	11	0
7a3f2c29877d8e0af4ef0da91088ff22	0	0	0	0	0	0	0	0	0	0	0	0	0	0	0	35	46	61	0	26	38	0	0	0	0	0	0	0	0	0	0	0	0	0	0	0	0	0	0	145	144	232	62	73	74	0	0	0	64
c1f8898b3f8cf9214c19d4ecfdc68ef8	0	0	0	0	0	0	0	0	0	0	0	0	0	0	0	0	0	0	0	0	0	0	0	0	0	4	0	0	9	0	13	26	12	0	0	0	0	0	0	0	0	0	0	0	0	0	6	0	32
a628d8de42be9395cc020ad28928ac48	0	0	0	0	0	0	0	0	0	0	0	0	0	0	0	0	0	0	0	0	0	0	0	0	0	0	0	0	0	0	0	0	0	0	0	0	0	0	0	0	0	0	0	0	0	0	5	0	202
672cb8a7411d210a70af9dbbb5f93dfd	0	0	0	0	0	0	0	0	0	0	0	0	0	0	0	0	0	0	0	0	0	0	0	0	0	0	0	0	0	0	0	0	0	0	0	0	0	0	0	0	0	0	0	0	0	0	0	0	0
0fa7473a16fed0147e81a75bb6850ce5	0	0	0	0	0	0	0	0	0	0	0	0	0	0	0	0	0	0	0	0	0	0	0	0	0	0	0	0	0	0	0	0	0	0	0	0	0	0	0	0	0	0	0	0	0	0	0	0	80
622da15e5f92253a2764ebd980b2d0c9	0	0	0	0	0	0	316	315	243	498	264	807	0	0	0	47	35	28	0	0	0	0	0	0	0	0	0	0	0	0	0	0	0	0	0	0	0	0	0	268	266	419	162	207	191	0	0	0	31
f4a8093e260808ed5c574999aa2e5ae6	0	0	0	0	0	0	0	0	0	0	0	0	0	0	0	0	0	0	0	0	0	0	0	0	0	0	0	0	0	0	0	0	0	0	0	0	0	0	0	0	0	0	0	0	0	0	0	0	85
928d1e85692eb604928b04d2a17a1a1f	0	0	0	0	0	0	0	0	0	0	0	0	0	0	0	0	0	0	0	0	0	0	0	0	0	0	0	0	0	0	0	7	0	0	0	0	0	0	0	0	0	0	0	0	0	0	0	0	0
317f2169b1868b8e329892dc26f46c52	0	0	0	0	0	0	0	0	0	0	0	0	0	0	0	0	0	0	0	0	0	0	0	0	4	0	0	52	55	77	670	413	1095	0	0	0	0	0	0	0	0	0	8	0	0	0	0	0	0
52c97754cd900b292f9af5a2208e1d05	0	0	8	0	0	0	393	370	386	220	188	252	0	0	0	96	120	74	70	67	68	0	0	0	0	0	0	0	0	0	0	0	0	0	0	0	0	0	0	68	69	146	44	50	63	0	0	0	12
283961f47a24616939038e9445cb137c	0	0	0	0	0	0	0	0	0	0	0	0	0	0	0	0	0	0	0	0	0	0	0	0	0	0	0	0	54	103	53	0	0	0	0	0	0	0	0	0	0	0	0	0	0	0	0	0	0
e72bd234b9789ed4b5f2233293cfd9e7	0	0	0	0	0	0	0	0	0	0	0	0	0	0	0	32	8	8	18	9	26	0	0	0	0	0	0	11	8	12	14	18	0	0	0	0	0	0	0	0	7	0	0	0	4	0	0	0	19
44db944da302013abb7503eb1a5f81ae	0	0	0	0	0	0	0	0	0	0	0	0	0	1	0	0	0	0	0	0	0	0	0	1	0	0	2	0	0	0	0	0	0	0	0	0	0	0	0	0	0	0	0	0	0	0	0	0	150
7001d89accc763a37da1f5c0f49e1333	0	0	0	0	0	0	0	0	0	0	0	0	0	0	0	0	0	0	0	0	0	0	0	0	0	0	0	0	0	0	0	0	0	0	0	0	0	0	0	0	0	0	0	0	0	0	0	0	0
8fb119c4c26f9d3903cc1a52c5687eb0	0	0	0	0	0	0	0	0	0	0	0	0	0	0	0	0	0	0	0	0	0	0	0	0	0	0	0	0	0	0	0	0	0	0	0	0	0	0	0	0	0	0	0	0	0	0	0	0	30
e39f160bd3528ed086b92d46815bf5b7	0	0	0	0	0	0	0	0	0	0	0	0	0	0	0	0	0	0	0	0	0	0	0	0	0	0	0	0	0	35	236	172	162	0	0	0	0	0	0	0	0	0	0	0	0	0	11	0	473
6824d99f94c7d06c0ec01ccac2d43ff3	0	0	0	0	0	0	0	0	0	0	0	0	0	0	0	0	0	0	0	0	0	0	0	0	0	0	0	0	0	0	0	0	0	0	0	0	0	0	0	0	0	0	0	0	0	0	0	0	0
4ab2a783a09dcb0c4dc122c0693bb0ff	0	0	0	0	0	0	0	0	0	0	0	0	0	0	0	0	0	0	0	0	0	0	0	0	0	0	0	0	0	0	0	0	0	0	0	0	0	0	0	0	0	0	0	0	0	0	0	0	0
241693a03d133f908cb6af9fe172911a	0	0	0	0	0	0	24	40	20	24	28	34	0	0	0	37	37	34	0	0	0	0	0	0	0	0	0	0	0	0	0	0	0	0	0	0	0	0	0	36	0	63	22	25	29	0	10	0	119
393c0195dddb288a5ccaecb48041ec1a	0	0	0	0	0	0	0	0	0	0	0	0	0	0	0	0	0	0	0	0	0	0	0	0	0	0	0	52	59	27	23	26	48	0	0	0	0	0	0	0	0	0	0	0	14	0	0	0	0
1674113ade1336f198b813fca7c1d554	0	0	0	0	0	0	0	0	0	0	0	0	0	0	0	0	5	21	9	0	24	0	0	0	0	0	0	0	0	0	0	0	0	0	0	0	0	0	0	0	0	0	0	0	0	0	0	0	43
e13bf56dca86557c57f3ee628d5c914a	0	0	0	0	0	0	0	0	0	0	0	0	0	0	0	0	0	0	0	0	0	0	0	0	0	0	0	0	0	0	0	0	0	0	0	0	0	0	0	0	0	0	0	0	0	0	0	0	0
6c9e9d78e944f14378f483038c932077	0	0	0	0	0	0	0	0	0	0	0	0	0	0	0	0	0	0	0	0	0	0	0	0	0	0	0	0	0	0	0	0	0	0	0	0	0	0	0	0	0	0	0	0	0	0	0	0	0
6cc6354bac08f9ee34dd8e4f38317b46	0	0	0	0	0	0	0	0	0	0	0	0	0	0	0	0	0	0	0	0	0	0	0	0	0	0	0	0	0	0	0	0	0	0	0	0	0	0	0	0	0	0	0	0	0	0	0	0	0
1b8831ff30bea78659fa1207119e730b	0	0	0	0	0	0	32	0	0	0	0	0	0	0	0	0	0	0	0	0	0	0	0	0	0	0	0	0	0	0	0	0	0	0	0	0	0	0	0	0	0	0	0	0	0	0	0	0	0
d4749ac17498807d58e9478be53dd856	0	0	0	0	0	0	0	19	0	62	42	39	0	0	0	0	0	0	0	0	0	0	0	0	0	0	0	0	0	0	0	0	0	0	0	0	0	0	0	0	0	31	0	0	0	0	0	0	12
ef970b15e27ea5ae211ec5d5082f6035	0	0	0	0	0	0	0	0	0	0	0	0	0	0	0	0	0	0	0	0	0	0	0	0	0	0	0	0	0	0	0	0	0	0	0	0	0	0	0	0	0	0	0	0	0	0	0	0	0
0a7a72cf0cbf9f815d62c85dfa0b269a	0	0	0	0	0	0	0	0	0	0	0	0	0	0	0	0	28	0	28	20	0	0	0	0	0	0	0	0	0	10	0	0	0	0	0	0	0	0	0	0	0	0	0	0	0	0	0	0	54
113215ded46da04eaaf41254ba974d06	0	0	0	0	0	0	0	0	0	0	0	0	0	0	0	0	0	0	0	0	0	0	0	0	0	0	0	0	0	0	0	0	0	0	0	0	0	0	0	0	0	0	0	0	0	0	90	0	106
2753a16477ca6c36ccb0d0941523395b	0	0	0	0	0	0	0	0	0	0	0	0	0	0	0	0	0	0	0	0	0	0	0	0	0	0	0	0	0	0	0	0	0	0	0	0	0	0	0	0	0	0	0	0	0	0	0	0	0
4661198083f458cf9493d7285f525da7	0	0	0	0	0	0	0	0	0	0	0	0	0	0	0	0	0	0	0	0	0	0	0	0	0	0	0	0	0	10	0	0	0	0	0	0	0	0	0	0	0	0	0	0	0	0	0	0	0
746070ce6f7f73de8dfff15d10ec02f1	0	0	0	0	0	0	0	0	0	0	0	0	0	0	0	0	0	0	0	0	0	0	0	0	0	0	0	0	0	0	0	0	0	0	0	0	0	0	0	0	0	0	0	0	0	0	0	0	0
0448a771f18470d1a9052ad1346d0afd	0	0	0	0	0	0	0	0	0	0	0	0	0	0	3	22	23	13	0	20	51	0	0	0	0	0	0	0	74	67	92	0	66	0	0	0	0	0	0	16	17	34	21	22	0	0	10	0	15
e67b4ba875bf087e4266e69022f79c68	0	0	0	0	0	0	0	0	0	0	0	0	0	0	0	0	0	0	0	0	0	0	0	0	0	0	0	0	0	0	0	0	0	0	0	0	0	0	0	0	0	0	0	0	0	0	0	0	0
f86235e14e94afd03e2c7d8fe0c2c9a8	0	0	0	0	0	0	0	0	0	0	0	0	0	0	0	0	0	0	0	0	0	0	0	0	0	0	0	0	0	0	0	0	0	0	0	0	0	0	0	0	0	0	0	0	0	0	0	0	0
0617fd4fa5142fe4ed4fdeb4db0560d1	0	0	0	0	0	0	0	0	0	0	0	0	0	0	0	0	0	0	0	0	0	0	0	0	0	0	0	0	0	0	0	0	0	0	0	0	0	0	0	170	135	171	59	94	97	0	0	0	71
645cf7be948966783500ebcdb5f776bc	0	0	0	0	0	0	0	0	0	0	0	0	0	0	0	0	0	0	0	0	0	0	0	0	0	0	0	0	0	0	0	0	0	0	0	0	0	0	0	0	0	0	0	0	0	0	0	0	79
954ca80c3f57b9eff87f93818d7a822d	0	0	0	0	0	0	0	0	0	0	0	0	0	0	0	0	0	0	0	0	0	0	0	0	0	0	0	0	0	0	0	0	0	0	0	0	0	0	0	0	0	0	0	0	0	0	0	0	0
5410bc4653925cc5e92ddf42ebef279f	0	0	0	0	0	0	0	0	0	0	0	0	0	0	0	0	0	0	0	0	0	0	0	0	0	0	0	0	0	0	0	0	0	0	0	0	0	0	0	0	0	0	0	0	0	0	0	0	0
7ad04c8b7904c615d4f144f3d6cd9850	0	0	0	0	0	0	11	9	5	5	8	9	0	0	0	49	41	30	0	19	17	0	0	0	0	0	0	0	0	0	0	0	0	0	0	0	0	0	0	89	70	125	37	61	42	0	0	0	106
ec777d2811506c66791bc433fbed4cd1	0	0	0	0	0	0	0	0	0	0	0	0	0	0	0	63	54	40	88	90	78	0	0	0	0	0	0	0	0	0	0	0	0	0	0	0	0	0	0	0	0	0	0	0	0	0	0	0	48
1d61f524fb2b22b4c80d25a71a36f0b4	0	0	0	0	0	0	113	107	85	40	45	55	0	0	0	33	40	24	26	51	0	0	0	0	0	0	0	0	0	0	0	0	0	0	0	0	0	0	0	0	0	4	0	0	4	0	0	0	0
bd0ddf42a0348b90b2287bb0f52e34b1	0	0	0	0	0	0	0	0	0	0	0	0	0	0	0	0	0	0	0	0	0	0	0	0	0	0	0	0	0	0	0	0	0	0	0	0	0	0	0	0	0	0	0	0	0	0	6279	698	0
0e5d23c966eabf8952dcd337e9a901f8	0	0	0	0	0	0	0	0	0	0	0	0	6	0	7	75	50	49	47	32	56	0	0	0	0	0	0	0	12	0	0	0	0	0	0	0	0	0	0	16	0	16	0	0	10	0	0	0	26
f989ef03575060cbe0288f985503c4b9	0	0	0	0	0	0	0	0	0	0	0	0	0	0	0	11	0	0	0	0	0	0	0	0	0	0	0	0	0	0	0	0	0	0	0	0	0	0	0	0	0	0	0	0	0	0	0	0	0
27ebbe82c93658e19e706f1f962706af	0	0	0	0	0	0	0	0	0	0	0	0	0	0	0	0	0	0	0	0	0	0	0	0	0	0	0	0	0	0	0	0	0	0	0	0	0	0	0	0	0	0	0	0	0	0	0	0	0
2193012f8fccfacb7a0d3c7015dc70f5	2	0	0	0	0	0	39	28	26	53	32	52	0	0	0	9	23	9	15	35	12	0	0	0	0	0	0	0	0	0	0	0	0	0	0	0	0	0	0	0	5	7	0	4	0	0	0	0	13
11ef1840d2efe13b4960881d2446e438	0	0	0	0	0	0	0	7	7	15	14	13	0	0	0	12	9	12	33	36	18	0	0	0	0	0	4	12	17	63	45	25	28	0	0	0	0	0	0	0	4	0	0	0	4	0	0	0	0
c1a56e6a9d52ec4161c96724879a2267	0	0	0	0	0	0	0	25	30	17	29	0	0	0	0	0	0	0	0	0	0	0	0	0	0	0	0	0	0	0	0	0	0	0	0	0	0	0	0	0	0	0	0	0	0	0	0	0	0
21fc9e86f93d6943d8bdcc243b6ef139	0	0	0	0	0	0	0	0	0	0	0	0	0	0	0	0	2	0	3	0	15	0	0	0	0	0	0	0	14	8	0	0	0	0	0	0	0	0	0	0	0	15	18	0	0	0	0	0	0
65e07ee213da9376961912724c84b3a5	0	0	0	0	0	0	0	0	0	0	0	0	0	0	0	0	0	0	0	0	0	0	0	0	0	0	0	0	0	0	0	0	0	0	0	0	0	0	4	0	0	0	0	0	0	0	0	0	0
996b25baa14084517dc597c05b5d0dae	0	0	0	0	0	0	0	0	0	0	0	0	0	0	0	0	0	0	0	0	0	0	0	0	0	0	0	0	0	0	0	0	0	0	0	0	0	0	0	113	91	177	156	140	128	0	0	0	18
2653120840dfe5ea2d874a617668abd2	0	0	0	0	0	0	0	0	0	0	0	0	0	0	0	0	0	0	0	0	0	0	0	0	0	0	0	21	26	0	0	0	0	0	0	0	0	0	0	0	0	0	12	0	0	0	0	0	0
78ef243eb7d0a672193dfd0eb925f1d8	0	0	0	0	0	0	0	0	0	0	0	0	0	0	0	0	0	0	0	0	0	0	0	0	0	0	0	0	0	0	0	0	0	0	0	0	0	0	0	0	0	0	0	0	0	0	0	0	48
02a8766a1768043367e864ca272755a9	0	0	0	0	0	0	0	0	0	0	0	0	0	0	0	0	0	0	0	0	0	0	0	0	0	0	0	0	0	0	0	0	0	0	0	0	0	0	0	0	0	0	0	6	0	0	0	0	0
a8e6157550f74b1018960d5908fe0db1	0	0	0	0	0	0	0	0	0	0	0	0	0	0	0	15	0	0	0	0	12	0	0	0	0	0	0	0	16	0	0	0	0	0	0	0	0	0	0	0	0	0	0	0	0	0	0	0	0
38022afe2749ce1865f146d0febd8f4f	0	0	0	0	0	0	0	0	0	0	14	0	0	0	0	40	25	34	37	45	39	0	0	0	0	0	0	0	0	10	0	11	0	0	0	0	0	0	0	0	0	19	0	0	7	0	0	0	58
9739c046f753bc8a267b738e55dd1c29	0	0	0	0	0	0	0	0	0	0	0	0	0	0	0	0	0	0	0	0	0	0	0	0	0	0	0	14	10	0	0	0	0	0	0	0	0	0	0	0	0	0	0	0	0	0	0	0	0
f61dee5e6ea59dc57790533f3a4c9712	0	0	0	0	0	0	0	0	0	0	0	0	0	0	0	0	7	0	0	0	0	0	0	0	0	0	0	0	0	0	0	0	0	0	0	0	0	0	0	0	0	0	0	0	0	0	0	0	0
04a082ead4e54bf19b2d802585d7592d	0	0	0	0	0	0	0	0	0	0	0	0	0	0	0	0	0	0	0	0	0	0	0	0	0	0	0	0	0	0	0	0	0	0	0	0	0	0	0	0	0	0	0	0	0	0	0	0	0
f4305aa5a58f7a0a6f2447618748171b	0	0	0	0	0	0	0	0	0	0	0	0	0	0	0	0	0	0	0	38	0	0	0	0	0	0	0	0	0	0	0	0	0	0	0	0	0	0	0	0	0	0	0	0	0	0	0	0	0
a6c63ff964d896c27789f56536b6d50c	0	0	0	0	0	0	0	0	0	0	0	0	0	0	0	0	0	0	11	0	24	0	0	0	0	0	0	12	0	13	20	11	0	0	0	0	0	0	0	0	0	0	0	0	0	0	0	0	0
b154cff9a4700c721416fcb7eb7b86b1	0	0	0	0	0	0	0	0	0	0	0	0	0	0	0	0	0	0	0	0	0	0	0	0	0	0	0	0	0	0	9	0	9	0	0	0	0	0	0	0	0	0	0	0	0	0	0	0	0
8cf6f3ec8801191b9987e07361d4daf3	0	0	0	0	0	0	0	0	0	0	0	0	0	0	0	0	0	0	0	0	0	0	0	0	0	0	0	0	0	0	0	0	0	0	0	0	0	0	0	0	0	0	0	0	0	0	0	0	0
3a346cb3dae792e4b061112f92159346	0	0	0	0	0	0	0	0	0	0	0	0	0	0	0	0	0	0	0	0	0	0	0	0	0	0	0	0	0	0	0	0	0	0	0	0	0	0	0	0	0	0	0	0	0	0	0	0	0
669ab42a64f721b68c34b2d8d9660951	0	0	0	0	0	0	0	0	0	0	0	0	0	0	0	0	0	0	0	0	0	0	0	0	0	0	0	0	0	0	0	0	0	0	0	0	0	0	0	0	0	0	0	0	0	0	0	0	0
feb7b7507204293f6c5b81d03a2c537c	0	0	0	0	0	0	0	0	0	0	0	0	0	0	0	0	0	0	0	0	0	0	0	0	0	0	0	0	0	0	0	0	0	0	0	0	0	0	0	0	0	0	0	0	0	0	0	0	59
22727ba26304d887ae3d4c2e01f09102	0	0	0	0	0	0	0	0	0	0	0	0	0	0	0	0	0	0	0	0	0	0	0	0	0	0	0	0	0	0	0	0	0	0	0	0	0	0	0	0	0	0	0	0	0	0	0	0	0
5d5edff7d2820b8af27de2f600ac3824	0	0	0	0	0	0	0	0	0	0	0	0	0	0	0	0	0	0	0	0	0	0	0	0	0	0	0	0	0	0	0	0	0	0	0	0	0	0	0	0	0	0	0	0	0	0	0	0	0
341a54c31869ae9f92842fe9e8ea9da5	0	0	0	0	0	0	0	0	0	0	0	0	0	0	0	0	0	0	0	0	0	0	0	0	0	0	0	0	0	0	0	0	0	0	0	0	0	0	0	0	0	0	0	0	0	0	0	0	0
295536397d4f7ba7427941b5ddfd5486	0	0	0	0	0	0	0	0	0	0	0	0	0	0	0	0	0	0	0	0	0	0	0	0	0	0	0	0	0	0	0	0	0	0	0	0	0	0	0	0	0	0	0	0	0	0	0	0	0
b5eefb58f504da7f77978449a82fe384	0	0	0	0	0	0	0	0	0	0	0	0	0	0	0	0	0	0	0	0	0	0	0	0	0	0	0	0	0	0	0	0	0	0	0	0	0	0	0	0	0	0	0	0	0	0	0	0	0
a7b4ad116ebb0b0ac9ff5c47c9b3a883	0	0	0	0	0	0	0	0	0	0	0	0	0	0	0	0	0	0	0	0	0	0	0	0	0	0	0	0	0	0	0	0	0	0	0	0	0	0	0	11	0	10	0	0	0	0	0	0	0
23bfff29d1c87a7f3f41d2fee6ce9a47	0	0	0	0	0	0	0	0	0	0	0	0	0	0	0	0	0	0	0	0	0	0	0	0	0	0	0	0	0	0	0	0	0	0	0	0	0	0	0	0	0	0	0	0	0	0	0	0	61
2931917e890f12c5573fb6e1ccadc40a	0	0	0	0	0	0	0	0	0	0	0	0	0	0	0	0	0	0	0	29	0	0	0	0	0	0	0	0	0	0	0	0	0	0	0	0	0	0	0	0	0	0	0	0	0	0	0	0	27
10068da6ea77d9eb46710ed273187571	0	0	0	0	0	0	10	12	16	0	0	0	0	0	0	0	0	0	0	0	0	0	0	0	0	0	0	0	0	0	0	0	0	0	0	0	0	0	0	0	0	0	0	0	0	0	0	0	67
1fd1b22d562db9a2fb4e489be0b49206	0	0	0	0	0	0	0	0	0	0	0	0	0	0	0	0	0	0	0	0	0	0	0	0	0	0	0	0	0	0	0	0	0	0	0	0	0	0	0	0	0	0	0	0	0	0	0	0	0
bf9612d71104ff14e06d219bc7a7a2d9	0	56	0	38	10	16	0	0	0	0	0	0	0	0	0	0	0	0	0	59	37	0	0	0	0	0	0	0	0	0	0	0	0	0	0	0	0	0	0	0	0	0	0	0	0	0	0	0	93
16c155d7826ae2de58e44dbdb9ad09c3	0	0	0	0	0	0	0	0	0	0	0	0	0	0	0	0	0	0	0	0	0	0	0	0	0	0	0	0	0	0	0	0	0	0	0	0	0	0	0	0	0	0	0	0	0	0	0	0	0
585b3143d80f6c23342a75e4307553ee	0	0	0	0	0	0	40	42	89	0	0	0	0	0	0	0	0	28	0	0	0	0	0	0	0	4	0	0	40	0	0	0	0	0	0	0	0	0	0	0	0	0	0	0	0	0	0	0	0
671fcff9329187a92429b8261f75ec99	0	0	0	0	0	0	0	0	0	0	0	0	0	0	0	0	0	0	0	0	0	0	0	0	0	0	0	60	53	16	0	0	0	0	0	0	0	0	0	0	0	0	0	21	0	0	0	0	0
1b3d2a12c6da32bb4cb5b9301626f705	82	0	0	0	0	0	0	0	0	0	0	0	0	0	0	0	0	0	0	23	0	0	0	0	0	0	0	11	0	0	16	0	5	0	0	0	0	0	0	0	0	0	0	0	0	0	0	0	470
e9179dd1f5f5a629af37f2b1e9893841	0	0	0	0	0	0	0	0	0	0	0	0	0	0	0	0	0	0	0	0	0	0	0	0	0	0	0	0	0	0	0	0	0	0	0	0	0	0	0	0	0	0	0	0	0	0	0	0	29
8edf13c0538e519dfc5ebc44df4d16c4	0	0	0	0	0	0	0	0	0	0	0	0	0	0	0	0	0	0	0	0	0	0	0	0	0	0	0	0	0	0	0	0	0	0	0	0	0	0	0	0	0	0	0	0	0	0	0	0	6
a419897f63ad12442d72c509014cc689	0	0	0	0	0	0	0	0	0	0	0	0	0	0	0	0	0	0	0	0	0	0	0	0	0	0	0	0	0	0	0	0	0	0	0	0	0	0	0	0	0	7	0	0	0	7	0	0	35
e4bcff75696b75e86af755e9591fda8f	0	0	0	0	0	0	0	0	0	0	0	0	0	0	0	0	0	0	0	0	0	0	0	0	0	0	0	0	0	0	0	0	0	0	0	0	0	0	0	0	0	0	0	0	0	0	0	0	0
28cf7c434b5b9b0e0988ce5ca601fa6f	0	0	0	0	0	0	0	0	0	0	0	0	0	0	0	0	0	0	0	0	0	0	0	0	0	0	0	0	0	0	0	0	0	0	0	0	0	2	5	37	22	41	17	37	19	0	0	0	0
4913d9863c12d8e9c8e91a4b1f098a58	0	0	0	0	0	0	0	0	0	0	0	0	0	0	0	0	0	0	38	0	0	0	0	0	0	0	0	0	0	0	0	15	0	0	0	0	0	0	0	0	0	0	0	0	0	0	0	0	8
9d97ac95fb66be233f85abd58309eb52	0	0	0	0	0	0	0	0	0	0	0	0	0	0	8	0	0	0	8	16	5	0	0	0	0	0	0	13	10	41	9	3	0	0	0	0	0	0	0	0	0	6	0	0	0	0	0	0	0
17d250f910095d0b5305c8ceced698f4	0	0	0	0	0	0	0	0	0	0	0	0	0	0	0	0	0	0	0	0	0	0	0	0	0	0	0	0	0	0	0	0	0	0	0	0	0	0	0	0	0	0	0	0	0	0	0	0	0
de4411826d7c704e75a5caa9bdaf3d61	0	0	0	0	0	0	37	46	45	28	27	32	0	0	0	0	0	0	0	0	0	0	0	0	0	0	0	0	0	0	0	0	0	0	0	0	0	0	0	0	0	0	0	0	0	0	0	0	124
570fb0802d01c0537106733784eb4ad8	0	0	0	0	0	2	24	25	30	0	27	33	0	0	0	68	77	52	0	16	0	0	0	0	0	0	0	0	0	0	0	0	0	0	0	0	0	0	0	88	78	154	64	53	55	0	0	0	0
5394d1735cb9de6a584fb32e3e759acf	0	0	0	0	0	0	0	0	0	0	0	0	0	0	0	0	0	0	0	0	0	0	0	0	0	0	0	0	0	0	0	0	0	0	0	372	0	118	147	0	0	0	0	0	0	0	0	0	0
e2a4ab0ed4b79d884c42ea9e0a0e61d9	0	0	0	0	0	0	0	0	0	0	0	0	0	0	0	0	0	0	0	0	0	0	0	0	0	0	0	0	0	0	0	0	0	0	0	0	0	0	0	0	0	0	0	0	0	0	0	0	0
259602c775aa2ce45e9ce6672a282ad4	0	0	0	0	0	0	0	0	0	0	0	0	0	0	0	0	14	0	0	0	0	0	0	0	0	0	0	0	17	12	27	0	14	0	0	0	0	0	0	0	0	0	0	0	0	0	0	0	0
1055fe0a6b59638d742ec7075dc33cfd	20	0	9	0	0	0	0	0	0	0	5	0	0	0	0	0	0	0	0	0	0	0	0	0	0	0	0	0	0	0	0	0	0	0	0	0	6	0	0	0	0	0	0	0	0	0	0	0	0
565936d55fa317665d1a83b176ec5862	0	0	0	0	0	0	107	136	120	118	66	117	0	0	0	102	166	87	0	64	72	0	0	0	0	0	0	0	0	0	0	0	0	0	0	0	0	0	0	108	97	122	60	84	56	0	0	0	0
a5894230bef8d5064477c2eb20b6880f	0	0	0	0	0	0	0	0	0	0	0	0	0	0	0	0	0	0	0	0	0	0	0	0	0	0	0	0	0	0	0	0	0	0	0	0	0	0	0	0	0	0	0	0	0	0	0	0	0
ed5ed478372726ae297938072354dbc7	0	0	0	0	0	0	0	0	0	0	0	0	0	0	0	0	0	0	0	0	0	0	0	0	0	0	0	0	0	0	0	0	0	0	0	0	0	0	0	0	0	0	0	0	0	0	0	0	37
0aeca6cd54a71b9c4030351f7dcbd1d5	0	0	0	0	0	0	0	0	0	0	0	0	0	0	0	0	0	0	0	0	0	0	0	0	0	0	0	0	0	0	0	0	0	0	0	0	0	0	0	0	0	0	0	0	0	0	0	0	0
288e1573d062bdcc79ea6e156c32926d	0	0	0	0	0	0	0	0	0	0	0	0	0	0	0	0	0	0	0	16	0	0	0	0	0	0	0	0	0	0	15	13	11	0	0	0	0	0	0	0	0	0	0	8	0	0	0	0	0
e70533f29954e9c14433551e0e8fe6fe	0	0	0	0	0	0	0	0	0	0	0	0	0	0	0	0	0	0	0	0	0	0	0	0	0	0	0	0	0	0	0	0	0	0	0	0	0	0	0	0	0	0	0	0	0	0	0	0	0
724a5b4660cae25215f4ac7cd560fdd0	0	0	0	0	0	0	0	0	0	0	0	0	0	0	0	0	6	0	0	0	0	0	0	0	0	0	0	56	58	56	46	33	33	0	0	0	0	0	0	0	0	0	0	0	0	0	0	0	0
d7c5605e3eae6394ac32c6c8582e4d39	0	0	0	0	0	0	0	0	0	0	0	0	0	0	0	0	0	0	0	0	0	0	0	0	0	0	0	0	0	0	0	0	0	0	0	0	0	0	0	0	0	0	0	0	0	0	0	0	0
39d5f6674c5aca95de70471becad5d51	0	0	0	0	0	0	0	0	0	0	0	0	0	0	0	0	0	0	0	0	0	0	0	0	0	0	0	0	0	0	0	0	0	0	0	0	4	0	0	0	0	0	0	0	0	0	0	0	103
706240a53b51933d42ae4b0b6ec3a8b1	0	0	0	0	0	0	0	0	0	0	0	0	0	0	0	0	0	0	25	37	0	0	0	0	0	0	0	0	0	17	0	0	0	0	0	0	0	0	0	0	0	25	0	0	23	0	0	0	0
d49a056e137ed3cb8931219c12c15ca7	0	0	0	0	0	0	0	0	0	0	0	0	0	0	0	0	0	0	0	0	0	0	0	0	0	0	0	0	48	0	21	30	0	0	0	0	0	0	0	0	0	0	0	0	0	0	0	0	0
b549574dcbde98c5e94892ed0770b1b4	0	0	0	0	0	0	0	0	0	0	0	0	0	0	0	0	0	0	0	0	0	0	0	0	0	0	0	0	0	0	0	0	0	0	0	0	0	0	0	0	0	0	0	0	0	0	0	0	0
e8f5b49e3de3bd395d51c0f467ec380e	0	0	0	0	0	0	0	0	0	0	0	0	0	0	0	0	0	0	0	0	0	0	0	0	0	0	0	0	0	0	0	0	0	0	0	0	0	0	0	0	0	0	0	0	0	0	0	0	0
d08939644b4c3a4a2e6b86f6f551473d	0	0	29	0	0	0	140	93	79	216	157	414	0	0	0	22	61	20	28	0	22	0	0	0	0	0	0	0	0	0	0	0	0	0	0	0	0	0	0	87	54	96	52	44	52	0	0	0	0
cc421312df117445ced3b8973eea5b66	0	0	0	0	0	0	0	0	0	0	0	0	0	0	0	0	0	0	0	0	7	0	0	0	0	0	0	0	0	0	0	0	0	0	0	0	0	0	0	0	0	0	0	0	0	0	0	0	0
15144e020be87b8119d01a83c1ad4c9f	0	0	0	0	0	0	0	10	0	0	17	16	0	0	0	0	0	0	0	15	0	0	0	0	0	0	0	0	0	0	0	0	0	0	0	0	0	3	0	0	0	0	0	0	0	0	0	0	24
b8b73931069cf9257315a964c7ba3d60	0	0	0	0	0	0	0	0	0	0	0	0	0	0	0	0	0	0	0	0	0	0	0	0	0	0	0	0	0	0	0	0	0	0	0	0	0	0	0	0	0	0	0	0	0	0	0	0	0
86840f6904778a3b58ea69681c698781	0	0	0	0	0	0	39	68	43	66	60	82	0	0	0	73	60	42	0	49	25	0	0	0	0	0	0	0	0	0	0	0	0	0	0	0	0	0	0	20	14	38	0	0	0	0	0	0	0
01c53fedfaba8ec39fd32c40d2a85667	0	0	0	0	0	0	0	0	0	0	0	0	0	0	0	0	0	0	0	0	0	0	0	0	0	0	0	0	0	0	0	0	0	0	0	0	0	0	0	0	0	0	0	0	0	0	0	0	0
696d554d5ba9f183ba6f9cb32a1659c0	0	0	0	0	0	0	0	0	0	0	0	0	0	0	0	0	0	0	0	0	0	0	0	0	0	0	0	0	0	0	0	0	0	0	0	0	0	0	0	42	25	37	12	16	17	0	0	0	0
b3492ccddc600bec75043a7482e1cabd	0	0	0	0	0	0	17	11	9	0	0	0	0	0	0	1	0	0	0	0	0	0	0	0	0	0	0	0	0	0	0	0	0	0	0	0	0	0	0	0	0	0	1	0	0	0	0	0	0
f54f0fbfdf208c7d44e4f234a1e991ef	0	0	0	0	0	0	0	0	0	0	0	0	0	0	0	0	0	0	0	0	0	0	0	0	0	0	0	0	0	0	0	0	0	0	0	0	0	0	0	0	0	0	0	0	0	0	0	0	0
7f5ff5a761bf9ea5195ef58423fbe4c7	0	0	0	0	0	0	0	0	0	0	0	0	0	0	0	0	0	0	0	0	0	0	0	0	0	0	0	0	0	0	0	0	0	0	0	0	0	0	0	0	0	0	0	0	0	0	0	0	0
6de259ed5bbd936496b021d18b5f45b1	0	0	0	0	0	0	0	0	0	0	0	0	0	0	0	0	0	0	0	0	0	0	0	0	0	0	0	30	18	26	20	18	12	0	0	0	0	0	0	0	0	0	0	0	0	0	0	0	0
b0c7d631d04b8070641ef14160616da6	0	0	0	0	0	0	0	0	0	0	0	0	0	0	0	0	0	0	0	0	0	0	0	0	0	0	0	0	0	0	0	0	0	0	0	0	0	0	0	0	0	0	0	0	0	0	0	0	133
c3b8e79c043dcabafe4d2c4d5898d543	0	0	0	0	0	0	0	0	0	0	0	0	0	0	5	40	0	0	0	0	0	0	0	0	0	0	0	0	0	0	0	0	0	0	0	0	0	0	6	95	107	151	51	60	54	0	0	0	31
6d8e34cd4545b3b25b7b4039fe95e1e4	0	0	0	0	0	0	0	0	0	0	0	0	0	0	0	0	0	0	0	0	0	0	0	0	0	0	0	0	0	0	0	0	0	0	0	0	0	0	0	0	0	0	0	0	0	0	0	0	0
496322845734a3a04c75ec41c005c0ad	0	0	0	0	0	0	0	0	0	0	0	0	0	0	0	0	10	0	20	0	0	0	0	0	0	0	0	0	0	0	0	0	0	0	0	0	0	0	0	0	7	8	0	0	0	0	0	0	22
f957d72faba1e08037e8b158f13aec20	0	0	0	0	0	0	0	0	0	0	0	0	0	0	0	0	0	0	0	0	0	0	0	0	0	0	0	0	0	0	0	0	0	0	0	0	0	0	0	0	0	0	0	0	0	0	0	0	0
7f7f09f021faab15491fae6c482da236	0	0	0	0	0	0	0	0	0	0	0	0	0	0	0	0	0	0	0	0	0	0	0	0	0	0	0	0	0	0	0	0	0	0	0	0	0	0	0	0	0	0	0	0	0	0	0	0	0
2f9dd131976179ee30e17817ebbd2bf5	0	0	0	0	0	0	0	0	0	0	0	0	0	0	0	0	0	0	0	11	0	0	0	0	0	0	0	0	0	0	0	0	0	0	0	0	0	0	0	16	0	0	0	11	0	0	0	0	16
07c0f2dd98a72db947aa3f4c21aab3d2	0	0	0	0	0	0	18	0	21	0	0	9	0	0	0	0	0	0	0	18	0	0	0	0	0	0	0	0	0	0	0	0	0	0	0	0	0	0	0	18	28	62	25	26	22	0	0	0	19
51388525bb2d0eb542688778c80d39e0	0	0	0	0	10	0	0	0	0	0	0	11	0	0	0	0	0	0	0	0	0	0	0	0	0	0	0	0	0	0	0	0	0	0	0	0	0	0	0	0	0	0	0	0	0	0	0	0	0
94f3a8a33ad7b065410d24cba0e9ba94	0	0	0	0	0	0	0	0	0	0	0	0	0	0	0	0	0	0	0	0	0	0	0	0	0	0	0	0	0	0	0	0	0	0	0	0	0	0	0	0	0	0	0	0	0	0	9	0	0
562c8377d49eb508618f96c5e6a3ae0b	0	0	0	0	0	0	0	0	0	0	0	0	0	0	0	0	0	0	0	0	0	0	0	0	0	0	0	0	0	0	0	0	0	0	0	0	0	0	0	0	0	0	0	0	0	0	0	0	0
ec31e6d9b562fcf287c0468398b0f7d2	0	0	0	0	0	0	0	0	0	0	0	0	0	0	0	0	13	0	0	0	0	0	0	0	0	0	0	0	0	0	0	0	0	0	0	0	0	0	0	0	0	0	0	12	0	0	0	0	0
73fb6b2a3b7cd269adebaf89e33f7aa8	0	0	0	0	0	0	0	0	0	0	0	0	0	0	0	0	0	0	0	0	0	0	0	0	0	0	0	0	0	0	0	0	0	0	0	0	0	0	0	0	0	0	0	0	0	0	0	0	0
c19f738a956746670054862ea9d84348	0	0	0	0	0	0	0	0	0	0	0	0	0	0	0	0	0	0	0	0	0	0	0	0	0	0	0	0	0	0	0	0	0	0	0	0	0	0	0	0	0	0	0	0	0	0	0	0	0
5e8c194905fa204e633922e14b4121d9	0	0	0	0	0	0	0	0	0	0	0	0	0	0	0	0	0	0	0	0	0	0	0	0	0	0	0	0	0	0	0	0	0	0	0	0	0	0	0	0	0	0	0	0	0	0	0	0	0
156622b713e9027c80c83c5cc433f4f6	0	0	0	0	0	0	0	0	0	0	0	4	0	0	0	20	8	5	22	15	5	0	0	0	0	0	0	0	0	5	18	7	0	0	0	0	0	0	0	0	0	0	0	0	0	0	0	0	108
8e3c70a31098f88c3002a88bba5f3cfa	0	0	0	0	0	0	0	0	0	0	0	0	0	0	0	61	74	65	0	0	0	0	0	0	0	0	0	0	0	0	0	0	0	0	0	0	0	0	0	133	71	145	37	60	51	0	0	0	0
56bf4869a47dd7e8387fda694557a169	0	0	0	0	0	0	320	315	260	143	86	168	0	0	0	73	76	37	83	59	29	0	0	0	0	0	0	0	0	0	0	0	0	0	0	0	0	0	0	49	38	86	32	31	41	0	0	0	0
a7e953bdd4f095b4bb0586e634632404	0	0	0	0	0	0	70	65	54	44	0	46	0	0	0	0	0	0	0	0	0	0	0	0	0	0	0	0	0	0	0	0	0	0	0	0	0	0	0	0	0	0	0	0	0	0	0	0	12
294d84c969fde289f14559d51ead7a99	0	0	0	0	0	0	0	0	0	0	0	0	0	0	0	0	0	0	0	0	0	0	0	0	0	0	0	0	0	0	0	0	0	0	0	0	0	0	0	0	0	0	0	0	0	0	0	0	0
3d29cdb3e652c3ab78282ad8ddf41b0e	1489	393	654	1002	1623	1452	0	0	0	36	63	99	0	0	0	0	0	0	0	0	0	0	0	0	0	0	0	0	0	0	0	0	0	0	0	0	0	0	0	0	0	0	0	0	0	0	0	0	0
df6c4f66e52ddfeedac0fe4c9af9d1e8	0	0	0	0	0	0	0	0	0	0	0	0	0	0	0	0	0	0	0	0	0	0	0	0	0	0	0	0	0	0	0	0	0	0	0	0	0	0	0	0	0	0	0	0	0	0	0	0	24
778543c58d985dd32fcea2b6ef2d173e	0	0	0	0	0	0	0	0	0	0	0	0	0	0	0	0	0	0	0	0	0	0	0	0	0	0	0	0	0	0	0	0	0	0	0	0	0	0	0	0	0	0	0	0	0	0	10	0	323
4566940495e8b337a78007ea3e8dda7a	0	0	0	0	0	0	40	35	48	0	0	0	0	0	0	35	55	41	14	33	23	0	0	0	0	0	0	0	0	0	0	0	0	0	0	0	0	0	0	0	0	47	11	22	32	0	0	0	0
f9fa4be12cd4813dd8f97d94f84c790d	0	0	0	0	0	0	0	0	0	0	0	0	0	0	0	0	0	0	0	0	0	0	0	0	0	0	0	0	0	0	0	0	0	0	0	0	0	0	0	0	0	0	0	0	0	0	0	0	0
99686fab530d2d18eac42e157f70e23d	0	0	0	0	0	0	0	0	0	0	0	0	0	0	0	0	0	0	0	0	0	0	0	0	0	0	0	0	0	0	0	0	0	0	0	0	0	0	0	0	0	0	0	0	0	0	0	0	23
50769b38bd791816a68cd466b9e9ed30	0	0	0	0	0	0	0	0	0	0	0	0	0	0	0	0	0	0	0	0	0	0	0	0	0	0	0	0	0	0	0	0	0	0	0	0	0	0	0	0	0	0	0	0	0	0	0	0	27
c89d53b1d761df18d9e2d1041fccb583	0	0	0	0	0	0	0	0	0	0	0	0	0	0	0	0	0	0	0	0	0	0	0	0	0	0	0	0	0	0	0	0	0	0	0	0	0	0	0	0	0	0	0	0	0	0	0	0	0
5cc08833bfe2cd0e602f7fe9553a42a7	0	0	0	0	0	0	0	0	0	0	0	0	0	0	0	0	0	0	0	0	0	0	0	0	0	0	0	0	0	0	0	0	0	0	0	0	0	0	0	0	0	0	0	0	0	0	0	0	0
60fe9af5812e421b957165d3ed5aa556	0	0	0	0	0	0	0	0	0	0	0	0	0	0	0	0	0	0	0	0	0	0	0	0	0	0	0	0	0	0	0	0	0	0	0	0	0	0	0	4	4	4	1	7	0	0	0	0	0
b5bc2eecdb5854a8d80b3e2d7aaedb77	0	0	0	0	0	0	79	76	87	27	46	28	0	0	0	65	49	24	0	13	12	0	0	0	0	0	0	0	0	0	0	0	0	0	0	0	0	0	0	0	0	15	0	0	0	0	0	0	0
59f69440b90be8837fa91b42ca87b2d5	0	0	0	0	0	0	0	0	0	0	0	0	0	0	0	0	0	0	0	0	0	0	0	0	0	0	0	0	0	0	0	0	0	0	0	0	0	0	0	0	0	0	0	0	0	0	0	0	0
29fa6df4751e5543782618fcb866788d	0	0	0	0	0	0	0	24	33	0	19	22	0	0	0	156	121	112	182	132	159	0	0	0	0	0	0	139	112	135	93	70	103	0	0	0	0	0	0	38	41	63	34	33	46	0	0	0	0
4479e71a476fd454393075012dffec05	0	0	0	0	0	0	0	0	0	0	0	0	0	0	0	7	11	0	9	21	16	0	0	0	0	0	0	10	12	12	7	7	0	0	0	0	0	0	0	0	0	0	0	12	0	0	0	0	0
42ffb21b227c21f5a512a0e1d0709582	0	0	0	0	0	0	0	0	0	0	0	0	0	0	0	16	0	0	17	0	29	0	0	0	0	0	0	58	0	55	23	0	30	0	0	0	0	0	0	0	0	0	0	0	0	0	0	0	0
d320a095f947a5ec96b88ea8a1a226fc	0	0	0	0	0	0	0	0	0	0	0	0	0	0	0	0	0	0	0	0	0	0	0	0	0	0	0	0	0	0	0	0	0	0	0	0	0	0	0	0	0	0	0	0	0	0	0	0	0
008e28194b4f2fa9eac6318fa300da4a	516	259	442	274	202	114	109	92	85	189	90	412	0	0	0	58	64	48	38	33	13	0	0	0	0	0	0	0	0	0	0	0	0	59	14	5	0	7	39	315	309	363	190	225	206	0	0	0	25
c16dd0f00d901d3cd2664d51bb90a870	0	0	0	0	0	0	0	0	0	0	13	0	0	0	0	8	13	9	0	13	11	0	0	0	0	0	0	0	0	0	0	0	0	0	0	0	0	2	0	0	0	12	0	0	0	0	0	0	29
724c1c948e4094bd49ec4a7e39f0dfef	0	0	0	0	0	0	0	0	0	0	0	0	0	0	0	0	0	0	0	0	0	0	0	0	0	0	0	0	0	0	0	0	0	0	0	0	0	0	0	0	0	0	0	0	0	0	0	0	0
277491639f37d83cd2aa8aa45361ee73	0	0	0	0	0	0	0	0	0	0	0	0	0	0	0	0	0	0	0	0	0	0	0	0	0	0	0	0	0	0	0	0	0	0	0	0	0	0	0	0	0	0	0	0	0	0	0	0	0
bede372f2b1df78a71ef45f4b079faef	0	0	0	0	0	0	0	0	0	0	0	0	0	0	0	0	0	0	0	0	0	0	0	0	0	0	0	0	0	0	0	0	0	0	0	0	0	0	0	0	0	0	0	0	0	12	0	14	0
13403e45db5a70c27b117eabdf76db6d	0	0	0	0	0	0	0	0	0	0	0	0	0	0	0	0	0	0	0	0	0	0	0	0	0	0	0	0	0	0	0	0	0	0	0	0	0	0	0	0	0	0	0	0	0	0	0	0	0
fa8e0d1f6f617e51007653893b1a83f6	0	0	0	0	0	0	0	0	0	0	0	0	0	0	0	0	0	0	0	0	0	0	0	0	0	0	0	0	0	0	0	0	0	0	0	0	0	0	0	0	0	0	0	0	0	0	0	0	2
5e211d70b2f0e44e2250e847778cda57	0	0	0	0	0	0	0	0	0	0	0	0	0	0	0	0	0	0	0	0	0	0	0	0	0	0	0	0	0	0	0	0	0	0	0	0	0	0	0	0	0	0	0	0	0	0	0	0	0
fdc3e29377f3a2dfc329deda6f70a588	0	0	0	0	0	0	10	10	2	7	10	11	0	0	0	12	10	37	0	0	4	0	0	0	0	0	0	0	0	0	0	0	0	0	0	0	0	0	0	0	0	0	0	0	0	0	0	0	119
381bc1b7aadd23e73b0948e814700122	0	0	0	0	0	0	0	0	0	0	0	0	0	0	0	0	0	0	0	0	0	0	0	0	0	0	0	0	0	0	21	0	0	0	0	0	0	0	0	0	0	0	0	0	0	16	48	9	0
37f10d5cfeb8bdfc3bba7c144570e934	0	0	0	0	0	0	0	0	0	0	0	0	0	0	0	0	0	0	0	0	0	0	0	0	0	0	0	0	0	0	0	0	0	0	0	0	0	0	0	0	0	0	0	0	0	0	0	0	0
1e76dccf67a5320f2efa2cba7d096c9a	0	0	0	0	0	0	0	0	0	0	0	13	0	0	0	0	0	0	0	0	0	0	0	0	0	0	0	0	0	0	0	0	0	0	0	0	0	0	0	0	0	0	0	0	0	0	0	0	0
2ad52b4a193b001e337ee25ba1f40783	0	0	0	0	0	0	0	0	0	9	0	0	0	0	0	0	0	0	0	0	0	0	0	0	0	0	0	0	0	0	0	0	0	0	0	0	0	0	0	0	0	0	0	0	0	0	0	0	0
1eb4bd8d0fc9f62a3e86aac776c4502d	0	0	0	0	0	0	0	0	0	0	0	0	0	0	0	0	0	0	0	0	0	0	0	0	0	0	2	76	69	90	59	53	33	0	0	0	0	0	0	0	0	0	0	0	0	0	0	0	0
284ec8e11e7c4782e3b2dfaba0ec02ba	0	0	0	0	0	0	0	0	0	0	0	0	0	0	0	48	77	0	31	25	0	0	0	0	0	0	0	0	0	0	0	0	0	0	0	0	0	0	0	39	45	70	47	41	39	0	0	0	0
b518c5fb453d40c658b6c8ea0369a5af	0	0	0	0	0	0	0	0	0	0	0	0	0	0	0	0	0	0	0	0	0	0	0	0	0	0	0	0	0	0	0	0	0	0	0	0	0	0	0	0	0	0	0	0	0	0	0	0	0
446507d7e2eb966a633cda8905f127ef	0	0	0	0	0	0	0	0	0	0	0	0	12	13	10	11	8	0	7	39	12	0	0	0	0	8	0	0	0	15	0	0	0	0	0	0	0	0	0	0	0	0	0	0	0	15	0	6	148
5a03309123094127fec344fd66a14ebc	0	0	0	0	0	0	0	0	11	0	0	0	0	0	0	0	0	0	0	7	0	0	0	0	0	0	0	13	20	0	0	0	0	0	0	0	0	0	0	0	0	0	0	0	0	0	0	0	0
de609709f6162a15662cb2a69f487a94	0	0	0	0	0	0	0	0	0	0	0	0	0	0	0	0	0	0	38	10	15	0	0	0	0	0	0	35	16	56	71	29	54	0	0	0	0	0	0	0	0	0	8	0	0	0	0	0	0
7bb11a5667afb4d2177c1bfab9a82740	0	0	0	0	0	0	0	0	0	0	0	0	0	0	0	0	0	0	0	0	0	0	0	0	0	0	0	0	0	0	0	0	0	0	0	0	0	0	0	0	0	0	0	0	0	0	0	0	0
453d29136e8cc111cf66ec2a3a19d44c	0	0	0	0	0	0	0	0	0	0	0	0	0	0	0	0	7	0	0	0	0	0	0	0	0	0	0	5	0	0	0	0	0	0	0	0	0	0	0	0	0	0	0	0	0	0	0	0	0
661548f1c85562061a577339f0b508dc	0	0	0	0	0	0	0	0	0	0	0	0	0	0	0	0	0	0	0	0	0	0	0	0	0	0	0	0	0	0	0	0	0	0	0	0	0	0	0	0	0	0	0	0	0	0	0	0	0
788ca5ee384ab843e7e0c323370f2158	0	0	0	0	0	0	0	0	0	0	0	0	0	0	0	0	0	0	0	0	0	0	0	0	0	0	0	0	0	0	0	0	0	0	0	0	0	0	0	0	0	0	0	0	0	0	0	0	0
33be70f0d962364cb48e8e0e3490b865	41	0	24	0	13	0	97	120	79	58	55	48	0	0	0	22	23	0	0	0	24	0	0	0	0	0	0	0	0	0	0	0	0	0	0	0	0	0	0	24	0	31	9	0	8	0	0	0	12
1dadac33e6743082a838fc60a2cdd792	0	0	0	0	0	0	0	0	0	0	0	0	0	0	0	0	0	0	0	0	0	0	0	0	0	0	0	0	0	0	0	0	0	0	0	0	0	0	0	0	0	0	0	0	0	0	0	0	0
b3e43471f9e9e418e78c655dd82e3187	0	0	0	0	0	0	0	0	0	0	0	0	0	0	0	0	0	0	0	0	0	0	0	0	0	0	0	0	0	0	0	0	0	0	0	0	0	0	0	0	0	0	0	0	0	0	0	0	9
a5e44deecadd48eda018d90ea98df327	0	0	0	0	0	0	0	0	0	0	0	0	0	0	0	0	0	0	0	0	0	0	0	0	0	0	0	0	0	0	0	0	0	0	0	0	0	0	0	0	0	0	0	0	0	0	0	0	0
40fd88736d314831017da22eab326830	27	0	36	38	30	0	0	0	0	0	0	12	0	0	0	0	0	0	0	0	0	0	0	0	0	0	0	0	0	0	0	0	0	0	0	0	0	0	0	0	0	0	0	0	0	0	0	0	0
0042990e84cbe16180f4176b01d11607	0	0	0	0	0	0	0	0	0	0	0	0	0	0	0	0	0	0	0	0	0	0	0	0	0	0	0	0	0	0	0	0	0	0	0	0	0	0	0	0	0	0	0	0	0	0	10	0	223
a917c28499783484b699fbe2805aa417	0	0	0	0	0	0	0	0	0	0	0	13	0	0	0	0	0	0	0	0	0	0	0	0	0	0	0	4	0	0	4	0	4	0	0	0	0	0	0	0	0	0	0	0	0	0	0	0	0
91c3bbf549d056af6ab9ccd60a8f0260	0	0	0	0	0	0	0	0	0	0	0	0	0	0	0	0	0	0	0	0	0	0	0	0	0	0	0	0	0	0	0	0	0	0	0	0	0	0	0	0	0	0	0	0	0	0	0	0	0
c3c853e558d68f1b124afa1f303d756e	0	0	0	0	0	0	0	0	0	0	0	0	0	0	0	0	0	0	0	0	0	0	0	0	0	0	0	0	0	0	0	0	0	0	0	0	0	0	0	0	0	0	0	0	0	0	0	0	0
aebd4b0677012152b21e66c868f52182	0	0	0	0	0	0	0	0	0	0	0	0	0	0	0	0	0	0	0	0	0	0	0	0	0	0	0	0	0	0	0	0	0	0	0	0	0	0	0	0	0	0	0	0	0	0	0	0	0
d1e990fd3af6c93e538c346c94ebc844	0	0	0	0	0	0	0	0	0	0	0	0	0	0	0	0	0	0	0	0	0	0	0	0	0	0	0	0	0	0	0	0	0	0	0	0	0	0	0	0	0	0	0	0	0	0	0	0	0
0023922fdcd547bd14dc3ab56c1888c5	0	0	0	0	0	0	0	0	0	0	0	0	0	0	0	0	0	0	0	0	0	0	0	0	0	0	0	0	0	0	0	0	0	0	0	0	0	0	0	0	0	0	0	0	0	0	0	0	0
1baf367ed5fea28464daa1490ddccdd3	2	0	0	0	0	0	0	3	8	0	0	7	0	0	0	9	0	0	10	0	0	0	0	0	0	0	0	0	0	0	0	0	0	0	0	0	0	0	0	0	0	0	0	0	0	0	0	0	0
582b7b310d37c980af4f3b7b8e377dbc	0	0	0	0	0	0	0	0	0	0	0	0	0	0	0	0	0	0	0	0	0	0	0	0	0	0	0	0	0	0	0	0	0	0	0	0	0	0	0	0	0	0	0	0	0	0	0	0	0
4f592ccd241214502f0ed8840fc6732b	0	0	0	0	0	0	0	0	0	0	0	0	0	0	0	0	0	0	0	0	0	0	0	0	0	0	0	0	0	0	0	0	0	0	0	0	0	0	0	0	0	0	0	0	0	0	0	0	0
422182d8fe9bbec79b121490a03ccef4	0	0	0	0	0	0	0	0	0	0	0	0	0	0	0	0	0	0	0	0	0	0	0	0	0	0	0	0	0	0	0	0	0	0	0	0	0	0	0	0	0	0	0	0	0	0	0	0	12
e24dc2295cbbddcb7f0f425a99afd06d	0	0	0	0	0	0	0	0	0	0	0	0	0	0	0	0	0	0	0	0	0	0	0	0	0	0	0	0	0	0	0	0	0	0	0	0	0	0	0	0	0	0	0	0	0	0	0	0	0
28400033019ee7056b4fc6040af066cd	0	0	3	0	0	12	12	0	0	2	10	23	0	0	0	3	7	11	0	20	10	0	0	0	0	0	0	13	3	0	0	0	0	3	0	0	0	0	0	6	12	0	0	5	0	8	10	0	9
40d77497e21c8280123879428a4d9a6c	0	0	0	0	0	0	0	0	0	0	0	0	0	0	0	0	0	0	0	0	0	0	0	0	0	0	0	0	0	0	0	0	0	0	0	0	0	0	0	0	0	0	0	0	0	0	0	0	0
17f0e35fee31ed7fa57d31ad5fa2fe2f	0	0	0	0	0	0	0	0	0	0	0	0	0	0	0	0	0	0	0	0	0	0	0	0	0	0	0	0	0	0	0	0	0	0	0	0	0	0	0	0	0	0	0	0	0	0	0	0	0
2aa4d42a33fcd69939b7a5c0d5cf41d2	0	0	0	0	0	0	0	0	0	0	0	0	0	0	0	0	0	0	0	0	0	0	0	0	0	0	0	0	0	0	0	0	0	0	0	0	0	0	0	0	0	0	0	0	0	0	0	0	0
48c6c97bff0ee9452ce37de65fa2f8eb	0	0	0	0	0	0	0	0	0	0	0	0	0	0	0	0	0	0	0	0	0	0	0	0	0	0	0	0	10	29	0	0	0	0	0	0	0	0	0	0	0	0	0	0	0	0	0	0	0
f59610a7430722bd45c69994fd84d016	0	0	0	0	0	0	0	0	0	0	0	0	0	0	0	0	0	0	0	0	0	0	0	0	0	0	0	0	0	0	0	0	0	0	0	0	0	0	0	0	0	0	0	0	0	0	0	0	0
6ba8744f05f1be93d788e0dbcec21c99	0	0	0	0	0	0	0	0	0	0	0	0	0	0	0	8	0	0	12	7	0	0	0	0	0	0	0	0	0	0	0	0	0	0	0	0	0	0	0	0	0	0	0	0	0	0	0	0	26
0ac9d1d38a71ddb24c9509c737f6c429	0	0	0	0	0	0	0	0	0	0	0	0	0	0	0	0	5	0	0	0	0	0	0	0	0	0	0	0	0	0	0	0	0	0	0	0	0	0	0	0	0	6	0	0	0	0	0	0	0
85ff1ae5453cf9a7989583b1c6fd492c	0	0	0	0	0	0	0	0	0	0	0	0	0	0	0	0	0	0	0	0	0	0	0	0	0	0	0	0	0	0	0	0	0	0	0	0	0	0	0	0	0	0	0	0	0	0	0	0	0
76c52be2af978c65b597060666e43603	0	0	0	0	0	0	0	0	0	0	0	0	0	0	0	9	0	0	19	25	13	0	0	0	0	0	0	0	0	0	0	0	0	0	0	0	0	0	0	0	0	0	0	0	0	0	0	0	0
83be259188d90e1089a0ffd5e0fcf53e	0	0	0	0	0	0	0	0	0	0	0	0	0	0	0	0	0	0	0	0	0	0	0	0	0	0	0	0	0	0	0	0	0	0	0	0	0	0	0	0	0	0	0	0	0	0	0	0	0
ad99ef8d48c3e5a1235402c6ec6f76d2	0	0	0	0	0	0	27	40	36	29	13	17	0	0	0	0	0	0	0	0	0	0	0	0	0	0	0	0	0	0	0	0	0	0	0	0	0	0	0	0	0	10	0	0	0	0	0	0	0
01ab543927a8d15088c2b8b08a985cd3	0	0	0	0	0	0	0	0	0	0	0	0	0	0	0	0	0	0	0	0	0	0	0	0	0	0	0	0	0	0	0	0	0	0	0	0	0	0	0	0	0	0	0	0	0	0	0	0	0
432c36288ce5b76eb0bcb3dcbe7cd64d	0	3	5	0	0	0	14	16	5	13	7	8	0	0	0	17	31	21	11	10	20	0	0	0	0	0	0	0	0	0	0	0	0	0	0	0	0	0	0	3	3	0	0	0	0	0	0	0	0
4f73ab5990d0226551c2be7cc40784a3	0	0	0	0	0	0	0	0	0	0	0	0	0	0	0	0	0	0	0	0	0	0	0	0	0	0	0	0	0	0	0	0	0	0	0	0	0	0	0	0	0	0	0	0	0	0	0	0	18
0686304c53a9d1ec2f35f691c73b27c6	0	0	0	0	0	0	18	0	0	0	0	0	0	0	0	0	0	0	0	0	0	0	0	0	0	0	0	0	0	0	0	0	0	0	0	0	0	0	0	0	0	0	0	0	0	0	0	0	0
f5f5fbc8563a5254012e807f9f2e02cf	0	0	0	0	0	0	114	145	140	95	75	60	0	0	0	0	0	0	0	0	0	0	0	0	0	0	0	0	0	0	0	0	0	0	0	0	0	0	0	0	0	0	0	0	0	0	0	0	0
bd95d741b4b2b9cf3d4f4dbec0745faa	0	0	0	0	0	0	0	0	0	0	0	0	0	0	0	0	0	0	0	0	0	0	0	0	0	0	0	0	0	0	0	0	0	0	0	0	0	0	0	0	0	0	0	0	0	0	0	0	0
59ed461c1efacb6aad548a0d1c42e004	0	0	0	0	0	0	0	0	0	0	0	0	0	0	0	0	0	0	0	0	0	0	0	0	0	0	0	0	0	0	0	0	0	0	0	0	0	0	0	0	0	0	0	0	0	0	0	0	0
37db7799b97b8f607b43ceca5fd36738	0	0	0	0	0	0	0	0	0	0	0	0	0	0	0	0	0	0	0	0	0	0	0	0	0	0	0	0	0	0	0	0	0	0	0	0	0	0	0	0	0	0	0	0	0	0	0	0	0
5ad9d540838298379d84c7702a407721	0	0	0	0	0	0	0	0	0	0	0	7	0	0	0	18	25	14	0	10	0	0	0	0	0	0	0	0	0	25	0	0	0	0	0	0	0	0	0	0	15	21	0	0	17	0	0	0	163
64ed4b451b12c968bfff0288412e0c8a	0	0	0	0	0	0	0	0	0	0	0	0	0	0	0	0	0	0	0	0	0	0	0	0	0	0	0	0	0	0	0	0	0	0	0	0	0	0	0	0	0	0	0	0	0	0	0	0	0
b98cf59a326004bcc360c887ff2840fe	0	0	0	0	0	0	0	0	0	0	0	0	0	0	0	0	0	0	0	0	0	0	0	0	0	0	0	0	0	0	0	0	0	0	0	0	0	0	0	0	0	0	0	0	0	0	0	0	0
184e8e4d49933052982508d2910d1684	0	0	0	0	0	0	0	0	0	0	0	0	0	0	0	0	0	0	0	0	0	0	0	0	0	0	0	0	0	0	0	0	0	0	0	0	0	0	0	0	0	0	0	0	0	0	0	0	0
5d4d41ce8dd5a2c82c10d687e7bb0571	0	0	0	0	0	0	0	18	0	0	0	0	0	0	0	0	0	0	39	34	9	0	0	0	0	0	0	0	0	12	0	0	0	0	0	0	0	0	0	0	0	0	0	0	0	0	0	0	0
6eca55319f2949e4c8c49f96b228feb4	0	0	0	0	0	0	0	0	0	0	0	0	0	0	0	0	0	0	0	0	0	0	0	0	0	0	0	0	0	0	0	0	0	0	0	0	0	0	0	0	0	0	0	0	0	0	0	0	0
8d363d232774a276513b9a9818cbde37	0	0	0	0	0	0	0	0	0	0	0	0	0	0	0	0	0	0	0	0	0	0	0	0	0	0	0	0	0	0	0	0	0	0	0	0	0	0	0	0	0	0	0	0	0	0	0	0	0
71ec77735f690ce66e4187e3e4f8d773	0	0	0	0	0	0	0	0	0	0	0	0	0	0	0	0	50	15	38	27	43	0	0	0	0	0	0	168	155	160	140	114	157	0	0	0	0	0	0	0	0	0	0	0	0	0	0	0	0
927dd12a2646ed5de8a654ba9fc27847	0	0	0	0	0	0	0	0	0	0	0	0	0	0	0	0	0	0	0	0	0	0	0	0	0	0	0	0	0	0	0	0	0	0	0	0	0	0	0	0	0	0	0	0	0	0	0	0	0
6ef2b9c2ccdc9ec11b4737a07ccd837c	0	0	0	0	0	0	0	0	0	0	0	0	0	0	0	0	0	0	0	0	0	0	0	0	0	0	0	0	0	0	0	0	0	0	0	0	0	0	0	0	0	0	0	0	0	0	0	0	95
2275028b48f9fa08109d626960fc40fe	0	0	0	0	0	0	0	0	0	0	0	0	0	0	0	0	0	0	0	0	0	0	0	0	0	0	0	0	0	0	0	0	0	0	0	0	0	0	0	0	0	0	0	0	0	0	0	0	0
5b0638224348ebfd46736b1dffc3f2cb	0	0	0	0	0	0	0	0	0	0	0	0	0	0	0	0	0	0	0	0	0	0	0	0	0	0	0	0	0	0	0	0	0	0	0	0	0	0	0	0	0	0	0	0	0	0	0	0	13
c8c27991fc4b9dbaf393e756a8480704	17	0	8	0	4	0	0	15	5	0	0	0	0	0	0	0	0	0	0	0	0	0	0	0	0	0	0	0	0	0	0	0	0	0	0	0	0	0	0	0	0	0	0	0	0	0	13	0	11
46a26dae464eef287240caff2c97918e	0	0	0	0	0	0	0	0	0	0	0	0	0	0	0	22	14	0	6	0	0	0	0	0	0	0	0	0	0	0	0	0	0	0	0	0	0	0	0	0	0	0	0	0	0	0	0	0	11
d67ce20c1b893ceb2ef4e338b10ec789	0	0	0	0	0	0	0	0	0	0	0	0	0	0	0	0	0	0	0	0	0	0	0	0	0	0	0	0	0	0	0	0	0	0	0	0	0	0	0	0	0	0	0	0	0	0	0	0	0
0b1068948c42bbf853f2d761b969381e	0	0	0	0	0	0	0	0	0	0	0	0	0	0	0	0	0	0	0	0	0	0	0	0	0	0	0	0	0	0	0	0	0	0	0	0	0	0	0	0	0	0	0	0	0	0	0	0	0
814d98515d97bbc2c9bcad4da3bd02fa	0	0	0	0	0	0	0	0	0	0	0	0	0	0	0	0	0	0	0	0	0	0	0	0	0	0	0	0	0	0	0	0	0	0	0	0	0	0	0	0	0	0	0	0	0	0	0	0	0
2b9856757d80ef6f4984b2c3bec3a776	0	0	0	0	0	0	0	0	0	0	0	0	0	0	0	0	0	0	0	0	0	0	0	0	0	0	0	0	0	0	0	0	0	0	0	0	0	0	0	0	0	0	0	0	0	0	0	0	0
c5a55965eb5f005926ce11c0eba0fff7	0	0	0	0	0	0	0	0	0	0	0	0	0	0	0	0	0	0	0	0	0	0	0	0	0	0	0	0	0	0	0	0	0	0	0	0	0	0	0	0	0	0	0	0	0	0	0	0	0
37631d97218570cf10e15075ae3831e8	0	0	0	0	0	0	0	0	0	0	0	0	0	0	0	0	0	0	0	0	0	0	0	0	0	0	0	0	0	0	0	0	0	0	0	0	0	0	0	0	0	0	0	0	0	0	0	0	0
d1129bd4ee264f8d2d61fb28a47f08d2	0	0	0	0	0	0	0	0	0	0	0	0	0	0	0	0	0	0	0	0	0	0	0	0	0	0	0	0	0	0	0	0	0	0	0	0	0	0	0	0	0	0	0	0	0	0	0	0	140
d27d92bfdaf440bca69cd4e346a182b0	0	0	0	0	0	0	0	0	0	0	0	0	0	0	0	0	0	0	0	0	0	0	0	0	0	0	0	0	0	0	0	0	0	0	0	0	0	0	0	148	122	192	83	91	87	0	0	0	0
fc2f8823cc6ca4d6dc8d1ef7aeba007c	0	0	0	0	0	0	0	31	0	0	0	0	0	0	0	0	0	0	0	0	0	0	0	0	0	0	0	0	0	0	0	0	0	0	0	0	0	0	0	0	0	0	0	0	0	0	0	0	0
34f4ba8ede427b6fb79568af18975970	0	0	0	0	0	0	0	0	0	16	17	9	0	0	0	0	0	0	0	0	0	0	0	0	0	0	0	0	0	0	0	0	0	0	0	0	0	0	0	0	0	0	0	0	0	0	0	0	0
682cef17b52fe58c2b3b5a41c93b95e8	0	0	0	0	0	0	0	0	0	0	0	0	0	0	7	26	0	0	36	59	57	0	0	0	0	0	0	169	218	214	164	135	155	0	0	0	0	0	0	16	0	0	0	0	0	0	0	0	0
38ed7a156b728082f424c64dec40801e	0	0	0	0	0	0	0	0	0	13	0	28	7	10	15	368	354	268	219	244	249	0	0	0	0	0	0	0	0	0	0	0	0	0	0	0	0	0	0	40	47	66	0	56	36	0	0	0	444
6a5b88bf1d919d9986838e6f914f3957	0	0	0	0	0	0	0	0	0	0	0	0	0	0	0	0	0	0	0	0	0	0	0	0	0	0	0	0	0	0	0	0	0	0	0	0	0	0	0	0	0	0	0	0	0	0	0	0	32
67355f4da09bdcf7f89799f370d9e439	0	0	0	0	0	0	0	0	0	0	0	0	0	0	0	0	0	0	0	0	0	0	0	0	0	0	0	0	0	0	0	0	0	0	0	0	0	0	0	0	5	0	0	0	0	0	0	0	38
e218637ad6772465efde5f1a603ba1dc	0	0	0	0	0	0	0	0	0	17	25	0	0	0	0	0	0	0	0	0	0	0	0	0	0	0	0	0	0	0	0	0	0	0	0	0	0	0	0	0	0	0	0	0	0	0	0	0	0
ccef8fc59a7fbd26ef2cae9ac31a337c	0	0	0	0	0	0	0	0	0	0	0	0	0	0	0	0	0	0	0	0	0	0	0	0	0	0	0	0	0	0	0	0	0	0	0	0	0	0	0	0	0	0	0	0	0	0	0	0	0
cdccc191a043b7edee130c5b9bcd83fc	0	0	0	0	0	0	0	0	0	0	0	0	0	0	0	0	0	0	0	0	0	0	0	0	0	0	0	0	0	0	0	0	0	0	0	0	0	0	0	0	0	0	0	0	0	0	0	0	0
cb30377772b7daf6583247aae28aa41f	0	0	0	0	0	0	0	0	0	0	0	0	0	0	0	0	0	0	0	0	0	0	0	0	0	0	0	0	0	0	0	0	0	0	0	0	0	0	0	0	0	0	0	0	0	0	0	0	40
da37b1ba7c7e02bab65c95a1e62f666d	0	0	0	0	0	0	0	0	0	0	0	0	0	0	0	0	0	0	0	0	0	0	0	0	0	0	0	0	0	0	0	0	0	0	0	0	0	0	0	0	0	0	0	0	0	0	0	0	0
08a9200a4f87035d9bb934f4af8493ca	0	0	0	0	0	0	0	0	11	0	0	14	0	0	0	0	20	0	0	38	0	0	0	0	0	0	0	0	0	0	0	0	0	0	0	0	0	0	0	0	0	0	0	0	0	0	0	0	89
8b497f91df99572868e65f31f0747b90	0	0	0	0	0	0	23	0	11	0	0	0	0	0	0	0	0	25	0	0	0	0	0	0	0	0	0	0	0	0	0	0	0	0	0	0	0	0	0	0	0	0	0	0	0	0	0	0	0
5c83d4c878599fbdc5d978ea9eb3e5b2	225	43	81	50	235	44	25	27	39	33	26	42	0	0	0	0	0	0	0	0	0	0	0	0	0	0	0	0	0	0	0	0	0	0	0	0	4	0	10	0	6	8	0	5	0	0	0	0	0
36665428578f9b9b8558f5458cc0a29c	0	0	0	0	0	0	0	0	0	0	0	0	0	0	0	0	0	0	0	0	0	0	0	0	0	0	0	0	0	0	0	0	0	0	0	0	0	0	0	0	0	0	0	0	0	0	0	0	0
62fdabd8a71c7e95a3f5ff070f6978a0	0	0	0	0	0	0	0	0	0	0	0	0	0	0	0	0	0	0	0	0	0	0	0	0	0	0	0	0	0	0	0	0	0	0	0	0	0	0	0	0	0	0	0	0	0	0	0	0	0
fc9dd7d419755158a00d522302351291	0	0	0	0	0	0	55	62	68	60	49	17	0	0	0	36	53	26	24	16	34	0	0	0	0	0	0	0	0	0	0	9	0	0	0	0	0	0	0	16	12	25	0	20	24	0	0	0	0
a5a77b70fe5db7f0da009bed0f534ffc	0	0	0	0	0	0	0	0	0	0	0	0	0	0	0	0	0	0	0	0	0	0	0	0	0	0	0	0	0	0	0	0	0	0	0	0	0	0	0	0	0	0	0	0	0	0	0	0	0
b474a2672c3305977cf682bb790e3b46	128	34	151	0	0	14	39	39	17	22	39	29	0	0	0	40	29	16	0	23	22	0	0	0	0	0	0	0	0	0	0	0	0	0	0	0	15	0	19	24	38	55	23	31	13	0	0	0	7
06240e1e56760bb8345d41059f2dd5b2	0	0	0	0	0	0	0	0	0	0	0	0	0	0	0	0	0	0	0	0	0	0	0	0	0	0	0	0	0	0	0	0	0	0	0	0	0	0	0	0	0	0	0	0	0	0	0	0	0
adb52a35dccb78b96eb11a4db1d76e9c	0	0	0	0	0	0	184	209	234	95	115	49	0	0	0	20	27	0	0	17	0	0	0	0	0	0	0	0	0	0	0	0	0	0	0	0	0	0	0	0	0	0	0	0	0	0	0	0	9
8d41ef1030e8c1d2d4ea30d3371ba44f	0	0	0	0	0	0	0	0	0	0	0	0	0	0	0	0	0	0	0	0	0	0	0	0	0	0	0	0	0	0	0	0	0	0	0	0	0	0	0	0	0	0	0	0	0	0	0	0	171
fb58737cfefe5c5d9be6352154b96e13	0	0	0	0	0	0	0	0	0	0	0	0	0	0	0	0	0	0	0	0	0	0	0	0	0	0	0	0	0	0	0	0	0	0	0	0	0	0	0	0	0	0	0	0	0	0	0	0	0
452c8b31529375bc2601d37aaba58d3e	0	0	0	0	0	0	0	0	0	0	0	0	0	0	0	0	0	0	0	0	0	0	0	0	0	0	0	0	0	0	0	0	0	0	0	0	0	0	0	0	0	0	0	0	0	0	0	0	0
aec66f7b6f56ea996d84b278f7b01d6d	0	0	0	0	0	0	0	0	0	0	0	0	0	0	0	0	0	0	0	0	0	0	0	0	0	0	0	0	0	0	0	0	0	0	0	0	0	0	0	0	0	0	0	0	0	0	0	0	8
bb083601a69d00e7561ebe4485d9cd04	0	0	0	0	0	0	0	0	0	0	0	0	0	0	0	0	0	0	0	0	0	0	0	0	0	0	0	0	0	0	0	0	0	0	0	0	0	0	0	0	0	0	0	0	0	0	0	0	0
6566b6015f6f9e8130879b2853516eb1	0	0	0	0	0	0	0	0	0	0	0	0	0	0	0	0	0	0	0	0	0	0	0	0	0	0	0	0	0	0	0	0	0	0	0	0	0	0	0	0	0	0	0	0	0	0	0	0	0
dad671cc25dc72d3e38f8607d0ca1fa0	0	0	0	0	0	0	0	0	29	0	0	34	0	0	0	59	66	51	55	58	60	0	0	0	0	0	0	35	0	35	0	46	0	0	0	0	0	0	0	0	0	0	0	0	0	0	0	0	0
4343b07dda79be0ec426b7eaa9666064	0	0	0	0	0	0	0	0	0	0	0	0	0	0	0	0	0	0	0	0	0	0	0	0	0	0	0	0	0	0	0	0	0	0	0	0	0	0	0	0	0	0	0	0	0	0	0	0	0
99ebfaf1a23f206fbc55a3ac12a45409	0	0	0	0	0	0	0	0	0	0	0	0	0	0	0	153	161	132	92	85	69	0	0	0	0	0	0	0	0	0	0	0	0	0	0	0	0	0	0	131	97	157	56	79	69	0	0	0	51
89235e07f905f13ed4fc0d2aec8a18b3	0	0	0	0	0	0	0	0	0	0	0	0	0	0	0	0	0	0	0	0	0	0	0	0	0	0	0	25	0	0	0	0	0	0	0	0	0	0	0	0	0	0	0	0	0	0	0	0	0
2ef14b19da1c28315e4d6e08ad25ed45	0	0	0	0	0	0	0	0	0	0	0	0	0	0	0	0	0	0	0	0	0	0	0	0	0	0	0	0	0	0	0	0	0	0	0	0	0	0	0	0	0	0	0	0	0	0	0	0	0
fc42aaa5933203e8095524abf5684953	0	0	0	0	0	0	0	0	0	0	0	0	0	0	0	0	0	0	0	0	0	0	0	0	0	0	0	0	0	0	0	0	0	0	0	0	0	0	0	0	0	0	0	0	0	0	0	0	0
2c687f4f444e7a653d5b64aff3cd1163	0	0	0	0	0	0	19	26	0	29	0	24	0	0	0	20	33	0	39	0	0	0	0	0	0	0	0	0	0	0	0	0	0	0	0	0	0	0	0	0	0	0	0	0	0	0	0	0	0
3029ccfba0023a8aa38cf2ba0ee32695	0	0	0	0	0	0	0	0	0	0	0	0	0	0	0	0	0	0	0	0	0	0	0	0	0	0	0	0	0	0	0	0	0	0	0	0	0	0	0	0	0	0	0	0	0	0	0	0	0
d716b65f1b967ff67df8d5734ecd00fa	0	0	0	0	0	0	0	0	0	0	0	0	0	0	0	17	13	13	0	0	0	0	0	0	0	0	0	0	0	0	0	0	0	0	0	0	0	0	0	65	72	90	31	32	30	0	0	0	47
c3d162efcb2e2805b38e0ecce5efa5b7	0	0	0	0	0	0	0	0	0	0	0	0	0	0	0	0	0	0	0	0	0	0	0	0	0	0	0	0	0	0	0	0	0	0	0	0	0	0	0	0	0	0	0	0	0	0	0	0	0
b0c0e8ebd4235eda839b3f43cc79127b	0	0	0	0	0	0	29	9	0	0	0	0	0	0	0	21	0	0	0	0	0	0	0	0	0	0	0	0	0	0	0	0	0	0	0	0	0	0	0	0	0	0	0	0	0	0	0	0	0
bca05effab01a293809132d904725d9c	0	0	0	0	0	0	0	0	0	0	0	0	0	0	0	0	0	0	0	0	0	0	0	0	0	0	0	0	0	0	0	0	0	0	0	0	0	0	0	0	0	0	0	0	0	0	0	7	165
7258fea50395ec2b3aff4e55bddd5aea	0	0	0	0	0	0	0	0	0	0	0	0	0	0	0	0	0	0	0	0	0	0	0	0	0	0	0	0	0	0	0	0	0	0	0	0	0	0	0	0	0	0	0	0	0	15	0	0	163
658aacc42f61e93285cf80277f6f5cb8	0	0	0	0	0	0	0	0	0	0	0	0	0	0	0	0	13	9	0	0	0	0	0	0	0	0	0	0	0	0	0	0	0	0	0	0	0	0	0	0	0	0	0	0	0	0	0	0	0
22a60dffa1b0795170eaef43bdb432ee	0	0	0	0	0	0	0	0	0	0	0	0	0	0	0	0	0	0	0	0	0	0	0	0	0	0	0	0	0	0	3	0	0	0	0	0	0	0	0	0	0	0	0	0	0	0	0	0	0
b7998109e020c01735800f216163dd9c	0	0	0	0	0	0	0	0	0	0	0	0	0	0	0	0	0	0	0	0	0	0	0	0	0	0	0	0	0	0	0	0	0	0	0	0	13	49	97	116	105	202	216	183	197	0	0	0	13
f391d18a5c7c491b6dcc44527e68389e	0	0	0	0	0	0	0	0	0	0	0	0	0	0	0	0	0	0	0	0	0	0	0	0	0	0	0	0	0	0	0	0	0	0	0	0	0	0	0	0	0	0	0	0	0	0	0	0	0
6a11403ccb057ebec1eaf4a7668f760d	0	0	0	0	0	0	0	0	0	0	0	0	0	0	0	0	0	0	0	0	0	0	0	0	0	0	0	0	0	0	0	0	0	0	0	0	0	0	0	0	0	0	0	0	0	0	0	0	0
ea0ca34fa159544a01b0b8b60b5a2a34	0	3	0	0	0	4	92	108	109	84	86	83	0	0	0	30	34	29	12	27	12	0	0	0	0	0	0	0	0	0	0	0	0	0	0	0	0	0	0	49	44	72	25	15	26	0	0	0	13
b279ef5290e6e0055d499e28a3a502e5	17	115	0	0	26	0	0	0	0	0	0	0	0	0	0	42	67	29	0	0	0	0	0	0	0	0	0	0	0	0	0	0	0	174	155	163	0	42	174	188	169	275	105	143	159	0	0	0	0
5c64356de46d589e671676fd3463eb99	0	0	0	0	0	0	0	0	0	0	0	0	0	0	0	33	33	12	5	0	0	0	0	0	0	0	0	0	0	0	0	0	0	0	0	0	0	0	0	15	8	16	0	0	15	0	0	0	33
2aaaca33a64d4d5a3348a67650b2f7cc	0	0	0	0	0	0	0	0	0	0	0	0	0	0	0	0	0	0	11	19	0	0	0	0	0	0	0	0	0	26	25	0	0	0	0	0	0	0	0	0	0	0	0	0	0	0	0	0	0
205d5c0e5c47dcb1dfbf5df5ad649464	0	0	0	0	0	0	0	0	0	0	0	0	0	0	0	0	0	0	0	0	0	0	0	0	0	0	0	0	0	0	0	0	0	0	0	0	0	0	0	0	0	0	0	0	0	1674	972	1174	9
6dfcac4c774553db23a3d8f88fa1ea3d	0	0	0	0	0	0	0	0	0	0	0	0	0	0	0	0	0	0	0	0	0	0	0	0	0	0	0	0	0	0	0	0	0	0	0	0	0	0	0	0	0	0	0	0	0	0	3	0	86
4ae1050a93006df9fa34b051ae8f44b6	0	0	0	0	0	0	0	0	0	0	0	0	0	0	0	18	5	21	89	75	54	0	0	0	0	0	0	0	0	0	0	0	0	0	0	0	0	0	0	0	0	0	0	0	0	0	0	0	80
716200856001dd923cd32bf4dd63d508	0	0	0	0	0	0	0	0	0	0	0	0	0	0	0	0	0	0	0	0	0	0	0	0	0	0	0	0	0	0	0	0	0	0	0	0	0	0	0	0	0	0	0	0	0	0	0	0	0
c02c9fe3ac442203ea5e85fc022ec295	0	0	0	0	0	0	0	0	0	0	0	0	0	0	0	0	0	0	0	0	0	0	0	0	0	0	0	0	0	0	0	0	0	0	0	0	0	0	0	0	0	0	0	0	0	0	0	0	10
e94f14fca7b33ca7f2cafca9acee40f9	0	0	0	0	0	0	0	0	0	0	0	0	0	0	0	0	0	0	0	0	0	0	0	0	0	0	0	0	0	0	0	0	0	0	0	0	0	0	0	0	0	0	0	0	0	0	0	0	0
6f5e7b53d3f40d86118747b77028983f	0	0	0	0	0	0	14	9	16	0	0	0	0	0	0	0	0	0	0	0	0	0	0	0	0	0	0	0	0	0	0	0	0	0	0	0	0	0	0	0	0	0	0	0	0	0	0	0	0
2d0c13fa56129c81a7d0721412b3f221	0	0	0	0	0	0	0	0	0	0	0	0	0	0	0	0	0	0	0	0	0	0	0	0	0	0	0	0	0	0	0	0	0	0	0	0	0	0	0	0	0	0	0	0	0	0	0	0	0
59c64666beff4d7536665b167e20d9ab	0	0	0	0	0	0	0	0	0	0	0	0	0	0	0	0	0	0	0	0	0	0	0	0	0	0	0	0	0	14	29	0	12	0	0	0	0	0	0	0	0	0	0	0	0	0	0	0	0
6c72dd2ca0812c7a2e9cf618aa2f983f	0	0	0	0	0	0	0	0	0	0	0	0	0	0	0	0	0	0	0	0	0	0	0	0	0	0	0	0	0	0	0	0	0	0	0	0	0	0	0	0	0	0	0	0	0	0	0	0	67
39ac35404a4666a1016625f2c2492353	0	0	0	0	0	0	0	0	0	0	0	0	35	45	36	53	52	26	39	53	45	4	0	7	3	7	35	18	16	58	24	16	26	0	0	0	0	0	0	0	8	7	0	0	0	0	0	0	0
06afe53325b61a1aa949230c3194a9e6	0	0	0	0	0	0	0	0	0	0	0	0	0	0	0	0	0	0	0	0	0	0	0	0	0	0	0	0	0	0	0	0	0	0	0	0	0	0	0	0	0	0	0	0	0	0	0	0	0
a38f36efae47118b4fef7f8a50f894ae	0	0	0	0	0	0	0	0	0	0	0	0	0	0	0	0	0	0	0	9	0	0	0	0	0	0	0	18	0	20	0	0	0	0	0	0	0	0	0	0	0	0	0	0	0	0	0	0	0
3d55ee069c28f7995420be610124de21	0	0	0	0	0	0	0	0	0	0	0	0	0	0	0	0	0	0	0	0	0	0	0	0	0	0	0	0	0	0	0	0	0	0	0	0	0	0	0	0	0	0	0	0	0	0	0	0	0
dfd55c9cc7bc6e9267ab3e408d052ce0	0	0	0	0	0	0	0	0	0	0	0	0	0	0	0	0	0	0	0	0	0	0	0	0	0	0	0	0	0	0	0	0	0	0	0	0	0	0	0	0	0	0	0	0	0	0	0	0	0
34fe3ebf88e4304e5c118c32bb423833	0	0	0	0	0	0	0	0	0	0	0	0	0	0	0	13	12	9	10	4	0	0	0	0	0	0	0	0	0	0	0	0	0	0	0	0	0	0	0	12	0	8	5	16	8	0	4	0	55
b89837e8a471818ac8ba4b4e85f964d1	0	0	0	0	0	0	0	0	0	0	0	0	0	0	0	0	0	0	0	0	0	0	0	0	0	0	0	0	0	0	0	0	0	0	0	0	0	0	0	0	0	0	0	0	0	0	0	0	0
238fa5f09470e5eee444c93d6f3e2c4b	0	0	0	0	0	0	0	0	0	0	0	0	0	0	0	0	0	0	0	0	0	0	0	0	0	0	0	0	0	0	0	0	0	0	0	0	0	0	0	0	0	0	0	0	0	0	0	0	0
600fe4439d30a49cf60bdeaf9c1d9cf3	0	0	0	0	0	0	0	0	0	0	0	0	0	0	0	0	0	0	0	0	0	0	0	0	0	0	0	0	0	0	0	0	0	0	0	0	0	0	0	0	0	0	0	0	0	0	0	0	0
da5924ba1ff2c30dd489e95369c2fab1	15	14	31	0	0	0	21	23	14	43	24	27	10	9	10	27	21	34	0	0	0	0	0	7	0	0	0	0	0	6	0	1	0	0	0	0	0	0	6	0	0	0	0	0	0	0	0	6	0
aba8c17e313c37c938998554292445ba	0	0	0	0	0	0	0	0	22	0	0	9	0	0	0	0	0	0	0	0	0	0	0	0	0	0	0	0	0	0	0	0	0	0	0	0	0	4	0	0	0	0	0	0	0	12	0	0	0
5006babdcd42f3c4ffe02119d0bc1794	0	0	0	0	0	0	0	0	0	0	0	0	0	0	0	0	0	0	0	0	0	0	0	0	0	0	0	0	0	0	0	0	0	0	0	0	0	0	0	0	0	0	0	0	0	0	0	0	0
ba9c326e8d6c9a09d2f4cc29cd9051f4	0	0	0	0	0	0	0	0	0	0	0	0	0	0	0	0	0	0	0	0	0	0	0	0	0	0	0	18	19	21	14	0	14	0	0	0	0	0	0	0	0	0	0	0	0	0	0	0	0
683fd8e985ca96599f95a4a108b62d59	0	0	0	0	0	0	0	0	0	0	0	0	0	0	0	0	0	0	0	0	0	0	0	0	0	0	0	0	13	0	0	0	0	0	0	0	0	0	0	0	0	0	0	0	0	0	0	0	0
5b5b355458fdb9a0fe46659d693ea6da	0	0	0	0	0	0	0	0	0	0	0	0	0	0	0	0	0	0	0	0	0	0	0	0	0	0	0	0	0	0	0	0	0	0	0	0	0	0	0	0	0	0	0	0	0	0	0	0	0
b8b775b1cef25c1e8a2444804ee7b9ae	0	0	0	0	0	0	0	0	0	0	0	0	0	0	0	0	0	0	0	0	0	0	0	0	0	0	0	0	0	0	0	0	0	0	0	0	0	0	0	0	0	0	0	0	0	0	0	0	0
7c3eedb432edf2703f033ee7a074d031	0	0	0	0	0	0	49	32	79	0	26	0	0	0	0	26	0	28	49	41	0	0	0	0	0	0	0	0	0	0	0	0	0	0	0	0	0	0	0	0	0	0	0	0	0	0	0	0	0
401ada289fc0e64d1932511987faa01c	0	0	0	0	0	0	0	0	0	0	0	0	0	0	0	0	0	0	0	0	0	0	0	0	0	0	0	0	0	0	0	0	0	0	0	0	0	0	0	0	0	0	0	0	0	0	0	0	0
b6a96771085d26e1e99b4d830243c9be	0	0	0	0	0	0	0	0	0	0	0	0	0	0	0	0	0	0	0	0	0	0	0	0	0	0	0	0	0	0	0	0	0	0	0	0	0	0	0	0	0	0	0	0	0	0	85	2750	0
47ef117ad7668d58b6a467d02dbe7863	0	0	0	0	0	0	0	0	0	0	0	0	0	0	0	0	0	0	41	0	0	0	0	0	0	0	0	0	0	0	0	0	0	0	0	0	0	0	0	0	0	0	0	0	0	0	0	0	20
5c185278e517d0260791618bbdf3794c	0	0	0	0	0	0	0	0	0	0	0	0	0	0	0	0	0	0	0	0	0	0	0	0	0	0	0	0	0	0	0	0	0	0	0	0	0	0	0	0	0	0	0	0	0	0	0	0	120
5d5d47bd8c11225fb0e42f806b7b6fad	0	0	0	0	0	0	0	0	0	0	0	0	0	0	0	0	0	0	0	0	0	0	0	0	0	0	0	0	0	0	0	0	0	0	0	0	0	0	0	0	0	0	0	0	0	0	0	0	0
a9a9fceabb2ded4edce03aafc300b332	0	0	0	0	0	0	0	0	0	0	0	0	0	0	0	0	0	0	0	31	0	0	0	0	0	0	0	0	0	0	0	0	0	0	0	0	0	0	0	0	0	0	0	0	0	0	0	0	0
480e5057bf86766d55302c54facfa851	0	0	0	0	0	0	0	0	0	0	0	0	0	0	0	0	0	0	0	0	0	0	0	0	0	0	0	0	0	0	0	0	0	0	0	0	0	0	0	0	0	0	0	0	0	0	0	0	0
51e73983d7482913a912c335f32a4366	0	0	0	0	0	0	0	0	0	0	0	0	0	0	0	0	0	0	0	0	0	0	0	0	0	0	0	0	0	0	0	0	0	0	0	0	0	0	0	0	0	0	0	0	0	0	0	0	0
00bf85832f3160d9c51cd6dbae01637f	0	0	0	0	0	0	0	0	0	0	0	0	0	0	0	0	0	0	0	0	0	0	0	0	0	0	0	0	0	0	0	0	0	0	0	0	0	0	0	0	0	0	0	0	0	0	0	0	0
6b8444c8e461e9b8283b3e246439641f	0	0	0	0	0	0	0	0	0	0	0	0	0	0	0	0	0	0	0	0	0	0	0	0	0	0	0	0	0	37	0	0	0	0	0	0	0	0	0	0	0	0	2	0	0	0	0	0	0
9427478604f74c6f51cffb7a2dfcb521	0	0	0	0	0	0	0	0	0	0	0	0	0	0	0	0	0	0	0	0	0	0	0	0	0	0	0	0	0	0	0	0	0	0	0	0	0	0	0	0	0	0	0	0	0	0	0	0	0
61de6b601546be54ed56e54765343938	0	0	0	9	0	0	0	0	0	0	0	0	0	0	0	0	0	0	0	0	0	0	0	0	0	0	0	0	0	0	0	0	0	0	0	0	0	0	0	0	0	0	0	0	0	0	0	0	0
c1c0d9da19971c07c44c7952e7048bb1	0	0	0	0	0	0	0	0	0	0	0	19	0	0	0	0	0	15	0	0	0	0	0	0	0	0	0	0	0	0	0	0	0	0	0	0	0	0	0	0	0	0	0	0	0	0	0	0	33
d3548b562586065ddd2ccd150f72b6fd	0	0	0	0	0	0	0	0	0	0	0	0	0	0	0	0	0	0	0	0	0	0	0	0	0	0	0	0	0	0	0	0	0	0	0	0	0	0	0	0	0	0	0	0	0	0	0	0	0
22099e2156afe654fda0b8db486b147d	0	0	0	0	0	0	0	0	0	0	0	0	0	0	0	0	0	0	0	0	0	0	0	0	0	0	0	0	0	0	0	0	0	0	0	0	0	0	0	0	0	0	0	0	0	0	0	0	28
753bd6799040a09fc34eaa12ee58303b	0	0	0	0	0	0	0	0	0	0	0	0	0	0	0	0	0	0	0	0	0	0	0	0	0	0	0	0	0	0	0	0	0	0	0	0	0	0	0	0	0	0	0	0	0	0	0	0	0
215634565b13f16cc44d2ccf91539067	0	0	0	0	0	0	0	0	0	0	0	0	0	0	0	0	0	0	0	0	0	0	0	0	0	0	0	0	0	0	0	0	0	0	0	0	0	0	0	0	0	0	0	0	0	0	0	0	0
b06526abe6acb71fbc9cb630a6c55cb5	22	47	39	214	87	113	52	38	41	106	38	242	0	0	0	54	25	22	0	0	0	0	0	0	0	0	0	0	0	0	0	0	0	9	6	0	0	8	29	64	86	110	123	85	80	0	0	0	0
45c75f920e21661864aa5d1db3b41800	0	0	0	0	0	0	0	0	0	0	0	0	0	0	0	0	0	0	0	0	0	0	0	0	0	0	0	0	0	0	0	0	0	0	0	0	0	0	0	0	0	0	0	0	0	0	0	0	111
f1c8c41844b1dc8261aa1f4c3969bca0	0	0	0	0	0	0	0	0	0	0	0	0	0	0	0	0	0	0	0	0	0	0	0	0	0	0	0	0	0	0	0	0	0	0	0	0	0	0	0	0	0	0	0	0	0	0	0	0	0
62e36f9cb53761f15462f0e6977c7659	0	0	0	0	0	0	0	0	0	0	0	0	0	0	0	0	0	0	0	0	0	0	0	0	0	0	0	0	0	0	0	0	0	0	0	0	0	0	0	0	0	0	0	0	0	0	0	0	0
a257fe4578ea403d4f87d63fbbb05c9a	0	0	0	0	0	0	0	0	0	0	0	0	0	0	0	0	0	0	0	0	0	0	0	0	0	0	0	0	0	0	0	0	0	0	0	0	0	0	0	0	0	0	0	0	0	0	0	0	8
0ec845847c4d2d09eedfd05c74f953da	0	0	0	0	0	0	0	0	0	0	0	0	0	0	0	0	0	0	0	0	0	0	0	0	0	0	0	0	0	0	0	0	0	0	0	0	0	0	0	0	0	0	0	0	0	0	0	0	3
8fafe359975ca325f4c5fe40e3fdbe54	0	0	0	0	0	0	0	0	0	0	0	0	0	0	0	0	0	0	0	0	0	0	0	0	0	0	0	0	0	0	0	0	0	0	0	0	0	0	0	0	0	0	0	0	0	0	0	0	34
30c557380e425601bd972e4c006b6469	0	0	0	0	0	0	0	0	0	0	0	0	0	0	0	0	0	0	0	0	0	0	0	0	0	0	0	0	0	0	0	0	0	0	0	0	0	0	0	0	0	0	0	0	0	0	0	0	0
420a337e0e6c6bc3f11827704d60c867	0	0	0	0	0	0	0	0	0	0	0	0	0	0	0	0	0	0	0	0	0	0	0	0	0	0	0	0	0	0	0	0	0	0	0	0	0	0	0	0	0	0	0	0	0	0	0	0	0
ca73d852d573e5ad43bda3f9b632d40e	0	0	0	0	0	0	0	0	0	0	0	0	0	0	0	0	0	0	16	0	0	0	0	0	0	0	0	0	94	0	0	0	0	0	0	0	0	0	0	0	0	0	0	0	0	0	0	0	0
8daae178bff13f60d9cac2a2df18b605	0	0	0	0	0	0	0	0	0	0	0	0	0	0	0	0	0	0	26	0	0	0	0	0	0	0	0	0	0	0	0	0	0	0	0	0	0	0	0	0	0	0	0	0	0	0	0	0	0
cea1a2511aa3f81e8201ebb49f82b9ea	0	0	0	0	0	0	0	0	0	0	0	0	0	0	0	0	0	0	0	0	0	0	0	0	0	0	0	0	0	0	0	0	0	0	0	0	0	0	0	0	0	0	0	0	0	0	0	0	0
5f91093dfd85ac61af5c41f6418b8eb2	0	0	0	0	0	0	0	0	0	0	0	0	0	0	0	0	0	0	0	0	0	0	0	0	0	0	0	0	0	0	0	0	0	0	0	0	0	0	0	0	0	0	0	0	0	0	0	0	0
3636a1862c87800dea062e9c63539373	0	0	0	0	0	0	0	0	0	0	0	0	0	0	0	0	0	0	0	0	0	0	0	0	0	0	0	0	0	0	0	0	0	0	0	0	0	0	0	0	0	0	0	0	0	0	0	0	0
937e39aa4e34119b14535cce3fec2b56	0	0	0	0	0	0	0	0	0	0	0	0	0	0	0	0	0	0	0	0	44	0	0	0	0	0	0	0	0	0	0	0	0	0	0	0	0	0	0	0	0	0	0	0	0	0	0	0	0
731a2783c529265504bbd92ed8c3be94	0	0	0	0	0	0	0	0	0	0	0	0	0	0	0	0	0	0	0	0	0	0	0	0	0	0	0	0	0	0	0	0	0	0	0	0	0	0	0	0	0	0	0	0	0	0	0	0	230
4521c72fcac98155fe814054e1a226b4	0	0	0	0	0	0	0	0	0	0	0	0	0	0	0	0	0	0	0	0	0	0	0	0	0	0	0	0	0	0	0	0	0	0	0	0	0	0	0	0	0	0	0	0	0	0	0	0	0
822f71cc23840609e39c61027530ce40	0	0	0	0	0	0	0	0	0	0	0	0	0	0	0	0	0	0	0	0	0	0	0	0	0	0	0	0	0	0	0	0	0	0	0	0	0	0	0	0	0	0	0	0	0	0	0	0	0
94f475d6345ed01bf4a9bcf1d0e3564a	0	0	0	0	0	0	0	0	0	0	0	0	0	0	0	0	0	0	0	0	0	0	0	0	0	0	0	0	0	0	0	0	0	0	0	0	0	0	0	0	0	0	0	0	0	74	325	32	0
e1a0533459f282260d67679f5212e576	0	0	0	0	0	0	0	0	0	0	0	0	0	0	0	0	0	0	0	0	0	0	0	0	0	0	0	0	0	0	0	0	0	0	0	0	0	0	0	0	0	0	0	0	0	0	0	0	0
26fa5028d80eba444d503904f6f64a4b	0	0	0	0	0	0	0	0	0	0	0	0	0	0	0	0	0	0	0	0	0	0	0	0	0	0	0	0	0	0	0	0	0	0	0	0	0	0	0	0	0	0	0	0	0	0	0	0	0
ff6668442784ecb8446e1625bcd5f671	0	0	0	0	0	0	0	0	0	0	0	0	0	0	0	0	0	0	0	0	0	0	0	0	0	0	0	0	0	0	0	0	0	0	0	0	0	0	0	0	0	0	0	0	0	0	0	0	0
fb8c63cde9ed7f52d01a045950cc7007	0	0	0	0	0	0	0	0	0	0	0	0	0	0	0	0	0	0	0	14	0	0	0	0	0	0	0	0	0	0	0	0	0	0	0	0	0	0	0	0	0	0	0	0	0	0	0	0	0
ea0df60503248b225d10dda118c3f0cd	0	0	0	0	0	0	0	0	0	0	0	0	0	0	0	0	0	0	0	0	0	0	0	0	0	0	0	0	0	0	0	0	0	0	0	0	0	0	0	0	0	9	0	0	0	0	0	0	0
36b963fd391cc918f658be32cfba8fd7	0	0	0	0	0	0	0	0	0	0	0	0	0	0	0	0	0	0	0	0	0	0	0	0	0	0	0	0	0	0	0	0	0	0	0	0	0	0	0	9	0	24	0	12	0	0	0	0	132
6532dfaac36aef5d9280504d5a52de8d	0	0	0	320	0	0	0	0	0	0	0	0	0	0	0	0	0	0	0	0	0	0	0	0	0	0	0	0	0	0	0	0	0	0	0	0	0	0	0	0	0	0	0	0	0	0	0	0	96
2f1d99769218c1e4e2702ee637ad8c1a	0	0	0	0	0	0	0	0	0	0	0	0	0	0	0	0	0	0	0	0	0	0	0	0	0	0	0	0	0	0	0	0	0	0	0	0	0	0	0	0	0	0	0	0	0	0	0	0	0
275b0aa953e592fa03ea2d8dca0816e7	0	0	0	0	0	0	0	0	0	0	0	0	0	0	0	0	0	0	0	0	0	0	0	0	0	0	0	0	0	0	0	0	0	0	0	0	0	0	0	0	0	0	0	0	0	0	0	0	0
ff4d19213dbc36f9e8dfc2a0f1901cee	0	0	0	0	0	0	0	0	0	0	0	0	0	0	0	0	0	0	0	0	0	0	0	0	0	0	0	0	16	0	0	0	0	0	0	0	0	0	0	0	0	0	0	0	0	0	0	0	0
3af06f30ff7a27b1a0c3f5d1c5d22605	0	0	0	0	0	0	0	0	0	0	0	0	0	0	0	0	0	0	0	0	0	0	0	0	0	0	0	0	20	22	0	5	10	0	0	0	0	0	0	0	0	0	0	0	0	0	0	0	0
9ec77841aa332d554e802a0a17e55d4d	16	0	23	0	0	0	54	72	39	142	101	282	0	0	11	286	219	185	75	110	95	0	0	0	0	0	0	0	4	0	0	0	0	0	0	0	0	0	0	44	42	82	42	59	45	0	0	0	12
005bf5a439af336a8268afc64a1dc631	0	0	0	0	0	0	0	0	0	0	0	0	0	0	0	0	0	0	0	0	0	0	0	0	0	0	0	0	0	0	0	0	0	0	0	0	0	0	0	0	0	0	0	0	0	0	0	0	0
7043c831ceff3f4a77e505b2e230d6d2	0	0	0	0	0	0	0	0	0	0	0	0	0	0	0	0	0	0	0	0	0	0	0	0	0	0	0	0	0	0	0	0	0	0	0	0	0	0	0	0	0	0	0	0	0	0	0	5	58
06f5ba93a0cc9c195338840efc2fe153	0	0	0	0	0	0	0	0	0	0	0	0	0	0	0	0	0	0	0	0	0	0	0	0	0	0	0	0	0	0	0	0	0	0	0	0	0	0	0	0	0	0	0	0	0	0	0	0	55
28cff261353a4ce97f18c7aa8e742e49	0	0	0	0	0	0	0	0	0	0	0	0	0	0	0	0	0	0	0	0	0	0	0	0	0	0	0	0	0	0	0	0	0	0	0	0	0	0	0	0	0	0	0	0	0	0	0	0	0
b8907bca6256b4d47beb4b37f2fc0535	0	0	0	0	0	0	0	0	0	0	0	0	0	0	0	0	0	0	0	0	0	0	0	0	0	0	0	0	0	0	0	0	0	0	0	0	0	0	0	0	0	0	0	0	0	0	0	0	0
59e749685bbbbd947d0cc84493ee4c59	0	0	0	0	0	0	0	0	0	0	0	0	0	0	0	0	0	0	0	0	0	0	0	0	0	0	0	0	0	6	0	0	0	0	0	0	0	0	0	0	0	0	0	0	0	0	0	0	98
3e98f02737bcc595d309269227ee61d5	0	0	0	0	0	0	0	0	0	0	0	0	0	0	0	0	0	0	0	0	0	0	0	0	0	0	0	0	0	0	0	0	0	0	0	0	0	0	0	0	0	0	0	0	0	0	0	0	0
ef6f916fdc835dbf5ccf37b35014801a	0	0	0	0	0	0	0	0	0	0	0	0	0	0	0	42	63	0	0	0	64	0	0	0	0	0	0	0	0	0	0	0	0	0	0	0	0	0	0	0	0	0	0	0	0	0	0	0	13
d9f9e91b8258022dc9b50e686b641778	0	0	0	2	0	0	14	0	0	20	0	0	0	0	0	0	0	19	0	0	15	0	0	0	0	0	0	0	0	0	16	0	0	0	0	0	0	0	0	7	0	0	0	0	0	0	0	0	0
dc1e5d4a7f89bc98a2ff98cf48c3940e	0	0	0	0	0	0	0	0	0	0	0	0	0	0	0	0	0	0	0	0	0	0	0	0	0	0	0	0	0	0	0	0	0	0	0	0	0	0	0	0	0	0	0	0	0	0	0	0	0
0fe9e80cdf3fccfe42c59a4d3f04dcba	0	0	0	0	0	0	0	0	0	0	0	0	0	0	0	0	0	0	0	0	0	0	0	0	0	0	0	0	0	0	0	0	0	0	0	0	0	0	0	158	121	172	77	58	94	3	6	0	0
98c1f9ce0b1590007d6680264521d3b4	15	0	23	4	0	0	150	254	134	88	63	50	0	0	0	55	48	49	27	20	26	0	0	0	0	0	0	0	0	0	0	0	0	0	0	0	0	0	0	11	12	45	20	13	19	0	0	0	0
de4eb45766d3fa2ddb08d9fe7e150f40	0	0	0	0	0	0	0	0	0	0	0	0	0	0	0	0	0	0	0	0	0	0	0	0	0	0	0	0	0	0	0	0	0	0	0	0	0	0	0	0	0	0	0	0	0	0	0	0	148
b03bdec9be20f15e600ded9aa3cd5867	0	0	0	0	0	0	0	0	0	0	0	0	0	0	0	0	0	0	0	0	0	0	0	0	0	0	0	0	0	0	0	0	0	0	0	0	0	0	0	0	0	0	0	0	0	0	0	0	43
bf6b32910aa5a6c3a9f825e881061e99	0	0	0	0	0	0	0	0	0	0	0	0	0	0	0	0	0	0	0	0	0	0	0	0	0	0	0	0	0	0	0	0	0	0	0	0	0	0	0	0	0	0	0	0	0	0	0	0	11
481a014356829bf8fb431801719e386b	0	0	0	0	0	0	0	0	0	0	0	0	0	0	0	0	0	0	0	0	0	0	0	0	0	0	0	0	0	0	0	0	0	0	0	0	0	0	0	0	0	0	0	0	0	0	0	0	0
1d9ce130ec256024befdc94fb53a069c	73	142	166	103	89	103	0	0	0	0	0	0	0	20	0	0	39	0	35	29	0	0	0	0	0	0	0	0	0	0	0	0	0	0	0	0	0	0	0	0	0	0	0	0	0	0	0	0	46
307c28e475111df8ca19e0cba1d011be	0	0	0	0	0	0	0	0	0	0	0	0	0	0	0	0	0	0	0	0	0	0	0	0	0	0	0	0	0	0	0	0	0	0	0	0	0	0	0	0	0	0	0	0	0	0	0	0	0
dd8864f4ee7f318f6717c58f0e6c9087	0	0	0	0	0	0	0	0	0	0	0	0	0	0	0	0	0	0	0	0	0	0	0	0	0	0	0	0	0	0	0	0	0	0	0	0	0	0	0	0	0	0	0	0	0	0	0	0	28
7792945d13a6f0d563052f97b119a4ee	26	17	35	13	3	8	105	62	47	137	67	170	0	0	0	42	35	34	0	35	0	0	0	0	0	0	0	0	0	0	0	0	0	0	0	0	0	2	0	71	50	107	40	43	33	0	0	0	0
4f85ca8468bb7a71f641bd3f6c758994	0	0	0	0	0	0	8	27	9	0	0	0	0	0	0	25	27	40	5	10	2	0	0	0	0	0	0	0	18	16	9	38	0	0	0	0	0	0	0	16	7	15	0	11	3	0	0	0	42
c0066b747086fd02f0fe0328b929e184	0	0	0	0	0	0	0	0	0	0	33	0	0	0	0	0	0	0	0	0	35	0	0	0	5	0	30	57	77	119	97	83	72	0	0	0	0	0	0	17	0	0	10	0	16	0	0	0	0
eda298396530575de54dc3e993256981	0	0	0	0	0	0	0	0	0	0	0	0	0	0	0	12	20	0	22	7	0	0	0	0	0	0	0	13	0	50	10	0	14	0	0	0	0	0	0	11	31	31	43	36	17	0	0	0	0
7459ea1320996becbe2262030dc10eef	0	0	0	0	0	0	0	0	0	0	0	0	0	0	0	0	0	0	0	0	0	0	0	0	0	0	0	0	0	0	0	0	0	0	0	0	0	0	0	0	0	0	0	0	0	0	0	0	0
f0acfe83fdd5939d82553194e9e9ac9d	0	0	0	0	0	0	0	0	0	0	0	0	0	0	0	0	0	0	0	17	0	0	0	0	0	0	0	0	0	0	0	0	0	0	0	0	0	0	0	0	0	0	0	0	0	0	0	0	0
eb0342f770cfdd7e0ac19000d01c977a	0	0	0	0	0	0	0	0	0	0	0	0	0	0	0	0	0	0	0	0	0	0	0	0	0	0	0	0	0	0	0	0	0	0	0	0	0	0	0	0	0	0	0	0	0	0	0	0	14
5ff71fc57cfb2b7d9fd9890616328b6b	0	0	0	0	0	0	0	0	0	0	0	0	0	0	0	0	0	0	0	0	0	0	0	0	0	0	0	0	0	0	0	0	0	0	0	0	0	0	0	0	0	0	0	0	0	0	0	0	0
db879a771fcc1d1fbdd8346fedf4ee13	0	0	0	0	0	0	0	0	0	0	0	0	0	0	0	0	0	0	0	0	0	0	0	0	0	0	0	0	0	0	0	0	0	0	0	0	0	0	0	0	0	0	0	0	0	0	0	0	0
a6b2563c2e460b8fa4a0d85a4e6b9855	0	0	0	0	0	0	0	0	0	0	0	0	0	0	0	0	0	0	0	17	0	0	0	0	0	0	0	0	0	0	0	0	0	0	0	0	0	0	0	0	0	0	0	0	0	0	0	0	0
826858c65def0649bc872eb0eb0cc279	0	0	0	0	0	0	0	0	0	0	0	0	0	0	0	0	0	0	0	0	0	0	0	0	0	0	0	0	0	0	0	0	0	0	0	0	0	0	0	0	0	0	0	0	0	0	0	0	14
89ba513b43361b0a7fac78afe1d1b921	0	0	0	0	0	0	0	0	0	0	0	0	0	0	0	0	0	0	0	0	0	0	0	0	0	0	0	0	0	0	0	0	0	0	0	0	0	0	0	0	0	0	0	0	0	0	0	0	75
fcc77e3aa9afcbba13d6db15844f833f	0	0	0	0	0	0	0	0	0	0	0	0	0	0	0	0	0	0	0	0	0	0	0	0	0	0	0	0	0	0	0	0	0	0	0	0	0	0	0	0	0	0	0	0	0	0	0	0	0
8b4c9a218edaec22e0c1f05b9031d03c	7	0	19	9	0	5	0	42	0	44	38	79	0	0	0	0	0	0	0	4	0	0	0	0	0	0	0	0	0	0	0	0	0	0	0	0	0	0	0	0	0	0	0	0	0	0	0	0	0
c230aa5499b4ab4874a9012f71d7bf2c	0	0	0	0	0	0	0	0	0	0	0	0	0	0	0	0	0	0	0	0	0	0	0	0	0	0	0	0	0	0	0	0	0	0	0	0	0	0	0	0	0	0	0	0	0	0	0	0	0
68d994927646fff851d0ddc41405572d	0	0	0	0	0	0	0	0	0	0	0	0	0	0	0	0	0	0	0	0	0	0	0	0	0	0	0	0	0	0	0	0	0	0	0	0	0	0	0	0	0	0	0	0	0	0	0	0	28
803345faa8cb26df0ba1f7b7a63d4eb3	0	0	0	0	0	0	0	0	0	0	0	0	0	9	7	62	56	36	46	42	56	0	0	0	0	0	0	13	23	18	8	0	0	0	0	0	0	0	0	0	16	0	0	0	9	0	0	0	0
9237d8abcf966c26df937afa6065e28f	18	0	80	9	0	6	282	393	290	483	201	997	0	0	0	0	0	0	0	0	0	0	0	0	0	0	0	0	0	0	0	0	0	0	0	0	0	0	0	0	0	0	0	0	0	0	0	0	0
3fff8237e3510a03ea322f8fdec9c8c4	0	0	0	0	0	0	15	23	13	0	14	0	0	0	0	0	0	0	0	0	0	0	0	0	0	0	0	0	0	0	0	0	0	0	0	0	0	0	0	0	0	0	0	0	0	0	0	0	0
6e5e721e35f9e19ce91b28210f8d0818	0	0	0	0	0	0	0	0	0	0	0	0	0	0	0	0	0	0	0	0	0	0	0	0	0	0	0	0	0	0	0	0	0	0	0	0	0	0	0	0	0	0	0	0	0	0	0	0	0
57bacfb17cc9b41b5e188d3c82d02755	0	0	0	0	0	0	0	0	0	0	0	0	0	0	0	0	0	0	0	0	0	0	0	0	0	0	0	0	0	0	0	0	0	0	0	0	0	0	0	0	0	0	0	0	0	0	0	0	12
e79cc11b73cfc12aac02627e3c05db07	0	0	0	0	0	0	0	0	0	0	0	0	0	0	0	0	0	0	16	0	0	0	0	0	0	0	0	0	0	0	0	0	0	0	0	0	0	0	0	0	0	49	0	0	0	0	0	0	0
4bbea9f18e291cbc497afed637e9cf33	0	0	0	0	0	0	0	0	0	0	0	0	0	0	0	0	0	0	0	0	0	0	0	0	0	0	0	0	0	0	0	0	0	0	0	0	0	0	0	0	0	0	0	0	0	0	0	0	0
5e21b4bfee43e3e0aafcee211dd60bf0	0	0	0	0	0	0	0	0	0	0	0	0	0	0	0	0	0	0	0	0	0	0	0	0	0	0	0	0	0	0	0	0	0	0	0	0	0	0	0	0	0	0	0	0	0	0	0	0	0
4202d061c6a40c70e70c2b36792e99e2	0	0	2	0	0	0	0	0	0	0	0	7	0	0	0	0	0	0	0	0	0	0	0	0	0	0	0	0	0	0	0	0	0	0	0	0	0	0	0	0	0	0	0	0	0	0	0	0	0
e0887b9cdd3ef8dd214b0401b24b4a73	0	0	0	0	0	0	0	0	0	0	0	0	0	0	0	0	0	0	0	0	0	0	0	0	0	0	0	0	0	0	0	0	0	0	0	0	0	0	0	0	0	0	0	0	0	0	0	0	0
9ec43860bfcc627e7f715c07e377e91f	0	0	0	0	0	0	0	0	0	0	0	0	0	0	0	0	0	0	0	0	0	0	0	0	0	0	0	0	0	0	0	0	0	0	0	0	0	0	0	0	0	0	0	0	0	0	0	0	8
20b579a6f4effbc7ca500280e8f67cad	0	0	0	0	0	0	0	0	0	0	0	0	0	0	0	0	0	23	24	0	19	0	0	0	0	0	0	0	0	0	0	0	0	0	0	0	0	0	0	0	0	0	0	0	0	0	13	0	31
4a045111c668a82c8eaa82164991c2c7	0	0	0	0	0	0	0	0	0	0	0	0	0	0	0	0	0	0	0	0	0	0	0	0	0	0	0	0	0	0	0	0	0	0	0	0	0	0	0	0	0	0	0	0	0	0	0	0	0
076f1660ffa7310c56d02370f9ba7b38	0	0	0	0	0	0	0	0	0	0	0	0	0	0	0	0	0	0	0	0	0	0	0	0	0	0	0	0	0	0	0	0	0	0	0	0	0	0	0	0	0	0	0	0	0	0	0	0	0
88301ffa39b10ad178edabb6e46bf694	0	0	0	0	0	0	0	0	0	0	0	0	0	0	0	0	0	0	0	0	0	0	0	0	0	0	0	0	0	0	0	0	0	0	0	0	0	0	0	0	0	0	0	0	0	0	0	0	12
422cb2af974784287caf4a1c2f74e199	13	0	37	0	0	0	105	79	79	61	96	136	0	0	0	15	12	5	0	4	0	0	0	0	0	0	0	0	4	0	0	0	0	0	0	0	0	0	0	23	20	45	18	17	19	0	0	0	0
5f2b7d612a347401d47493b4716975e4	0	0	0	0	0	0	0	0	0	0	0	0	0	0	0	0	0	0	0	0	0	0	0	0	0	0	0	0	0	0	0	0	0	0	0	0	0	0	0	0	0	0	0	0	0	0	0	0	391
7e9262fb6fbc2634b1214510fd9648ee	0	0	0	0	0	0	0	0	0	0	0	0	0	0	0	0	0	0	0	0	0	0	0	0	0	0	0	61	0	29	0	17	0	0	0	0	0	0	0	0	0	0	0	0	0	0	0	0	0
f3341c862e578bd3eada8ec93e0bfa8d	0	0	0	0	0	0	0	0	0	0	0	0	0	0	0	0	0	0	0	0	0	0	0	0	0	0	0	0	0	0	0	0	0	0	0	0	0	0	0	0	0	0	0	0	0	0	0	0	3
0df654c13979dc4f71790d05add442e6	0	0	0	0	0	0	0	0	0	0	0	0	0	0	0	0	0	0	4	0	0	0	0	0	0	0	0	0	0	0	48	57	30	0	0	0	0	0	0	0	0	0	0	0	0	0	0	0	0
f4f4dc431ac8e94eb29509fa26f145a5	0	0	0	0	0	0	0	0	0	0	0	0	0	0	0	0	0	0	25	0	12	0	0	0	0	0	0	0	0	0	0	0	0	0	0	0	0	0	0	0	0	0	0	0	0	0	0	0	0
0c27e97408400447b120b91d2f1fa507	0	0	0	0	0	0	0	0	0	0	0	0	8	13	6	0	0	0	0	43	0	0	0	15	0	6	0	0	11	19	0	12	0	0	0	0	0	0	0	0	0	0	15	0	0	0	0	0	0
94b74407755a0f3ab0437452f88f0460	0	0	0	0	0	0	57	56	75	0	0	49	0	0	0	0	26	17	0	0	32	0	0	0	0	0	0	0	0	0	0	0	0	0	0	0	0	0	0	0	0	15	0	0	0	0	0	0	0
637650288bae905b394322d19bfd7cf8	0	0	0	0	0	0	0	0	0	0	0	0	0	0	0	0	0	0	0	0	0	0	0	0	0	0	0	0	0	0	0	0	0	0	0	0	0	0	0	0	0	0	0	0	0	0	0	0	0
e22f1aee6bcd164c891d5586b3b20b6e	0	0	0	0	0	0	0	0	0	0	0	0	0	0	0	0	0	0	0	0	0	0	0	0	0	0	0	0	0	0	0	0	0	0	0	0	0	0	0	0	0	0	0	0	0	0	0	0	0
be434e7cebb276eac52c6e337a79e2a6	0	0	0	0	0	0	0	0	0	0	0	0	0	0	0	0	0	0	0	0	0	0	0	0	0	0	0	0	0	0	0	0	0	0	0	0	0	0	0	0	0	0	0	0	0	0	0	0	0
b431ee24220b89b625c27e75386b8373	28	13	138	20	0	0	295	413	194	201	141	294	4	0	7	182	155	128	57	67	58	0	0	0	0	0	0	0	0	0	0	0	0	0	0	0	0	3	8	465	375	815	243	278	269	0	0	0	29
c3bf5d5b41f4951d97f2c1ef2af2d165	0	0	0	0	0	0	0	0	0	0	0	0	0	0	0	0	63	0	0	0	0	0	0	0	0	0	0	0	0	0	0	0	0	0	0	0	0	0	0	0	0	0	0	0	51	0	0	0	0
e95c1d0f48b409425ba368b292974bac	0	0	0	0	0	0	0	0	0	0	0	0	0	0	0	0	0	0	0	0	0	0	0	0	0	0	0	0	0	0	0	0	0	0	0	0	0	0	0	0	0	0	0	0	0	0	0	0	0
aba68d5589a9bc7118bd2bb7bf5fb1ef	0	0	0	0	0	0	0	0	0	0	0	0	0	0	0	0	0	0	0	0	0	0	0	0	0	0	0	0	0	0	0	0	0	0	0	0	0	0	0	0	0	0	0	0	0	0	0	0	0
113b4d4d01234724c438d853b6caa5ff	0	0	0	0	0	0	0	12	0	10	0	0	0	0	0	0	0	0	0	0	0	0	0	0	0	0	0	0	0	0	0	0	0	0	0	0	0	0	0	0	0	0	0	0	0	32	0	0	0
b251d17eb4ecd7b065ccf81aec098a56	0	0	0	0	0	0	0	0	0	0	0	0	0	0	0	0	0	0	0	0	0	0	0	0	0	0	0	0	0	0	0	0	0	0	0	0	0	0	0	0	0	0	0	0	0	0	0	0	0
4f74583e51a3807a2a99fd8ca528bbef	0	0	0	0	0	0	0	0	0	0	10	0	0	0	0	57	58	38	25	29	30	0	0	0	0	0	0	0	0	0	0	0	0	0	0	0	0	0	0	23	16	42	21	13	0	0	0	0	0
2adb5dbc27c6375dbf1410285174d6d1	0	0	0	0	0	0	0	0	0	0	0	0	0	0	0	0	0	0	0	0	0	0	0	0	0	0	0	0	0	0	0	0	0	0	0	0	0	0	0	0	0	0	0	0	0	0	0	0	0
9b98c32c5152acdce686108ba94535a3	0	0	0	0	0	0	0	0	0	0	0	0	0	0	0	0	0	0	0	0	0	0	0	0	0	0	0	0	0	0	0	0	0	0	0	0	0	0	0	0	0	0	0	0	0	21	0	0	77
0ec4f00c14ffd09c1a0728a031e13115	0	0	0	0	0	0	0	0	0	0	0	0	0	0	0	0	0	0	0	0	0	0	0	0	0	0	0	0	0	0	0	0	0	0	0	0	0	0	0	0	0	0	0	0	0	0	0	0	12
5ae80b0d75593a46816cb59ca95e846d	0	0	0	0	0	0	44	0	19	20	42	23	0	0	0	43	0	0	0	0	0	0	0	0	0	0	0	0	0	0	0	0	0	0	0	0	0	0	0	285	227	324	137	189	114	0	0	0	50
e9528cbd2ec86f0ae8a4cb79047a28ba	0	0	0	0	0	0	0	0	0	0	0	0	0	0	0	0	0	0	0	0	0	0	0	0	0	0	0	0	0	0	0	0	0	0	0	0	0	0	0	0	0	0	0	0	0	0	0	0	0
deb40a02d94fdeebcf896eff2038bbe1	0	0	0	0	0	0	0	0	0	0	0	0	0	0	0	0	0	0	0	0	0	0	0	0	0	0	0	0	0	0	0	0	0	0	0	0	0	0	0	332	384	468	299	194	320	0	0	0	0
a628e5ebe42ccfa243c05e2f3d30b5f6	0	0	0	0	0	0	0	0	0	0	0	0	0	0	0	0	0	0	0	0	0	0	0	0	0	0	0	0	0	0	0	0	0	0	0	0	0	0	0	0	0	0	0	0	0	0	0	0	0
e4c4ae2191b9d312244b8c32301731da	0	0	0	0	0	0	0	0	0	0	0	0	0	0	0	0	0	0	0	0	0	0	0	0	0	0	0	0	0	0	0	0	0	0	0	0	0	0	0	0	0	0	0	0	0	0	0	0	0
3c9e456a25d686be8404f0002f42b4c7	0	0	0	0	0	0	126	92	133	117	117	109	0	0	0	72	47	86	43	38	56	0	0	0	0	0	0	0	0	0	0	0	0	0	0	0	0	0	0	51	0	85	0	63	0	0	0	0	0
55681d1bbdcb44785eb5a4b902fddd55	0	0	0	0	0	0	0	0	0	0	0	0	0	0	0	0	0	0	0	0	0	0	0	0	0	0	0	0	0	0	0	0	0	0	0	0	0	0	0	9	0	0	0	0	6	0	0	0	32
9f8cba76ad7e9b509604119330cf8ff6	0	0	0	0	0	0	0	0	0	0	0	0	0	0	0	0	0	0	0	0	0	0	0	0	0	0	0	0	0	0	0	0	0	0	0	0	0	0	0	0	0	0	0	0	0	0	0	0	0
8ca8ff55698c6c2960460763ed6edf79	0	0	0	0	0	0	0	0	0	0	0	0	0	0	0	0	0	0	0	0	0	0	0	0	0	0	0	4	0	14	0	5	0	0	0	0	0	0	0	0	0	0	0	0	0	0	0	0	0
59c7dd6e806ac3ebfbea3c52cbe3f776	0	0	0	0	0	0	0	0	0	0	0	0	0	0	0	0	0	0	0	0	0	0	0	0	0	0	0	0	0	0	0	0	0	0	0	0	0	0	0	0	0	0	0	0	0	0	0	0	0
93ead29dbef6f87cc87c1cc58f16a6d0	0	0	0	0	0	0	18	34	34	18	32	13	0	0	0	13	11	13	16	7	0	0	0	0	0	0	0	0	0	0	7	12	0	0	0	0	0	0	0	0	0	0	0	0	0	0	0	0	33
ae1eb7bbc18a5dbd2956683f6ce1e880	0	0	0	0	0	0	0	0	0	0	0	0	0	0	0	0	0	0	0	0	0	0	0	0	0	0	0	0	0	0	0	0	0	0	0	0	0	0	0	0	0	0	0	0	0	0	0	0	0
a1bf1edce09da63d179731d3ade49904	0	0	0	0	0	0	0	0	0	0	0	0	0	0	0	0	0	0	0	0	0	0	0	0	0	0	0	0	0	0	0	0	0	0	0	0	0	0	0	0	0	0	0	0	0	0	0	0	0
242b1e201c7c504987b9b6617823122d	0	0	0	0	0	0	0	0	0	17	12	0	0	0	0	17	0	0	13	11	15	0	0	0	0	0	0	0	0	0	0	0	0	0	0	0	0	0	0	8	7	16	13	0	0	0	0	0	0
d45385f4cef438f549f224584ed89edd	0	0	0	0	0	0	0	0	0	0	0	0	0	0	0	0	0	0	0	0	0	0	0	0	0	0	0	0	0	0	0	0	0	0	0	0	0	0	0	0	0	0	0	0	0	0	0	0	0
c50b48e0e19b9a08cf5aa544cda7c284	8	0	15	0	2	0	127	154	159	84	102	51	0	0	0	0	50	44	36	28	60	0	0	0	0	0	0	0	0	0	0	0	0	0	0	0	0	0	0	0	0	47	0	0	0	0	0	0	0
89b3348105d59c199f2c095b582fb74f	0	0	0	0	0	0	0	0	0	0	0	0	0	0	0	0	0	0	0	0	0	0	0	0	0	0	0	0	0	0	0	0	0	0	0	0	0	0	0	0	0	0	0	0	0	0	0	0	0
2ff2b4b59e43ad68a963d0f4eed1843c	0	0	0	0	0	0	0	5	5	0	5	0	0	0	0	0	0	0	0	0	0	0	0	0	0	0	0	0	0	0	0	0	0	0	0	0	0	0	0	0	0	0	0	0	0	0	0	0	0
d36249865e50b82a211670a882aba02c	9	0	7	0	0	0	29	37	24	11	15	29	0	0	0	21	21	0	0	0	0	0	0	0	0	0	0	0	0	0	0	0	0	0	0	0	0	0	0	0	0	17	0	0	0	0	0	0	0
c7c44f6a9af06f563cf59db324a31b06	0	10	0	5	3	0	0	44	51	30	43	38	0	0	0	58	56	32	43	53	37	0	0	0	0	0	0	0	0	0	0	0	0	0	0	0	0	0	0	0	0	0	0	0	0	0	0	0	0
f1c21d9342861cf3b8cb9a7a05fa3210	0	0	0	0	0	0	0	0	0	0	0	0	0	0	0	0	0	0	0	0	0	0	0	0	0	0	0	0	0	0	0	0	0	0	0	0	0	0	0	0	0	0	0	0	0	0	0	0	5
b5ff166a389fe2df8915db5b17395baa	0	0	0	0	0	0	0	0	0	0	0	0	0	0	0	0	0	0	0	0	0	0	0	0	0	0	0	0	0	0	0	0	0	0	0	0	0	0	0	0	0	0	0	0	0	0	0	0	0
18d5d336ffe060973dc44e5fefbfdde0	0	0	0	0	0	0	0	0	0	0	0	0	0	0	0	15	20	0	25	10	11	0	0	0	0	0	0	0	0	0	0	0	0	0	0	0	0	0	0	0	0	0	0	0	0	0	0	0	0
1ede3a755626f3107443dd0f486d5d03	0	0	0	0	0	0	0	0	0	0	0	0	0	0	0	0	0	0	0	0	0	0	0	0	0	0	0	0	25	0	0	0	0	0	0	0	0	0	0	0	0	0	0	0	0	0	0	0	0
034f8409685bcf03e59b0fb61e352725	0	0	0	0	0	0	0	0	0	0	0	0	0	0	0	0	0	0	0	0	0	0	0	0	0	0	0	0	0	0	0	0	0	0	0	0	0	0	0	0	0	0	0	0	0	0	0	0	77
7300fa5a47d8e14bd4c7775a96912590	0	0	0	0	0	0	0	0	0	0	0	0	0	0	0	0	0	0	0	0	0	0	0	0	0	0	0	0	0	0	0	0	0	0	0	0	0	0	0	134	124	216	69	95	58	0	0	0	19
2eeb07cce5355eab8769d23afd6424f0	0	0	0	0	0	0	0	0	0	0	0	0	0	0	0	0	0	0	0	0	0	0	0	0	0	0	0	0	0	0	0	0	0	0	0	0	0	0	12	86	73	104	61	94	63	0	0	0	0
d3cb2389f23eef03b776759e31909dc6	0	0	0	0	0	0	0	0	0	0	0	0	0	0	0	0	0	0	0	0	0	0	0	0	0	0	0	0	0	0	0	0	0	0	0	0	0	0	0	0	0	0	0	0	0	0	0	0	0
ae317b572bb65231f447da27d39a9c5c	0	0	0	0	0	0	0	0	0	0	0	0	0	0	0	0	0	0	0	0	0	0	0	0	0	0	0	0	0	0	0	0	0	0	0	0	0	0	0	0	0	0	0	0	0	0	0	0	0
94a55541c72eaa0b462d7989eaf3f194	0	0	0	0	0	0	120	79	171	34	40	80	0	0	0	53	0	0	0	0	0	0	0	0	0	0	0	0	0	0	0	0	0	0	0	0	0	0	0	0	0	0	0	0	0	0	0	0	0
9cf0c54d757acd485ebfa20fa458f34c	0	0	0	0	0	0	0	0	0	0	0	0	0	0	0	0	0	0	0	0	0	0	0	0	0	0	0	0	0	0	0	0	0	0	0	0	0	0	0	0	0	0	0	0	0	0	0	0	0
c3fb94dd82e0e9353a0a1229187a9d16	0	0	0	0	0	0	23	29	34	0	26	11	0	0	0	20	14	15	25	0	0	0	0	0	0	0	0	12	0	15	0	0	0	0	0	0	0	0	0	10	0	4	0	4	0	0	0	0	15
6c9619d9ee1875e4009e998ff8818a38	0	0	0	0	0	0	0	0	0	0	0	0	0	0	0	0	0	0	0	0	0	0	0	0	0	0	0	0	0	0	0	0	0	0	0	0	0	0	0	0	0	0	0	0	0	0	0	0	64
42bb8776f6e3d984368a89545087610c	0	0	0	0	0	0	0	0	0	0	0	0	0	0	0	0	0	0	0	0	0	0	0	0	0	0	0	0	0	0	0	0	0	0	0	0	0	0	0	0	0	0	0	0	0	0	0	0	94
d4ea78feeb344b1723b16da923b5711b	0	0	0	0	15	0	494	482	398	405	347	504	0	0	0	110	162	97	0	0	0	0	0	0	0	0	0	0	0	0	0	0	0	0	0	0	0	0	0	344	303	386	187	221	261	0	0	0	0
978f8e7ba7bf7f6aed8c74e743953773	0	0	0	0	0	0	50	60	74	22	44	0	0	0	0	0	0	0	0	0	0	0	0	0	0	0	0	0	0	0	0	0	0	0	0	0	0	0	0	0	0	0	0	0	0	0	0	0	0
7b7b5304ba149521bd50a73deaded9f9	0	0	0	0	0	0	0	0	0	0	0	0	0	0	0	0	0	0	0	0	0	0	0	0	0	0	0	0	0	0	0	0	0	0	0	0	0	0	0	53	43	70	28	33	39	0	0	0	19
81534cb32efeefb4c1c22edb94df3a6c	0	0	0	0	0	0	0	0	0	0	0	0	0	0	0	0	0	0	0	0	0	0	0	0	0	0	0	0	0	0	0	0	0	0	0	0	0	0	0	0	0	0	0	0	0	0	0	0	0
f0eee4042f99e9400d18664e7762eb5b	0	0	0	0	0	0	0	0	0	0	0	0	0	0	0	0	0	0	0	0	0	0	0	0	0	0	0	0	0	0	0	0	0	0	0	0	0	0	0	0	0	0	0	0	0	0	0	0	0
2346921369414297795ae693ef409e0c	0	0	0	0	0	0	0	0	0	0	0	0	0	0	0	0	0	0	0	0	0	0	0	0	0	0	0	0	0	0	0	0	0	0	0	0	0	0	0	0	0	0	0	0	0	0	0	0	0
547ee31f4b765a3fabb52691eadf9925	0	0	0	0	0	0	0	0	0	0	0	0	0	0	0	0	0	0	0	0	0	0	0	0	0	0	0	0	0	0	0	0	0	0	0	0	0	0	0	0	0	0	0	0	0	0	0	0	45
b0aa9353f31f886e9efa7e66f4b422ce	0	0	0	0	0	0	0	0	0	0	0	0	0	0	0	0	0	0	0	0	0	0	0	0	0	0	0	0	0	0	0	0	0	0	0	0	0	0	0	0	0	0	0	0	0	0	0	0	0
50bb2fd4b324720e59514bbe6006a4bd	0	0	0	0	0	0	0	0	0	0	0	0	0	0	0	0	0	0	0	0	0	0	0	0	0	0	0	0	0	0	0	0	0	0	0	0	0	0	0	0	0	0	0	0	0	0	0	0	0
95681090b981fd46a4d339846c0d38e5	0	0	0	0	0	0	5	5	0	0	0	0	0	0	0	56	93	54	74	54	51	0	0	0	0	0	0	28	56	139	75	30	24	0	0	0	0	0	0	14	29	22	25	16	26	0	0	0	0
8f58d71347c6449b3d2477d49d188c08	0	0	0	0	0	0	0	0	0	0	0	0	0	0	0	0	0	0	0	0	0	0	0	0	0	0	0	0	0	0	0	0	0	0	0	0	0	0	0	0	0	0	0	0	0	0	0	0	0
0416ed0efebf29614c0a8301963282d7	0	0	0	0	0	0	0	0	0	0	0	0	0	0	0	9	0	0	0	0	0	0	0	0	0	0	0	0	0	0	0	0	0	0	0	0	0	0	0	0	0	0	0	0	0	0	0	0	0
6b9d7600f6e60593d779fcc6eb0ae581	0	0	0	0	0	0	0	0	0	0	0	0	0	0	0	0	0	0	0	0	0	0	0	0	0	0	0	0	0	0	0	0	0	0	0	0	0	0	0	0	0	0	0	0	0	7	16	0	70
3b8cc9201b27133386d7ddc6a77ea1df	0	0	0	0	0	0	0	0	0	0	0	0	0	0	0	7	0	0	0	0	0	0	0	0	0	0	0	0	0	0	0	0	0	0	0	0	0	0	0	0	0	0	0	0	0	5	12	6	1055
68bcd3505817fdea0c0b56a9c4f3bdda	0	0	0	0	0	0	0	0	0	0	0	0	0	0	0	0	0	0	0	0	0	0	0	0	0	0	0	0	0	0	0	0	0	0	0	0	0	0	0	0	0	0	0	0	0	0	0	0	27
7672bb0f46e77456d46bee0cf060f13c	0	0	0	0	0	0	0	0	0	0	0	0	0	0	0	0	0	0	0	0	0	0	0	0	0	0	0	0	0	0	0	0	0	0	0	0	0	0	0	0	0	0	0	0	0	0	0	0	0
f365fb1459266aebef4eb634be081d52	0	0	0	0	0	0	0	0	0	0	0	0	0	0	0	0	0	0	0	0	0	0	0	0	0	0	0	0	0	0	0	0	0	0	0	0	0	0	0	0	0	0	0	0	0	0	0	0	0
67c9667e8156bcbc46facb261efb09ba	0	0	0	0	0	0	0	0	0	0	0	0	0	0	0	0	0	0	0	0	0	0	0	0	0	0	0	0	0	0	0	0	0	0	0	0	0	0	0	0	0	0	0	0	0	0	0	0	0
8a8181a9d9967677d438eea8946a8309	0	0	0	0	0	0	0	0	0	0	0	5	0	0	5	0	0	0	33	22	0	0	0	0	0	0	0	0	0	0	0	0	0	0	0	0	0	0	0	0	0	0	0	0	0	0	0	0	0
c5cf2a486461e0441a34617c489a4524	0	0	0	0	0	0	0	0	0	0	0	0	0	0	0	0	0	0	0	0	0	0	0	0	0	0	0	0	0	0	0	0	0	0	0	0	0	0	0	0	0	0	0	0	0	0	0	0	22
12da2ce244e92a090bf10fcc9fe9300c	0	0	0	0	0	0	0	0	0	0	0	0	0	0	0	0	0	0	0	0	0	0	0	0	0	0	0	0	0	0	0	0	0	0	0	0	0	0	0	0	0	0	0	0	0	0	0	0	0
975e3716d02795ecdd11f03338a059e2	0	0	0	0	0	0	0	0	0	0	0	0	0	0	0	0	0	0	0	0	0	0	0	0	0	0	0	0	0	0	0	0	0	0	0	0	0	0	0	0	0	0	0	0	0	0	0	0	0
0508e200d8eddf08db8eaacf1672e0e0	0	0	0	0	0	0	0	0	0	0	0	0	0	0	0	0	0	0	0	0	0	0	0	0	0	0	0	0	0	0	0	0	0	0	0	0	0	0	0	0	0	0	0	0	0	5	0	0	29
bf95bb788290a16ad18b212e3eef8d79	0	0	0	0	0	0	0	0	0	0	0	0	0	0	0	0	0	0	0	0	0	0	0	0	0	0	0	0	0	0	0	0	0	0	0	0	0	0	0	0	0	0	0	0	0	0	0	0	0
84e054a0f89dcd69e131269654f3f5df	0	0	0	0	0	0	0	0	0	0	0	0	0	0	0	0	0	0	0	0	0	0	0	0	0	0	0	0	0	0	0	0	0	0	0	0	0	0	0	0	0	0	0	0	0	0	0	0	0
3f7efe59a4862f7666bed07cf771fcb3	0	0	0	0	0	0	0	0	0	0	0	0	0	0	0	0	25	0	0	0	0	0	0	0	5	0	0	74	124	84	84	82	61	0	0	0	0	0	0	16	0	21	0	0	0	0	0	0	0
713f478e3dad8b3c1899b88ecd836378	0	0	0	0	0	0	0	0	0	0	0	0	0	0	0	0	0	0	0	0	0	0	0	0	0	0	0	0	0	0	0	0	0	0	0	0	0	0	0	0	0	0	0	0	0	0	0	0	66
9f8f7e3a68824ee343be39b0a076107b	0	0	0	0	0	0	0	0	0	0	0	0	0	0	0	0	0	0	0	0	0	0	0	0	0	0	0	0	0	0	0	0	0	0	0	0	0	0	0	0	0	0	0	0	0	0	0	0	35
77bbafdc385595f8caafb7cf1890745f	0	0	0	0	0	0	0	0	0	0	0	0	0	0	0	0	0	0	0	0	0	0	0	0	0	0	0	0	0	0	0	0	0	0	0	0	0	0	0	0	0	0	0	0	0	0	0	0	0
83abcb0b7c7255e3913b36c74d7d76b9	0	0	0	0	0	0	0	0	0	0	0	0	0	0	0	0	0	0	0	0	0	0	0	0	0	0	0	0	0	0	0	0	0	0	0	0	0	0	0	0	0	0	0	0	0	0	0	0	28
416c2c8f4055c01611b31bb5b6491941	0	0	0	0	0	0	0	0	0	0	0	0	0	0	0	0	0	0	0	0	0	0	0	0	0	0	0	0	0	0	0	0	0	0	0	0	0	0	0	0	0	0	0	0	0	0	0	0	0
8b58c6b4495d81ff90aa888a244dc56b	0	0	0	0	0	0	0	0	0	0	0	0	0	0	0	25	26	21	0	0	23	0	0	0	0	0	0	0	0	0	0	0	0	0	0	0	0	0	0	0	0	0	0	0	0	0	0	0	125
b1e9e7a22cb3ab4c3763f313bb871c88	0	0	0	0	0	0	0	0	0	0	0	0	0	0	0	0	0	0	0	0	0	0	0	0	0	0	0	0	0	0	0	0	0	0	0	0	0	0	0	0	0	0	0	0	0	0	0	0	0
39b0bea0996bf022dd3ca99d4315f2a3	0	0	0	0	0	0	0	0	0	0	0	0	0	0	0	0	0	0	0	0	0	0	0	0	0	0	0	32	59	37	44	24	29	0	0	0	0	0	0	0	0	0	0	0	0	0	0	0	0
ea8df2fd40ecd7e7e00f8805f34e4f5c	0	0	0	0	0	0	0	0	0	0	0	0	0	0	0	0	0	0	0	0	0	0	0	0	0	0	0	0	0	0	0	0	0	0	0	0	0	0	0	0	0	0	0	0	0	0	0	0	0
1337c7958ba7e713be3a7950a2307be5	0	0	0	0	0	0	0	0	0	0	0	0	0	0	0	0	0	0	0	0	0	0	0	0	0	0	0	0	0	0	0	0	0	0	0	0	0	0	0	0	0	0	0	0	0	0	0	0	32
6cb8a90049c1254ecb83349b157d9e1f	0	0	0	0	0	0	0	0	0	0	0	0	0	0	0	0	0	0	0	0	0	0	0	0	0	0	0	0	0	0	0	0	0	0	0	0	0	0	0	0	0	0	0	0	0	0	0	0	25
a66615c91fcdd22e5d353df82d671f00	43	36	33	41	54	67	1578	1340	1335	3642	1141	5997	0	0	0	1455	1758	1375	651	636	667	0	0	0	0	0	0	0	0	0	0	0	0	0	0	0	0	0	1	493	404	472	265	168	269	0	0	0	0
f33909a1abd2985a49cdaff6910035dc	0	0	0	0	0	0	0	0	0	0	0	0	0	0	0	7	0	0	0	0	0	0	0	0	0	0	0	0	0	0	0	0	0	0	0	0	0	0	0	0	0	0	0	0	0	0	0	0	16
5e8e4755eb0909821981cbd79bef3dd5	0	0	0	0	0	0	0	0	0	0	0	0	0	0	0	0	0	0	0	0	0	0	0	0	0	0	0	0	0	0	0	0	0	0	0	0	0	0	0	0	0	0	0	0	0	0	0	0	0
34cb6ccead890b8b70e06ff604338ca0	0	0	0	0	0	0	0	0	0	0	0	0	0	0	0	0	0	0	0	0	0	0	0	0	0	0	0	0	0	0	0	0	0	0	0	0	0	0	0	0	0	0	0	0	0	0	0	0	0
835e6f21104fdfff40be352326929ddf	0	0	0	0	0	0	0	0	0	0	0	0	0	0	0	0	0	0	0	13	0	0	0	0	0	0	0	76	41	51	62	63	41	0	0	0	0	0	0	0	0	0	0	0	0	0	0	0	0
5d3e90dc75c611b60211aa6f21f421fe	0	0	0	0	0	0	0	0	0	0	0	0	0	0	0	0	0	0	7	0	0	0	0	0	0	0	0	0	0	4	7	0	0	0	0	0	0	0	0	0	0	0	0	0	0	0	0	0	8
1ff7afec04bfffafce9d350c9d3abf53	0	0	0	0	0	0	37	53	0	45	57	56	0	0	0	36	38	23	0	0	0	0	0	0	0	0	0	0	0	0	0	0	0	0	0	0	0	0	0	117	118	222	91	96	100	0	0	0	10
5c8e24c4aabdd713be441953dfbe803e	0	0	0	0	0	0	0	5	0	0	0	0	0	0	0	0	0	0	0	0	30	0	0	0	0	0	0	0	0	0	0	0	0	0	0	0	0	0	0	0	0	0	0	0	0	0	0	0	0
238873a9a52d8ba121c9deba960dba0b	0	0	0	0	0	0	0	0	0	0	0	0	0	0	0	0	0	0	0	0	0	0	0	0	0	0	0	0	0	0	0	0	0	0	0	0	0	0	0	0	0	0	0	0	0	0	0	0	0
c3a1596e69122dcbc26ec6407a47bc55	0	0	3	0	0	0	10	10	0	0	0	0	0	0	0	0	0	8	0	0	0	0	0	0	0	0	0	0	0	0	0	0	0	0	0	0	3	0	2	0	0	0	8	0	0	5	5	0	18
ac6dd88e026527116d4fd2fb8713c50c	0	0	0	0	0	0	0	0	23	17	26	18	0	0	0	0	0	0	0	0	20	0	0	0	0	0	0	0	0	0	0	0	0	0	0	0	0	0	0	0	0	0	0	0	0	0	0	0	0
15b86556d51ce10360c4f1575e6003c8	0	0	0	0	0	0	0	0	0	0	0	0	0	0	0	0	0	0	0	0	0	0	0	0	0	0	0	0	0	0	0	0	0	0	0	0	0	0	0	0	0	0	0	0	0	0	0	0	91
c7bd54cc98975304c1979357a6484a76	0	0	0	0	0	0	0	0	0	0	0	0	0	0	0	0	0	0	0	0	0	0	0	0	0	0	0	0	0	0	0	0	0	0	0	0	0	0	0	0	0	0	0	0	0	0	0	0	0
038858df6f46d2e6cd75c9644ca05e3a	0	0	0	0	0	0	0	0	0	0	0	0	0	0	0	0	0	0	0	0	0	0	0	0	0	0	0	0	0	0	0	0	0	0	0	0	0	0	0	0	0	0	0	0	0	0	0	0	0
3feda99f87e23c05c95c4dbe0a06386a	0	0	0	0	0	0	0	0	0	0	0	0	0	0	0	0	0	0	0	0	0	0	0	0	0	0	0	0	0	0	0	0	0	0	0	0	0	0	0	0	0	0	0	0	0	0	0	0	39
70e1c02151c287ca1efd03cb9245ae38	0	0	0	0	0	0	0	0	0	0	0	0	0	0	0	0	0	0	0	0	0	0	0	0	0	0	0	0	0	0	0	0	0	0	0	0	0	0	0	0	0	0	0	0	0	0	0	0	4
c1d8f746065975c3dc82d29b9eee6f45	0	0	0	0	0	0	54	67	47	16	0	12	0	0	0	6	7	0	0	9	0	0	0	0	0	0	0	0	0	0	0	0	0	0	0	0	0	0	0	0	0	0	0	0	0	0	0	0	0
da1f9828d1bc851889cc2fe252dacdda	0	0	0	0	0	0	0	0	0	0	0	0	0	0	0	0	0	0	0	0	0	0	0	0	0	0	0	0	0	0	0	0	0	0	0	0	0	0	0	0	0	0	0	0	0	0	0	0	0
157754558ce2407c44330d7bfa065e4e	0	0	0	0	0	0	0	0	0	0	0	0	0	0	0	0	0	0	0	0	0	0	0	0	0	0	0	0	0	0	0	0	0	0	0	0	0	0	0	0	0	0	0	0	0	0	0	0	0
1b029cb206ff4e8a35614454f9569c05	0	0	0	0	0	0	0	0	0	0	0	0	0	0	0	0	0	0	0	0	0	0	0	0	0	0	0	0	0	0	0	0	0	0	0	0	0	0	0	0	0	0	0	0	0	0	0	0	0
c1d0b716f5093f30e7898d1cfb6255bb	0	0	0	0	0	0	0	0	0	0	0	0	0	0	0	0	0	0	0	0	0	0	0	0	0	0	0	0	0	0	0	0	0	0	0	0	0	0	0	0	0	0	0	0	0	0	0	0	0
e648ac9cbfb60c7e8795622b244d3b4b	0	0	0	0	0	0	0	0	0	0	0	0	0	0	0	0	0	0	0	0	0	0	0	0	0	0	0	0	0	0	0	0	0	0	0	0	0	0	0	0	0	0	0	0	0	0	0	0	117
44608acbf3b88ee660ad93ae118b8bed	0	0	0	0	0	0	0	0	0	0	0	0	0	0	0	0	0	0	0	0	0	0	0	0	0	0	0	0	0	0	0	0	0	0	0	0	0	0	0	0	0	0	0	0	0	0	0	0	8
85aefed082cc11368eb6a2bce3b638ff	0	0	0	0	0	0	0	0	0	0	0	0	0	0	0	0	0	0	0	0	0	0	0	0	0	0	0	0	0	0	0	0	0	0	0	0	0	0	0	0	0	0	0	0	0	0	0	0	0
f629c15e1dee317172accca6e8c0baf6	0	0	0	0	0	0	0	0	0	0	0	0	0	0	0	0	0	0	0	0	0	0	0	0	0	0	0	0	0	0	0	0	0	0	0	0	0	0	0	0	0	0	0	0	0	0	0	0	8
a1eb0660be70e53ea711b1dcdfa5652e	0	0	0	0	0	0	67	86	77	38	42	44	0	0	0	0	13	0	0	0	0	0	0	0	0	0	0	0	0	0	0	0	0	0	0	0	0	0	0	61	46	68	36	23	26	0	0	0	0
4f20e0a9c2905e2bcfc90aa9481b896b	0	0	0	0	0	0	0	0	0	0	0	0	0	0	0	0	0	0	0	0	0	0	0	0	0	0	0	0	0	0	0	0	0	0	0	0	0	0	0	0	0	0	0	0	0	0	0	0	0
7a1c69a2d4c83c61fd657fbc1ac2dc06	0	0	0	0	0	0	45	45	71	0	32	0	0	0	0	0	0	22	0	0	0	0	0	0	0	0	0	50	36	35	59	36	29	0	0	0	0	0	0	0	0	0	0	0	0	0	0	0	0
cdb3c0cb69dd8c4e19c89e2c862bc987	0	0	0	0	0	0	0	0	0	0	0	0	0	0	0	0	0	0	0	0	0	0	0	0	0	0	0	0	0	0	0	0	0	0	0	0	0	0	0	0	0	0	0	0	0	0	0	0	0
ac52ac4fbce3f329b7e3d43e8d1f8c3d	0	0	0	0	0	0	0	0	0	0	0	0	0	0	0	0	0	0	0	0	0	0	0	0	0	0	0	0	0	0	0	0	0	0	0	0	0	0	0	0	0	0	0	0	0	0	0	0	23
960a923d254cd5f45fdbd9be0c7e011d	0	0	0	0	0	0	0	0	0	0	0	0	0	0	0	0	0	0	0	0	0	0	0	0	0	0	0	0	0	0	0	0	0	0	0	0	0	0	0	0	0	0	0	0	0	0	0	0	0
fd493ee1da5e6410afbc96c56194b5b1	0	0	0	0	0	0	0	0	0	0	0	0	0	0	0	0	0	0	0	0	0	0	0	0	0	0	0	0	0	0	0	0	0	0	0	0	0	0	0	0	0	0	0	0	0	0	328	0	21
23497d458c659f57ded927f47cf1b0ee	0	0	0	0	0	0	0	0	0	0	0	0	0	0	0	0	0	0	0	0	0	0	0	0	0	0	0	0	0	0	0	0	0	0	0	0	0	0	0	0	0	0	0	0	0	0	0	0	0
b72293a592b2b50ed323493d8075c5de	0	0	0	0	0	0	0	0	0	0	0	0	0	0	0	0	0	0	0	0	0	0	0	0	0	0	0	0	0	13	0	0	0	0	0	0	0	0	0	0	0	0	0	0	0	0	0	0	0
4e4300592a0110743c5b90a389ccca13	25	32	36	80	39	69	47	21	31	47	22	55	0	0	0	38	15	19	0	0	12	0	0	0	0	0	0	0	0	0	0	0	0	0	0	0	0	0	0	0	0	0	0	0	0	0	0	0	0
71d0619b5d089028e852af773d465106	0	0	0	0	0	0	0	0	0	0	0	0	0	0	0	0	0	0	0	0	0	0	0	0	0	0	0	0	26	28	32	40	17	0	0	0	0	0	0	0	0	0	0	0	0	0	0	0	0
32f6b6e65e6572a83dc4a8de38077bd5	0	0	0	0	0	0	0	0	0	0	0	0	0	0	0	0	0	0	0	0	0	0	0	0	0	0	0	0	0	0	0	0	0	0	0	0	0	0	0	0	0	0	0	0	0	0	0	0	0
e2366dc0e039fc8f1a773d0628bc8d13	0	0	0	0	0	0	0	0	0	0	0	0	0	0	0	0	0	0	0	0	0	0	0	0	0	0	0	0	0	0	0	0	0	0	0	0	0	0	0	0	0	0	0	0	0	0	0	0	0
9a10f5316eb0e747a2c88f6097ea8168	0	0	0	0	0	0	0	0	0	0	0	0	0	0	0	0	0	0	0	0	0	0	0	0	0	0	0	0	0	0	0	0	0	0	0	0	0	0	0	0	0	0	0	0	0	0	0	0	0
2933b1b7ec481c976f1b8448c7ecb453	0	0	0	0	0	0	0	0	0	0	0	0	0	0	0	0	0	0	0	12	0	0	0	0	0	0	0	0	0	0	0	0	0	0	0	0	0	0	0	22	27	25	14	38	25	0	4	0	12
a697bf57deaaf1f45a095cbe4aba8004	0	0	0	0	0	0	0	0	0	0	0	0	0	0	0	0	0	0	0	0	0	0	0	0	0	0	0	0	0	10	0	0	0	0	0	0	0	0	0	0	0	0	0	0	0	0	0	0	0
b2cad50d0003fcdbf1a394d25e34f312	0	0	0	0	0	0	49	43	30	29	36	27	0	0	0	0	0	0	0	0	0	0	0	0	0	0	0	0	0	0	0	0	0	0	0	0	0	0	0	0	0	0	0	0	0	0	0	0	0
f181e5041a07a57b26e2f922666b6485	0	0	0	0	0	0	0	0	0	0	0	0	0	0	0	0	0	0	0	0	0	0	0	0	0	0	0	0	0	0	0	0	0	0	0	0	0	0	0	0	0	0	0	0	0	0	4	0	0
a1670155b607fcc9ee12f1110fac1659	0	0	0	0	0	0	0	0	0	0	0	0	0	0	0	0	0	0	0	0	0	0	0	0	0	0	0	0	0	0	0	0	0	0	0	0	0	0	0	0	0	0	0	0	0	0	0	0	0
c31696180184cfffd9cd5840bca3d919	0	0	0	0	0	0	73	52	0	44	41	0	0	0	0	0	0	0	0	0	0	0	0	0	0	0	0	0	0	0	0	0	0	0	0	0	0	0	0	0	0	0	0	0	0	0	0	0	48
ddc24800091152e698b23d25fa609944	0	0	0	0	0	0	0	0	0	19	33	0	0	0	0	0	0	0	0	0	0	0	0	0	0	0	0	0	0	0	0	0	0	0	0	0	0	0	0	0	0	0	0	0	0	0	0	0	0
90fed9a824dd99a5c16e24c5d156d8b2	0	0	0	0	0	0	0	0	0	0	0	0	0	0	0	0	0	0	41	33	21	0	0	0	0	0	0	0	0	0	0	0	0	0	0	0	0	0	0	0	0	0	0	0	0	0	0	0	0
372fa90f56e1c03ccf6e2e47b849e1dc	0	0	0	0	0	0	0	0	0	0	0	0	0	0	0	0	0	0	0	0	0	0	0	0	0	0	0	0	0	0	0	0	0	0	0	0	0	0	0	0	0	0	0	0	0	0	0	0	0
8cec60b1c76e0a3b55c576a6c8ffcde2	0	0	0	0	0	0	0	0	0	0	0	0	0	0	0	0	0	0	0	0	0	0	0	0	0	0	0	0	0	9	0	13	0	0	0	0	0	0	0	0	0	0	0	0	0	0	0	0	0
c98d796fbaef86be2354fded91d6cdcb	0	0	0	0	0	0	0	0	0	0	0	0	0	0	0	0	0	0	0	0	0	0	0	0	0	0	0	0	0	0	0	0	0	0	0	0	0	0	0	0	0	0	0	0	0	0	0	0	77
42795e3870dc1a2a743f2e87a58e5ca8	0	0	0	0	0	0	0	0	0	0	0	0	0	0	0	0	0	0	0	0	0	0	0	0	0	0	0	0	0	0	0	0	0	0	0	0	0	0	0	0	0	0	0	0	0	0	0	0	0
5ed6636e408dede169c4f4713d0f163e	0	0	0	0	0	0	0	0	0	0	0	0	0	0	0	0	0	0	0	0	0	0	0	0	0	0	0	0	0	0	0	0	0	0	0	0	0	0	0	0	0	0	0	0	0	0	0	0	26
fdf220ef65e4791ef83cd7ee460156f3	0	0	0	0	0	0	0	0	0	0	0	0	0	0	0	7	0	16	11	8	0	0	0	0	0	0	0	0	0	0	0	0	0	0	0	0	0	0	0	0	0	0	0	0	0	0	0	0	0
3e2a8ba0f9f65a73443ab0757753f595	0	0	0	0	0	0	0	0	0	0	0	0	0	0	0	0	0	0	0	0	0	0	0	0	0	0	0	0	0	0	0	0	0	0	0	0	0	0	0	0	0	0	0	0	0	0	0	0	0
5b3bf5a6f691afa56e76171a93d3ff11	46	0	0	0	0	0	0	0	0	0	0	0	0	0	0	0	0	0	0	15	0	0	0	0	0	0	0	0	0	17	0	0	0	0	0	0	0	0	0	0	0	0	0	0	0	0	6	0	164
f3a6c7ce6e02531c82d02a1d7368b966	0	0	0	0	0	0	0	0	0	0	0	0	0	0	0	40	51	31	24	17	20	0	0	0	0	0	0	0	0	0	0	0	0	0	0	0	0	0	0	11	0	12	5	10	10	0	0	0	0
ca4f359002a42791e6e63e002698a66f	0	0	0	0	0	0	0	0	0	0	0	0	0	0	0	0	0	0	0	0	0	0	0	0	0	0	0	0	0	0	0	0	0	0	0	0	0	0	0	23	10	6	0	4	3	0	0	0	16
1107d57f74321ed40f10b2f6bcf801db	0	0	0	0	0	0	63	70	95	77	60	72	0	0	0	0	0	0	0	0	10	0	0	0	0	0	0	0	0	0	0	0	0	0	0	0	0	0	0	0	0	0	0	0	0	0	0	0	0
d5df010e3a14388d2fe32c7c90fe2678	0	0	0	0	0	0	0	0	0	0	0	0	0	0	0	0	0	0	0	0	0	0	0	0	0	0	0	0	0	0	0	0	0	0	0	0	0	0	0	0	0	0	0	0	0	0	0	0	0
72798f9152d4a93995b45c650aac9085	0	0	0	0	0	0	0	0	0	0	0	0	0	0	0	0	0	0	0	0	0	0	0	0	0	0	0	0	0	0	0	0	0	0	0	0	0	0	0	0	0	0	0	0	0	0	0	0	0
0ecd98096ca7370ad85e21c53eae0135	0	0	0	0	0	0	25	38	25	0	0	0	0	0	0	49	32	41	51	16	32	0	0	0	0	0	0	0	0	0	0	0	0	0	0	0	0	0	0	0	0	0	0	0	0	0	0	0	0
c74cc32dcd791712b0aaeae0140e5d46	0	0	0	0	0	0	0	0	0	0	0	0	0	0	0	0	0	0	0	0	0	0	0	0	0	0	0	0	0	0	21	0	0	0	0	0	0	0	0	0	0	0	0	0	0	0	0	0	0
8650f1983cb3d2cd2da5fe36fc16a91a	0	0	0	0	0	0	0	0	36	0	0	19	0	0	0	31	36	31	24	8	21	0	0	0	0	0	0	0	0	0	0	0	0	0	0	0	0	0	0	29	0	26	12	12	6	0	0	0	0
5dfcbe17cf5d61b93c220490ca3847e0	0	0	0	0	0	0	0	0	0	0	0	0	0	0	0	0	0	0	0	0	0	0	0	0	0	0	0	0	0	0	0	0	0	0	0	0	0	0	0	0	0	0	0	0	0	0	0	0	0
0de45b2a88071ea3a3b980719b9784f2	0	0	0	0	3	0	18	9	10	0	0	0	0	0	0	17	0	13	0	0	22	0	0	0	0	0	0	0	72	38	58	45	36	0	0	0	0	0	0	0	0	0	0	0	0	0	0	0	0
ab86b3be88249eba23c5f0b5f1a36015	0	0	0	0	0	0	0	0	0	0	0	0	0	0	0	0	0	0	0	0	0	0	0	0	0	0	0	0	0	0	0	0	0	0	0	0	0	0	0	0	0	0	0	0	0	0	0	0	0
da003eae7c5375cbf9fd6c7cef02cabc	0	0	0	0	0	0	0	0	0	0	0	0	0	0	0	0	0	0	0	0	0	0	0	0	0	0	0	0	0	0	0	0	0	0	0	0	0	0	0	0	0	0	0	0	0	0	0	0	0
29762a071522992f9b7b971c978b9a73	0	0	0	0	0	0	0	0	0	0	0	0	0	0	0	0	0	0	0	0	0	0	0	0	0	0	0	0	0	0	0	0	0	0	0	0	0	0	0	0	0	0	0	0	0	0	0	0	0
164eb924c202ebb3e7ae33ec580bb3c8	0	0	0	0	0	0	0	0	0	0	0	0	0	0	0	0	0	0	0	0	0	0	0	0	0	0	0	0	0	0	0	0	0	0	0	0	0	0	0	0	0	0	0	0	0	0	0	0	0
e0319db1015c770f7d1141cac41f8756	0	0	0	0	0	0	0	0	0	0	0	0	0	0	0	0	0	0	0	0	0	0	0	0	0	0	0	0	0	0	0	0	0	0	0	0	0	0	0	0	0	0	0	0	0	0	0	0	0
67b34f544801f8907b234aa90dcc84c7	0	0	0	0	0	0	0	0	0	0	0	0	0	0	0	0	0	0	0	0	0	0	0	0	0	0	0	0	0	0	0	0	0	0	0	0	0	0	0	0	0	0	0	0	0	0	0	0	0
fd7dbcfed32b6ef839343211c7d406c2	0	0	0	78	0	0	0	0	13	0	0	25	0	0	0	43	0	0	0	0	57	0	0	0	0	0	0	0	0	0	0	0	0	0	0	0	0	0	0	0	27	0	0	0	0	0	0	0	0
92e081de1fba550138e42f89c648b521	0	0	0	0	0	0	12	56	14	32	0	21	0	0	0	12	10	8	15	3	4	0	0	0	0	0	0	0	0	0	0	0	0	0	0	0	0	0	0	229	251	288	112	139	109	0	0	0	33
8a139e43d84ef8a35b4177500c61b258	7	0	0	0	0	0	14	11	0	0	0	0	0	0	0	0	0	0	0	0	0	0	0	0	0	0	0	0	0	0	0	0	0	0	0	0	0	0	0	0	0	0	0	0	0	0	0	0	0
b71110205d85dcc21cc3e47ae919ac86	0	0	0	0	0	0	0	0	0	0	0	0	0	0	0	0	0	0	0	0	0	0	0	0	0	0	0	0	0	0	0	0	0	0	0	0	0	0	0	46	46	66	28	0	26	0	0	0	0
929e3ce92059b24a95d6055a1e155346	0	0	0	0	0	0	0	0	0	0	0	0	0	0	0	0	0	0	0	0	0	0	0	0	0	0	0	0	0	0	0	0	0	0	0	0	0	0	0	0	0	0	0	0	0	0	0	0	0
7dc4a4b0e6123cc5e976528124c71827	0	0	0	0	0	0	0	0	0	0	0	0	0	0	0	0	0	0	0	0	0	0	0	0	0	0	0	0	0	0	0	0	0	0	0	0	0	0	0	0	0	0	0	0	0	0	0	0	0
0da4d3f858b228fd3907edafc3af0ec8	0	0	0	0	0	0	0	0	0	0	0	0	0	0	0	0	0	0	0	0	0	0	0	0	0	0	0	0	0	0	0	0	0	0	0	0	0	0	0	0	0	0	0	0	0	0	0	0	0
941d5a1ae7071887ee0c618230a81df9	0	0	0	0	0	0	22	27	27	12	12	17	0	0	0	0	16	0	0	0	0	0	0	0	0	0	0	0	0	0	0	0	0	0	0	0	0	0	0	0	0	0	0	0	0	0	0	0	0
a3b560c225ea35975b6311ff836c3bab	0	0	0	0	0	0	0	0	0	0	0	0	0	0	0	0	0	0	0	0	0	0	0	0	0	0	0	0	0	0	0	0	0	0	0	0	0	0	0	0	0	0	0	0	0	0	0	0	0
1209a9011918851a33b173a5806150eb	0	0	0	0	0	0	0	0	0	0	0	0	0	0	0	0	0	0	0	0	0	0	0	0	0	0	0	0	0	0	0	0	0	0	0	0	0	0	0	0	0	0	0	0	0	0	0	0	0
346d7a88fe724b2151b16cd9d428db67	0	0	0	0	0	0	0	0	0	0	0	0	0	0	0	0	0	0	0	0	0	0	0	0	0	0	0	0	0	0	0	0	0	0	0	0	0	0	0	0	0	0	0	0	0	0	0	0	3
3a755501b42cb09904457527659766f8	0	0	0	0	0	0	0	0	0	0	0	0	0	0	0	0	0	0	0	0	0	0	0	0	0	0	0	0	0	0	0	0	0	0	0	0	0	0	0	0	0	0	0	0	0	0	0	0	0
9c71a8f8ad248c30c1e639c5e8eea332	0	0	0	0	0	0	0	0	0	0	0	0	0	0	0	0	0	0	0	0	0	0	0	0	0	0	0	0	0	0	0	0	0	0	0	0	0	0	0	0	0	0	0	0	0	0	0	0	0
69054b4849dac7aacda71643586c5339	0	0	0	0	0	0	0	0	0	0	0	0	0	0	0	36	46	0	17	0	44	0	0	0	0	0	0	0	0	0	0	17	0	0	0	0	0	0	0	0	0	0	0	0	0	0	0	0	0
5e3a51ea76560f8effefd0d35c1cf210	0	0	0	0	0	0	0	0	0	0	0	0	0	0	0	0	0	0	0	0	0	0	0	0	0	0	0	0	0	0	0	0	0	0	0	0	0	0	0	0	0	0	0	0	0	0	0	0	0
c99dbc3e0f29a1a2f39db2bcd5f4910f	0	0	0	0	0	0	0	0	0	0	0	0	0	0	0	0	0	0	0	0	0	0	0	0	0	0	0	0	0	0	0	0	0	0	0	0	0	0	0	0	0	0	0	0	0	0	0	0	0
8661bd2cd99ae0f3af542413fd926cb6	0	0	0	0	0	0	0	0	0	0	0	0	0	0	0	0	0	0	0	0	0	0	0	0	0	0	0	0	0	0	0	0	0	0	0	0	0	0	0	0	0	0	0	0	0	0	0	0	50
59fd643c3df979de0622f23da3259055	0	0	0	0	0	0	0	0	0	0	0	0	0	0	0	0	0	0	0	0	0	0	0	0	0	0	0	0	0	0	0	0	0	0	0	0	0	0	0	0	0	0	0	0	0	0	0	0	150
915b6fa34249f619b6f8450ac0bafd09	0	0	0	0	0	0	0	0	0	0	0	0	0	0	0	0	0	0	0	0	0	0	0	0	0	0	0	0	0	0	0	0	0	0	0	0	0	0	0	0	0	0	0	0	0	0	0	0	0
0dbff86151725dd018e71ab3b818fce1	0	0	0	0	0	0	0	0	0	0	0	0	0	0	0	0	0	0	0	0	0	0	0	0	0	0	0	0	0	0	0	0	0	0	0	0	0	0	0	0	0	0	0	0	0	0	0	0	81
14d3a2ed01b47cb15de635250d8aa4ab	0	0	0	0	0	0	0	0	0	0	0	0	0	0	0	0	0	0	0	0	0	0	0	0	0	0	0	0	0	0	0	0	0	0	0	0	0	0	0	0	0	0	0	0	0	0	0	0	0
afc747a49229d307a799f66c1ec4a544	0	0	0	0	0	0	0	0	0	0	0	0	0	0	0	0	0	0	0	0	0	0	0	0	0	0	0	0	0	0	0	0	0	0	0	0	0	0	0	0	0	0	0	0	0	0	0	0	0
1ac039aacd268e13147718e1e4c68197	0	0	0	0	0	0	0	0	0	0	0	0	0	0	0	0	8	0	0	0	0	0	0	0	0	0	0	0	0	0	0	0	0	0	0	0	0	0	0	0	0	0	8	0	0	0	0	0	47
2915827ae344d589d2afcd68d311511b	0	0	0	0	0	0	0	0	0	0	0	0	0	0	0	0	0	0	0	0	0	0	0	0	0	0	0	0	0	0	0	0	0	0	0	0	0	0	0	0	0	0	0	0	0	0	0	0	0
d9931b4921e1e46dd1050a78a20703f2	0	0	0	0	0	0	0	0	0	0	0	0	0	0	0	0	0	0	0	0	0	0	0	0	0	0	0	0	0	0	0	0	0	0	0	0	0	0	0	0	0	0	0	0	0	0	0	0	0
b23d0580c609177c0264f25c46de6978	0	0	0	0	0	0	0	0	0	0	0	0	0	0	0	26	16	19	0	0	0	0	0	0	0	0	0	0	0	0	0	0	0	0	0	0	0	0	0	0	0	0	0	0	0	0	0	0	0
bfd7740fec3f6ad167dc8403ee67b181	0	0	0	0	0	0	0	0	0	0	0	0	0	0	0	0	0	0	0	0	0	0	0	0	0	0	0	0	0	0	0	0	0	0	0	0	0	0	0	0	0	0	0	0	0	0	0	0	0
5aca1dc88b36261c106f1e1a69c0e427	0	0	0	0	0	0	0	0	0	0	0	0	0	0	0	0	0	0	0	0	0	0	0	0	0	0	0	0	0	0	0	0	0	0	0	0	0	0	0	0	0	0	0	0	0	0	0	0	0
64332ec11b70cc90d81e5b6c85048d96	0	0	0	0	0	0	0	0	0	0	0	0	0	0	0	0	0	0	0	0	0	0	0	0	0	0	0	0	0	0	0	0	0	0	0	0	0	0	0	0	0	0	0	0	0	0	0	0	34
3a61eb3562caecb600573ef0e426a6e0	0	0	0	0	0	0	0	0	0	0	0	0	0	0	0	0	0	0	0	0	0	0	0	0	0	0	0	0	0	0	0	0	0	0	0	0	7	0	0	0	0	0	0	0	0	0	0	0	51
3bf94fdeb6c7a4a801a51f02d4867b7a	0	0	0	0	0	0	0	0	0	0	0	0	0	0	0	0	0	0	0	0	0	0	0	0	0	0	0	0	0	0	0	0	0	0	0	0	0	0	0	0	0	0	0	0	0	0	0	0	0
45d2260046b27e8533385ab6fffdce9d	0	0	0	0	0	0	0	0	0	0	0	0	0	0	0	0	0	0	0	0	0	0	0	0	0	0	0	0	0	0	0	0	0	0	0	0	0	0	0	0	0	0	0	0	0	0	0	0	0
9d88325b01c85554f20d122d41a04f91	0	0	0	0	0	0	0	0	0	0	0	0	0	0	0	0	0	0	0	0	0	0	0	0	0	0	0	0	0	0	0	0	0	0	0	0	0	0	0	0	0	0	0	0	0	0	0	0	0
d8a97e745d9f407abe80c63f7c097c2f	0	0	0	0	0	0	0	0	0	0	0	0	0	0	0	0	0	0	0	0	0	0	0	0	0	0	0	0	0	0	0	0	0	0	0	0	0	0	0	0	0	0	0	0	0	0	0	0	0
1fe0ba902c02c5660f82915766f3a1fb	0	0	0	0	0	0	0	0	0	0	0	0	0	0	0	0	0	0	0	0	0	0	0	0	0	0	0	0	0	0	0	0	0	0	0	0	0	0	0	0	0	0	0	0	0	0	0	0	0
1797db5b9627ad10793294e1b13f8912	0	0	0	0	0	0	7	23	17	0	0	0	0	0	0	0	0	0	0	0	0	0	0	0	0	0	0	5	0	0	15	10	6	0	0	0	0	0	0	0	0	0	0	0	0	0	0	0	0
bd9f7e3f0a051f7e9eb7e0ad948daff5	0	0	0	0	0	0	0	0	0	0	0	0	0	0	0	0	0	0	0	0	0	0	0	0	0	0	0	0	0	0	0	0	0	0	0	0	0	0	0	0	0	0	0	0	0	0	0	0	0
206b15900be3efbce8e10180d5b4f312	27	0	0	0	0	0	0	0	0	0	0	0	0	0	0	0	0	0	0	0	0	0	0	0	0	0	0	0	0	0	0	0	0	0	0	0	0	0	0	0	0	0	0	0	0	0	0	0	26
a4b74316de96eb7691db08ee5f45c704	0	0	0	0	0	0	0	0	0	0	0	0	0	0	0	78	121	75	78	60	92	0	0	0	0	0	0	0	0	0	0	0	0	0	0	0	0	0	3	31	37	63	14	24	0	0	0	0	0
2f9ae33a9aa03b2efe9ebc24aea10494	0	0	0	0	0	0	0	0	0	0	0	0	0	0	0	0	0	0	0	0	0	0	0	0	0	0	0	0	0	0	0	0	0	0	0	0	0	0	0	0	0	0	0	0	0	0	0	0	3
cdc9cd145bef396261284ebce32c47a4	0	0	0	0	0	0	0	0	0	0	0	0	0	0	0	0	0	0	0	0	0	0	0	0	0	0	0	0	0	0	0	0	0	0	0	0	0	0	0	0	0	0	0	0	0	0	0	0	0
8e62a18f39e2ca8e3dcf2a4549d77a69	0	0	0	0	0	0	0	0	0	0	0	0	0	0	0	0	0	0	0	0	0	0	0	0	0	0	0	0	0	0	0	0	0	0	0	0	0	0	0	0	0	0	0	0	0	0	0	0	0
ef45fa60de968c748ae20c280c9d3e20	0	0	0	0	0	0	0	0	0	0	0	0	0	0	0	0	0	0	0	0	0	0	0	0	0	0	0	0	0	0	0	0	0	0	0	0	0	0	0	0	0	0	0	0	0	0	0	0	0
8669fa889e5052f6644466ea4bbf65ac	0	0	0	0	0	0	0	0	0	0	0	0	0	0	0	0	0	0	0	0	0	0	0	0	0	0	0	0	0	0	0	0	0	0	0	0	0	0	0	0	0	0	0	0	0	0	0	0	0
4c6867b8d0699bf847a072956704301f	0	0	0	0	0	0	0	0	0	0	0	10	0	0	13	20	11	13	36	53	28	0	0	0	0	0	0	7	7	0	0	0	0	0	0	0	0	0	0	0	0	0	0	12	0	0	0	0	0
759a43b0cc51122a0702cf9e2788389e	0	0	0	0	0	0	0	0	0	0	0	0	0	0	0	0	0	0	0	0	0	0	0	0	0	0	0	0	0	0	0	0	0	0	0	0	0	0	0	0	0	0	0	0	0	0	0	0	0
26bcd9b6942f2bc2d5eb246dbc8a4e34	0	0	0	0	0	0	0	0	0	0	0	0	0	0	0	0	0	0	0	0	0	0	0	0	0	0	0	0	0	0	0	0	0	0	0	0	0	0	0	0	0	0	0	0	0	0	0	0	0
46059491a19c4bbd0977f47842330269	0	0	0	0	0	0	0	13	0	0	0	0	0	0	0	0	0	16	0	0	0	0	0	0	0	0	0	0	0	0	0	0	0	0	0	0	0	0	0	0	0	0	0	0	0	0	0	0	0
8107e4f8eb1cba37de361929f5b25be7	0	0	0	0	0	0	0	10	0	0	0	0	0	0	0	14	15	0	0	0	0	0	0	0	0	0	0	0	0	0	0	0	0	0	0	0	0	0	0	0	0	0	0	0	6	0	0	0	9
07088b2580306d53c6f4af8c86b7acb6	0	0	0	0	0	0	0	0	0	0	0	0	0	0	0	0	0	0	0	0	0	0	0	0	0	0	0	0	0	0	0	0	0	0	0	0	0	0	0	0	0	0	0	0	0	0	0	0	0
38e5fd8fffd35daf701306c51179b3b9	0	0	0	0	0	0	0	0	0	0	0	0	0	0	0	0	0	0	0	0	0	0	0	0	0	0	0	0	0	25	0	12	0	0	0	0	0	0	0	0	0	0	0	0	0	0	0	0	0
18d00b42814e0b53d59c7d45b9dde7bf	0	0	0	0	0	0	0	0	0	0	0	0	0	0	0	0	0	0	0	0	0	0	0	0	0	0	0	0	0	0	363	153	131	0	0	0	0	0	0	0	0	0	0	0	0	0	0	0	0
181be228b1bf2945e6b8109ae86823e2	0	0	0	0	0	0	33	47	45	16	0	30	0	0	0	19	31	0	0	0	17	0	0	0	2	0	0	33	0	29	41	0	28	0	0	0	0	0	0	0	0	0	0	0	0	0	0	0	0
827511017c4f2e559ca682178cc07641	0	0	0	0	0	0	0	0	0	0	0	0	0	0	0	0	0	0	0	0	0	0	0	0	0	0	0	0	0	0	0	0	0	0	0	0	0	0	0	0	0	0	0	0	0	0	0	0	0
975dff3eb991cf0e18ef3d9094203521	0	0	0	0	0	0	0	0	0	0	0	0	0	0	0	0	0	0	0	0	0	0	0	0	0	0	0	0	0	0	0	0	0	0	0	0	0	0	0	0	0	0	0	0	0	0	0	0	0
c789c8a309f4a1e2c2fffeecf7fe0f4e	0	0	0	0	0	0	0	0	0	0	0	0	0	0	0	0	0	0	0	0	0	0	0	0	0	0	0	0	0	0	0	0	0	0	0	0	0	0	0	0	0	0	0	0	0	0	0	0	0
a66f59d33284bcdea58162bdecfdd4d1	0	0	0	0	0	0	0	0	0	0	0	0	0	0	0	0	0	0	0	0	0	0	0	0	0	0	0	0	0	0	0	0	0	0	0	0	0	0	0	0	0	0	0	0	0	0	0	0	54
66f4e3f6fa05df35113bf2045caeb35b	0	0	0	0	0	0	0	0	0	0	0	0	0	0	0	0	0	0	0	0	0	0	0	0	0	0	0	0	0	0	0	0	0	0	0	0	0	0	0	0	0	0	0	0	0	0	0	0	0
9043466712b1ed5f00fee0dca4bed490	0	0	0	0	0	0	0	0	0	0	0	0	0	0	0	0	0	0	0	0	0	0	0	0	0	0	0	0	0	9	13	0	0	0	0	0	0	0	0	0	0	0	0	0	0	0	0	0	0
3a3b5c30477f6082ffdb2995655a9946	0	0	0	0	0	0	0	13	0	0	4	0	0	0	0	0	11	0	0	0	0	0	0	0	0	0	0	0	0	0	0	0	0	0	0	0	0	0	0	0	0	0	0	0	0	0	0	0	0
baaa0a8f53c56ed9d6ab3b3b2434784d	0	0	0	0	0	0	0	0	0	0	0	0	0	0	0	0	0	0	0	0	0	0	0	0	0	0	0	0	0	0	0	0	0	0	0	0	0	0	13	0	0	0	0	0	0	0	0	0	124
1743d8f788391e16856e5fcef99eb111	0	0	0	0	0	0	0	0	0	0	0	0	0	0	0	0	0	0	0	0	0	0	0	0	0	0	0	0	0	0	0	0	0	0	0	0	0	0	0	0	0	0	0	0	0	0	0	0	186
233ad8baa855dae7803961b32e775df6	0	0	0	0	0	0	0	0	0	0	0	0	0	0	0	0	0	0	0	0	0	0	0	0	0	0	0	0	0	0	0	0	0	0	0	0	0	0	0	0	0	0	0	0	0	0	0	0	0
148c99160edc8433c509d0f0aec1dd82	0	0	0	0	0	0	0	0	0	0	0	0	0	0	0	0	0	0	0	0	0	0	0	0	0	0	0	0	0	0	0	0	0	0	0	0	0	0	0	0	0	0	0	0	0	172	605	84	177
5b77adeb84c7f0adaa5d315f3c72bca1	0	0	0	0	0	0	0	0	0	0	0	0	0	0	0	0	0	0	0	0	0	0	0	0	0	0	0	0	0	0	0	0	0	0	0	0	0	0	0	0	0	0	0	0	0	0	0	0	0
610215bf04be6910f818314c8be21689	0	0	0	0	0	0	0	0	0	0	0	0	0	0	0	0	0	0	0	0	0	0	0	0	0	0	0	0	0	0	0	0	0	0	0	0	0	0	0	0	0	0	0	0	0	0	0	0	0
4aa65586b54518086ac1ceab82fa2b1f	0	0	0	0	0	0	0	0	0	0	0	0	0	0	0	0	0	0	0	0	0	0	0	0	0	0	0	0	0	0	0	0	0	0	0	0	0	0	0	0	0	0	0	0	0	0	0	0	0
27e9bcc56877a98aaa1db150236b8f42	0	0	0	0	0	0	0	0	0	0	0	0	0	0	0	19	23	0	41	0	0	0	0	22	0	0	0	32	22	39	87	70	78	0	0	0	0	0	0	0	0	0	0	0	0	0	0	0	66
cb7c773ba55eb21b7f4abe1304929905	0	0	0	0	0	0	0	0	0	0	0	0	0	0	0	0	0	0	0	0	0	0	0	0	0	0	0	0	0	0	0	0	0	0	0	0	0	0	0	0	0	0	0	0	0	0	0	0	62
7c3e855f03eac43e8a9b5b0e66d34a8c	0	0	0	0	0	0	0	0	0	19	0	38	0	0	0	66	30	32	0	46	56	0	0	0	0	0	0	0	0	0	0	0	0	0	0	0	0	0	0	54	42	61	0	28	22	0	0	0	19
3b62f2fcacf2f1c62b76d115baa11de9	18	0	0	0	0	0	45	45	38	22	0	23	0	0	0	16	10	8	0	0	13	0	0	0	0	0	0	10	0	0	0	0	0	0	0	0	0	0	0	0	0	0	0	0	0	0	0	0	0
4f4fefc120a5e8a99496df372fe2b198	0	0	0	0	0	0	0	0	0	0	0	0	0	0	0	0	0	0	0	0	0	0	0	0	0	0	0	0	0	0	0	0	0	0	0	0	0	0	0	0	0	0	0	0	0	0	0	0	24
7e5c0c4336773fed42b00571d6dfdcb1	0	0	0	0	0	0	0	0	0	0	0	0	0	0	0	0	0	0	0	0	0	0	0	0	0	0	0	0	0	0	0	0	0	0	0	0	0	0	0	0	0	0	0	0	0	0	0	0	0
d4b1669f3626096783242d249e2b11c4	0	0	0	0	0	0	0	0	0	0	0	0	0	0	0	0	0	0	0	0	0	0	0	0	0	0	0	0	0	0	0	0	0	0	0	0	0	0	0	0	0	0	0	0	0	0	0	0	0
5cdf361e086b14752f422863aaad1c81	0	0	0	0	0	0	0	0	0	0	0	0	0	0	0	0	0	0	0	0	0	0	0	0	0	0	0	0	0	0	0	0	0	0	0	0	0	0	0	0	0	0	0	0	0	0	0	0	0
6025539a47239d1a8c795a8afb0c51d5	0	0	0	0	0	0	0	0	0	0	0	0	0	0	0	0	0	0	0	0	0	0	0	0	0	0	0	0	0	0	0	0	0	0	0	0	0	0	0	0	0	0	0	0	0	0	0	0	0
18d42bd1a2482e37514bbe82509e5a76	0	0	0	0	0	0	0	0	0	0	0	0	0	0	0	0	0	0	0	0	0	0	0	0	0	0	0	0	0	0	0	0	0	0	0	0	0	0	0	0	0	0	0	0	0	0	0	0	14
d19608ece43ae502f47e4fd201df8994	29	37	30	19	29	16	14	0	0	19	0	31	0	0	0	22	19	15	27	43	27	0	0	0	0	0	0	0	0	0	0	0	0	0	0	0	0	0	15	29	16	35	0	31	0	0	0	0	0
58d50e038833783c504360cb2e5b3071	0	0	0	0	0	0	0	0	0	0	0	0	0	0	0	0	0	0	0	0	0	0	0	0	0	0	0	0	0	0	0	0	0	0	0	0	0	0	0	0	14	0	0	0	0	0	0	0	0
5ff153fb03e51175bbb62028bad0f030	0	0	0	0	0	0	0	0	0	0	0	0	0	0	0	0	0	0	0	0	0	0	0	0	0	0	0	0	0	0	0	0	0	0	0	0	0	0	0	0	0	0	0	0	0	0	0	0	0
fd36d05c6573c0f7b570d5dd70a8c65b	0	0	0	0	0	0	0	0	0	0	0	0	0	0	0	0	0	0	0	0	9	0	0	0	0	0	0	38	17	10	20	34	20	0	0	0	0	0	0	0	0	0	0	0	0	0	0	0	0
d6943670bf51f397394639d362559a28	0	0	0	0	0	0	0	0	0	0	0	0	0	0	0	0	0	0	0	0	0	0	0	0	0	0	0	15	23	41	115	61	85	0	0	0	0	0	0	0	0	0	0	0	0	0	0	0	0
9683c9ab2f363aa53922398766a328dc	0	0	0	0	0	0	0	0	0	0	0	0	0	0	0	0	0	0	0	0	0	0	0	0	0	0	0	0	0	0	0	0	0	0	0	0	0	0	0	0	0	0	0	0	0	0	0	0	0
e1d7f12e452c41aba5104adf7ef3ec58	0	0	0	0	0	0	0	0	0	0	0	0	0	0	0	0	0	0	0	0	0	0	0	0	0	0	0	0	0	0	0	0	0	0	0	0	0	0	0	0	0	0	0	0	0	0	0	0	24
636235021ce4d6d8e3e1856885811495	0	0	0	0	0	0	0	0	0	0	0	0	0	0	0	0	0	0	0	0	0	0	0	0	0	0	0	0	0	0	0	0	0	0	0	0	0	0	0	0	0	0	0	0	0	0	0	0	0
fdd0b73373cdc9ff15df3828f8710409	0	0	0	0	0	0	0	0	0	0	0	0	0	0	0	0	0	0	0	0	0	0	0	0	0	0	0	0	0	0	0	0	0	0	0	0	0	0	0	0	0	0	0	0	0	0	0	0	0
81945d44132b98e119d10067deca8f47	0	0	0	0	0	0	0	0	0	0	0	0	0	0	0	0	0	0	0	0	0	0	0	0	0	0	0	0	0	0	0	0	0	0	0	0	0	0	0	0	0	0	0	0	0	0	0	0	0
e344c471b9bf4c9bc16aa1fb162cdd7c	0	0	0	0	0	0	0	0	0	0	0	0	0	0	0	0	0	0	0	0	0	0	0	0	0	0	0	0	0	0	0	0	0	0	0	0	0	0	0	0	0	0	0	0	0	0	0	0	53
ed4d07558c2930b595bba26906d8917b	0	0	0	0	0	0	0	0	0	0	0	0	0	0	0	0	0	0	0	0	0	0	0	0	0	0	0	0	0	0	0	0	0	0	0	0	0	0	0	0	0	0	0	0	0	0	0	0	0
61d450dfd2d24f0c72b97a3b1e484426	0	0	0	0	0	0	0	0	0	0	0	0	0	0	0	0	0	0	0	0	0	0	0	0	0	0	0	0	0	0	0	0	0	0	0	0	0	0	0	1	1	1	0	0	0	0	0	0	0
35db1ed3cd663fe9b91c4dc0d881cde0	0	0	0	0	0	0	0	0	0	0	0	0	0	0	0	51	46	0	65	90	85	0	0	0	0	0	0	145	125	81	74	67	73	0	0	0	0	0	0	0	0	0	0	0	0	0	0	0	0
94bde0784af3325cca88a2b8debd0d8a	0	0	0	0	0	0	0	0	0	0	0	0	0	0	0	0	0	0	0	0	0	0	0	0	0	0	0	0	0	0	0	0	0	0	0	0	0	0	0	0	0	0	0	0	0	0	0	0	0
cd3b303db428c291621ca6640320350a	0	0	0	0	0	0	0	0	0	0	0	0	0	0	0	0	0	0	0	0	0	0	0	0	0	0	0	0	0	0	0	0	0	0	0	0	0	0	0	0	0	0	0	0	0	0	0	0	0
f62da6c20198bc496664d28bb77aa7d8	0	0	0	0	0	0	0	0	0	0	0	0	0	0	0	0	0	0	0	0	0	0	0	0	0	0	0	0	0	0	0	0	0	0	0	0	0	0	0	0	0	0	0	0	0	0	0	0	32
5316e0e4cde61d09d1e992d564f75386	0	8	0	2	1	3	0	0	0	0	0	0	0	0	0	0	1	0	4	0	0	0	0	0	0	0	0	0	0	0	0	0	0	0	0	0	0	0	0	0	0	0	0	0	0	0	16	0	106
463aebca62fc05f8b8ebb18c8649f702	0	0	0	0	0	0	0	0	0	0	0	0	0	0	0	0	0	0	0	0	0	0	0	0	0	0	0	0	0	0	0	0	0	0	0	0	0	0	0	0	0	0	0	0	0	0	0	0	0
06e8c5a1852822549df644e6ddf68987	0	0	0	0	0	0	0	0	0	0	0	0	0	0	0	0	0	0	0	0	0	0	0	0	0	0	0	0	0	0	0	0	0	0	0	0	0	0	0	0	0	0	0	0	0	0	7	0	48
155dc7178cd8e643abdbe16462ff4ed5	0	0	0	0	0	0	87	45	100	0	36	32	0	0	0	0	42	0	0	0	0	0	0	0	0	0	0	0	0	0	0	0	0	0	0	0	0	0	0	52	43	106	25	0	37	0	0	0	0
d2e690d3d27c69fb60809a7e870dce31	0	0	0	0	0	0	0	0	0	0	0	0	0	0	0	0	0	0	0	0	0	0	0	0	0	0	0	0	0	0	0	0	0	0	0	0	0	0	0	0	0	0	0	0	0	0	0	0	0
5e489c69d273085d2c29c31e5dab8955	0	0	0	0	0	0	0	0	0	0	0	0	0	0	0	0	0	0	0	0	0	0	0	0	0	0	0	0	0	0	0	0	0	0	0	0	0	0	0	0	0	0	0	0	0	0	0	0	0
34d218355d18fbf5d4e457178b438e90	0	0	3	0	0	0	175	170	134	184	161	270	0	4	0	238	317	251	103	108	144	0	0	0	0	0	0	7	0	10	8	0	0	0	0	0	0	0	0	140	167	245	125	140	126	0	0	0	0
84c0d602bbf727758de0dcc5c03a5435	0	0	0	0	0	0	0	0	0	44	0	46	0	0	0	0	0	0	0	0	0	0	0	0	0	0	0	0	0	0	0	0	0	0	0	0	0	0	0	40	27	31	19	12	10	0	0	0	0
ed90ef85a0c32e54b65b26460a6fb5af	0	0	0	0	0	0	0	0	0	0	0	0	0	0	0	0	0	0	0	0	0	0	0	0	0	0	0	0	0	0	0	0	0	0	0	0	0	0	0	0	0	0	0	0	0	0	0	0	0
5acb065b9e3f8278af107aab36bf2979	0	0	0	0	0	0	0	0	0	0	0	0	0	0	0	0	0	0	0	0	0	0	0	0	0	0	0	0	0	0	0	0	0	0	0	0	0	0	0	0	0	0	0	0	0	0	0	0	52
76e23ed85f3da148717bc6bdd5b29a93	0	0	0	0	0	0	0	0	0	0	0	0	0	0	0	0	0	0	0	0	0	0	0	0	0	0	0	0	0	0	0	0	0	0	0	0	0	0	0	0	0	0	0	0	0	0	0	0	0
ef502c4a3563acd8af13d2c104a42319	0	0	0	0	0	0	6	0	0	0	0	0	0	0	0	0	0	0	0	0	0	0	0	0	0	0	0	0	0	0	0	0	0	0	0	0	0	0	0	0	0	0	0	0	5	0	0	0	0
b68b8b57b3faa46934daf6372cb98b6b	0	0	0	0	0	0	0	0	0	0	0	0	0	0	0	0	0	0	0	0	0	0	0	0	0	0	0	0	0	0	0	0	0	0	0	0	0	0	0	0	0	0	0	0	0	0	0	0	14
ab06508cea1c83fff9b7afeaa713259e	0	0	0	0	0	0	14	0	15	0	13	0	0	0	0	0	21	0	0	0	0	0	0	0	0	0	0	0	0	0	0	0	0	0	0	0	0	0	0	0	0	0	0	0	0	0	0	0	0
df76af268a582c4be6940df59bc2d5e0	0	0	0	0	0	0	0	0	0	0	0	0	0	0	0	0	0	0	0	0	0	0	0	0	0	0	0	0	0	0	0	0	0	0	0	0	0	0	0	0	0	0	0	0	0	0	0	0	0
98684dfc318dcd9ab0b9662ab7376e3c	0	0	0	0	0	0	0	0	0	0	0	0	0	0	0	0	0	0	0	0	0	0	0	0	0	0	0	0	0	0	0	0	0	0	0	0	0	0	0	0	0	0	0	0	0	0	0	0	0
5b6940a8f8f10ef9ba1aefb6972612cc	0	0	0	0	0	0	0	0	0	0	0	0	0	0	0	0	0	0	0	0	0	0	0	0	0	0	0	0	0	0	0	0	0	0	0	0	0	0	0	0	0	0	0	0	0	0	0	0	0
a398cf9699482e22f7aed4d65117f82e	0	0	0	0	0	0	0	39	31	0	29	22	0	0	0	0	0	0	0	0	0	0	0	0	0	0	0	0	0	0	0	0	0	0	0	0	0	0	0	0	0	0	0	0	0	0	0	0	0
fbf969a3eac5d1d52d9cd4ff12e5071e	0	0	0	0	0	0	0	0	0	0	0	0	0	0	0	0	0	0	0	0	0	0	0	0	0	0	0	0	0	0	0	0	0	0	0	0	0	0	0	0	0	0	0	0	0	0	0	0	0
ce5f59a55dae5f6ce49ad8777024b493	0	0	0	0	0	0	0	0	0	0	0	0	0	0	0	0	0	0	0	0	0	0	0	0	0	0	0	0	0	0	0	0	0	0	0	0	0	0	0	0	0	0	0	0	0	0	0	0	0
f7d296ed140b0b4349713a5103bbbc94	0	0	0	0	0	0	0	0	0	0	0	0	0	0	0	73	55	35	67	79	81	0	0	0	0	0	0	0	0	0	0	0	0	0	0	0	0	0	0	11	8	0	0	0	0	0	0	0	0
1db829469b4e48fba259ee6d7b504ba0	0	0	0	0	0	0	0	0	0	0	0	0	0	0	0	0	0	0	0	0	0	0	0	0	0	0	0	0	0	0	0	0	0	0	0	0	0	0	0	0	0	0	0	0	0	0	0	0	0
caf1d734cfdb8a3e70913095588bbd91	0	0	30	21	0	0	0	14	29	86	57	122	0	0	0	32	37	24	59	51	30	0	0	0	0	0	0	0	0	0	0	0	0	0	0	0	0	0	0	0	0	0	0	0	0	0	0	0	182
a920114e93d6d796d687f38d7df5d02e	13	0	0	0	0	0	43	89	65	17	32	0	0	0	0	38	57	27	0	37	36	0	0	0	0	0	0	0	0	0	0	0	0	0	0	0	0	0	0	26	33	55	26	23	18	0	0	0	0
13142bed4cc7ab2f3f6ba95915007601	0	0	0	0	0	0	0	0	0	0	0	0	0	0	0	0	0	0	0	0	0	0	0	0	0	0	0	0	0	0	0	0	0	0	0	0	0	0	0	0	0	0	0	0	0	0	0	0	0
c9f2e2af7eb6322445445a4050d627b2	0	0	0	0	0	0	0	0	0	0	0	0	0	0	0	0	17	0	0	0	0	0	0	0	0	0	0	0	0	0	0	0	0	0	0	0	0	0	0	0	0	0	0	0	0	0	0	26	47
41c7020a249b9eb0429a86bcb6abf157	0	0	0	0	0	0	0	0	0	0	0	0	0	0	0	0	9	11	13	5	14	0	0	0	0	0	0	8	0	6	3	0	0	0	0	0	0	0	0	0	0	9	0	0	0	0	0	0	0
a7212b278e947ae9d4a9ff56397063dd	0	0	0	0	0	0	0	0	0	0	0	0	0	0	0	0	0	0	0	0	0	0	0	0	0	0	0	0	0	0	0	0	0	0	0	0	0	0	0	0	0	0	0	0	0	0	0	0	0
8210e105cb1445f8d09869178975853c	7	0	0	3	0	0	329	351	338	126	111	178	0	0	0	0	0	0	0	0	0	0	0	0	0	0	0	0	0	0	0	0	0	0	0	0	0	0	0	0	0	0	0	0	0	0	0	0	0
ef01962b6927dcb80aca9f38caa4bffb	0	0	0	0	0	0	0	0	0	0	0	0	0	0	0	0	0	0	0	0	0	0	0	0	0	0	0	0	0	0	0	0	0	0	0	0	0	0	0	0	0	0	0	0	0	0	0	0	0
1c2950948071e948bd44e517e0423fba	14	11	11	39	9	62	0	0	0	0	0	46	0	0	0	26	0	0	0	0	0	0	0	0	0	0	0	0	0	0	0	0	0	0	0	0	0	0	9	42	28	55	39	35	31	0	0	0	0
d74ccdab926c33ce16ba17d57b2fa188	0	0	0	0	0	0	0	0	5	0	11	0	0	0	0	22	17	16	0	14	20	0	0	0	2	0	3	21	34	44	158	114	58	0	0	0	0	0	0	0	0	0	0	0	0	0	0	0	0
6db0e8735470be3b2c16e84e67eb0ae6	0	0	0	0	0	0	0	0	0	0	0	0	0	0	0	0	0	0	0	0	0	0	0	0	0	0	0	0	0	0	0	0	0	0	0	0	0	0	0	0	0	0	0	0	0	0	0	0	14
9d2b1bc09bcc37c19cea015fee7ba4dc	0	0	0	0	0	0	0	0	0	0	0	0	0	0	0	0	0	0	0	0	0	0	0	0	0	0	0	0	0	0	0	0	0	0	0	0	0	0	0	0	0	0	0	0	0	0	33	0	317
ade6fce3eca27918081b94d59883e8ae	0	0	0	0	0	0	0	0	0	0	0	0	0	0	0	0	0	0	0	0	0	0	0	0	0	0	0	0	0	0	0	0	0	0	0	0	0	0	0	0	0	0	0	0	0	0	0	0	0
283e4ccfd6950701aedc57c6fae9f5de	0	0	0	0	0	0	0	0	0	0	0	0	0	0	0	0	0	0	0	0	0	0	0	0	0	0	0	0	0	0	0	0	0	0	0	0	0	0	0	0	0	0	0	0	0	0	0	0	0
06c3074533367d36a011d3f1f38c5f5f	0	0	0	0	0	0	0	0	0	0	0	0	0	0	0	0	0	0	0	0	0	0	0	0	0	0	0	0	0	0	0	0	0	0	0	0	0	0	0	240	248	444	202	193	191	0	0	0	21
029f951fbd9c953b6433bc31a7728df3	0	0	0	0	0	0	0	0	0	0	0	0	0	0	0	0	0	0	0	0	0	0	0	0	0	0	0	0	0	0	0	0	0	0	0	0	0	0	0	0	0	0	0	0	0	0	0	0	0
b5f14159a5ad00d81453a75eee8687ce	0	0	0	0	0	0	0	0	0	0	0	0	0	0	0	0	0	0	0	0	0	0	0	0	0	0	0	0	0	0	0	0	0	0	0	0	0	0	0	0	0	0	0	0	0	0	0	0	0
9c39ff68e37a46283eaa7fdd1f90ead9	0	0	0	0	0	0	0	0	0	0	0	0	0	0	0	0	0	0	0	0	0	0	0	0	0	0	0	0	0	0	0	0	0	0	0	0	0	0	0	0	0	0	0	0	0	0	0	0	0
faa587a206281615d5a1a799732f3bf0	0	0	0	0	0	0	15	15	12	21	21	15	0	0	0	10	0	0	0	0	0	0	0	0	0	0	0	0	0	0	0	0	0	0	0	0	0	0	0	0	0	0	0	0	0	0	0	0	0
be62375e6b54359c13c6796a748d13d5	0	0	0	0	0	0	0	0	0	0	0	0	0	0	0	0	0	0	0	0	0	0	0	0	0	0	0	0	0	0	0	0	0	0	0	0	0	0	0	0	0	0	0	0	0	0	0	0	0
424ca24f22e39e5532d2bf07b52899c9	0	0	0	0	0	0	0	0	0	0	0	0	0	0	0	0	0	0	0	0	0	0	0	0	0	0	0	0	0	13	0	0	0	0	0	0	0	0	0	0	0	0	0	0	0	0	0	0	5
f5192cb2f67627bbc82f9e367578d8a5	0	0	0	0	0	0	0	0	0	0	0	0	0	0	0	0	0	0	0	8	0	0	0	0	0	0	0	0	0	0	11	0	0	0	0	0	0	0	0	0	0	0	0	0	0	0	0	0	0
9d59a98cdf5f37a80cb9bf1613b9f3ac	0	0	0	0	0	0	0	0	0	0	0	0	0	0	0	0	0	0	0	0	0	0	0	0	0	0	0	0	0	0	0	0	0	0	0	0	0	0	0	0	0	0	0	0	0	0	0	0	12
cfd8821274dd1a6d1be02ccce515ea69	0	0	0	0	0	0	0	0	0	0	0	0	0	0	0	0	3	0	0	0	0	0	0	2	0	0	0	41	72	0	37	27	16	0	0	0	0	0	0	0	0	0	0	0	0	0	0	0	0
4ce7993b4b5c39c1b45c419d1b113e32	0	0	0	0	0	0	0	0	0	0	0	0	0	0	0	0	0	0	0	0	0	0	0	0	0	0	0	0	0	0	0	0	0	0	0	0	0	0	0	0	0	0	0	0	0	0	0	0	31
4c5d8fbac6c5214c7767b83740cb1ec5	0	0	0	0	0	0	0	0	0	0	0	0	0	0	0	0	0	0	0	0	0	0	0	0	0	0	0	0	0	0	0	0	0	0	0	0	0	0	0	0	0	0	0	0	0	0	0	0	0
e4c1a8c7080b10fa4a388115de04b862	0	0	0	0	0	0	0	0	0	0	0	0	0	0	0	0	0	0	0	0	0	0	0	0	0	0	0	0	0	0	0	0	0	0	0	0	0	0	0	0	0	0	0	0	0	0	0	0	0
9dc60bbf9f9a6ed761332786abb220da	0	0	0	0	0	0	0	0	0	0	0	0	0	0	0	0	0	0	4	0	0	0	0	0	0	0	0	11	0	0	0	0	6	0	0	0	0	0	0	0	0	0	0	0	0	0	0	0	0
c9ef38bae61216766cafb3ce565ed276	0	0	0	0	0	0	0	0	0	0	0	0	0	0	0	18	9	10	62	47	39	0	0	0	0	0	0	0	0	0	0	0	0	0	0	0	0	0	0	0	0	0	0	0	0	0	0	0	15
e003a4801526ca848cdab04b790521a4	0	0	0	0	0	0	0	0	0	0	0	0	0	0	0	0	0	0	0	0	0	0	0	0	0	0	0	0	0	42	38	45	0	0	0	0	0	0	0	0	0	0	0	0	0	0	0	0	0
94b7557df4d7f8e2443647f5b0145de5	0	0	0	0	0	0	0	0	0	0	0	0	0	0	0	0	0	0	0	0	0	0	0	0	0	0	0	0	0	0	0	0	0	0	0	0	0	0	0	0	0	0	0	0	0	0	0	0	0
7f1a05b51a9b9f727a741f0be0788754	0	0	0	0	0	0	0	0	0	0	0	0	0	0	0	0	0	0	0	0	0	0	0	0	0	0	0	0	0	0	0	0	0	0	0	0	0	0	0	0	0	0	0	0	0	0	0	0	0
9286c8ece111fe48285bd00091edd77f	0	0	0	0	0	0	0	0	0	0	0	0	0	0	0	0	0	0	0	0	0	0	0	0	0	0	0	0	0	0	0	0	0	0	0	0	0	0	0	0	0	0	0	0	0	0	0	0	0
0a6a60c3cb3fde7ca0a4207d889862f3	0	0	0	0	0	0	0	0	0	0	0	0	0	0	0	0	0	0	0	0	0	0	0	0	0	0	0	0	0	18	6	0	0	0	0	0	0	0	0	0	0	0	0	0	0	0	0	0	0
ae101a824af3ec1acd53410b8ebf41e7	0	0	0	0	0	0	0	0	0	0	0	0	0	0	0	16	0	17	0	0	0	0	0	0	0	0	0	0	0	0	0	0	0	0	0	0	0	0	0	1058	1068	1523	837	595	609	0	0	0	0
ae8adfcb2db8bfd8201092586c62da95	0	0	0	0	0	0	0	0	0	0	0	0	0	0	0	0	0	0	0	0	0	0	0	0	0	0	0	0	0	0	0	0	0	0	0	0	0	0	0	0	0	0	0	0	0	0	0	0	0
03d37a7a29966072a830d6d096be21b1	0	0	0	0	0	0	0	0	0	0	0	0	0	0	0	0	0	0	0	0	0	0	0	0	0	0	0	0	0	0	0	0	0	0	0	0	0	0	0	0	0	0	0	0	0	0	0	0	0
309e46fa3b2492e038bf174d957a4ab3	0	0	0	0	0	0	0	0	0	0	0	0	0	0	0	0	0	0	0	0	0	0	0	0	0	0	0	0	0	0	0	0	0	0	0	0	0	0	0	0	0	0	0	0	0	0	0	0	17
4701c261d16735f82c7185f3e52e67dd	0	0	0	0	0	0	0	51	0	0	24	0	0	0	0	19	0	0	0	0	0	0	0	0	0	0	0	0	0	0	0	0	0	0	0	0	0	0	0	0	0	0	0	0	0	0	0	0	9
bd9f94fdeb2656047a487c75389313ce	0	0	0	0	0	0	0	0	0	0	0	0	0	0	0	0	0	0	0	0	0	0	0	0	0	0	0	0	0	0	0	0	0	0	0	0	0	0	0	0	0	0	0	0	0	0	0	0	24
1a96dca979a757cff7fcb97fe6bb92fd	0	0	0	0	0	0	0	0	0	0	0	0	0	0	0	0	0	0	0	0	0	0	0	0	0	0	0	0	0	0	0	0	0	0	0	0	0	0	0	0	0	0	0	0	0	0	0	0	0
d5eaed5dc1ecdc6f8add635674be648b	0	0	0	0	0	0	0	0	0	0	0	0	0	0	0	0	0	0	0	0	0	0	0	0	0	0	0	0	0	0	0	0	0	0	0	0	0	0	0	0	0	0	0	0	0	0	0	0	0
7681a7fab85cbdddcd84336d6965d7f5	0	0	0	0	0	0	0	0	0	0	0	0	0	0	0	0	0	0	0	0	0	0	0	0	0	0	0	0	0	0	0	0	0	0	0	0	0	0	0	0	0	0	0	0	0	0	0	0	0
27f193441a1a30f0b4b92953d9eadbaf	0	0	0	0	0	0	0	0	0	0	0	0	0	0	0	86	92	58	0	0	0	0	0	0	0	0	0	0	0	0	0	0	0	0	0	0	0	0	0	229	215	225	105	114	124	0	0	0	0
16e1ca4a7d40eb883244149b195279f4	0	0	0	0	0	0	0	0	0	0	0	0	0	0	0	0	0	0	0	0	0	0	0	0	0	0	0	0	0	0	0	0	0	0	0	0	0	0	0	0	0	0	0	0	0	0	0	0	0
866e5fa33c71bc503132df9163e8d8c8	0	0	0	0	0	0	32	29	16	0	12	0	0	0	0	0	14	0	0	0	0	0	0	0	0	0	0	0	0	0	0	0	0	0	0	0	0	0	0	0	0	0	0	0	13	0	0	0	0
c87bd9d45bd1ebb218ba359fd69ec04d	0	0	0	0	0	0	0	0	0	0	0	0	0	0	0	0	0	0	0	0	0	0	0	0	0	0	0	0	0	0	0	0	0	0	0	0	0	0	0	0	0	0	0	0	0	0	0	0	0
b771b89a1bd863c8ac598178df4654cc	0	0	0	0	0	0	0	0	0	0	0	0	0	0	0	0	0	0	0	0	0	0	0	0	0	0	0	0	0	0	0	0	0	0	0	0	0	0	0	0	0	0	0	0	0	0	0	0	0
21468ca8938fba270b88624d407a65a4	0	0	0	0	0	0	0	0	0	0	0	0	0	0	0	0	0	0	0	0	0	0	0	0	0	0	0	0	0	0	0	0	0	0	0	0	0	0	0	0	0	0	0	0	0	0	0	0	0
87fd1d911f9265c3a4a6fae55cc9ce05	0	0	0	0	0	0	0	0	0	0	0	0	0	0	0	0	0	0	0	0	0	0	0	0	0	0	0	0	0	0	0	0	0	0	0	0	0	0	0	0	0	0	0	0	0	0	0	0	0
f14d1f37336dba20e035cfc6d4b91dc0	0	0	0	0	0	0	0	0	0	0	0	0	0	0	0	0	0	0	0	0	0	0	0	0	0	0	0	0	0	0	0	0	0	0	0	0	0	0	0	0	0	0	0	0	0	0	0	0	66
07eb29b17ee8818a1f481c3ddcef3afd	0	0	0	0	0	0	0	0	0	0	0	0	0	0	0	27	0	0	0	0	0	0	0	0	0	0	0	0	41	54	0	0	19	0	0	0	0	0	0	0	0	0	0	0	0	0	0	0	0
ae808f2f29ab169ebe6014c546e918f8	0	0	0	0	0	0	0	0	0	0	0	0	0	0	0	0	0	0	0	0	0	0	0	0	0	0	0	0	0	0	0	0	0	0	0	0	0	0	0	0	0	0	0	0	0	0	0	0	0
4b91274046ee9e87bc71896efbb377e3	0	0	0	0	0	0	0	0	0	0	0	0	0	0	0	0	0	0	0	0	0	0	0	0	0	0	0	0	0	0	0	0	0	0	0	0	0	0	0	0	0	0	0	0	0	0	0	0	0
2159ab7a2a7edb2d0ddd0c7718050d4d	0	0	0	0	0	0	0	0	0	0	0	0	0	0	0	0	0	0	0	0	0	0	0	0	0	0	0	0	0	0	0	0	0	0	0	0	0	0	0	0	0	0	0	0	0	0	0	0	0
6347ccac20254552ff4d438a20c64242	0	0	0	0	0	0	0	0	0	4	0	11	0	0	0	0	0	0	0	9	0	0	0	0	0	0	0	0	0	0	0	0	0	0	0	0	0	0	0	0	0	0	0	0	0	0	0	0	165
2eb883058629315d76ffc4b4424712e1	9	0	8	0	2	0	0	0	0	0	0	0	0	0	0	0	0	0	0	0	0	0	0	0	0	0	0	0	0	0	0	0	0	0	0	0	0	0	0	40	22	60	24	22	21	0	0	0	41
4e5a51b2cb82bec1fb571db8dd1bfe86	0	0	0	0	0	0	0	0	0	0	0	0	0	0	0	0	0	0	0	0	0	0	0	0	0	0	0	0	0	9	0	0	0	0	0	0	0	0	0	0	0	0	0	0	0	0	0	0	0
6fd96b73ae44b8d5bb6c14bf387a3766	0	0	0	0	0	0	0	0	0	0	0	0	0	0	0	0	0	0	0	0	0	0	0	0	0	0	0	0	0	0	0	0	0	0	0	0	0	0	0	0	0	0	0	0	0	0	0	0	0
cdde1b929383ceb62783cdec78818a21	0	0	0	0	0	0	0	0	0	0	0	0	0	0	0	0	0	0	0	0	0	0	0	0	0	0	0	0	0	0	0	0	0	0	0	0	0	0	0	0	0	0	0	0	0	0	0	0	78
1ebcc76119a4a97ec3e3c484aad11544	0	0	0	0	0	0	0	0	0	0	0	0	0	0	0	0	0	0	0	0	0	0	0	0	0	0	0	0	0	0	0	0	0	0	0	0	0	0	0	0	0	0	0	0	0	0	0	0	15
775d7c2ee73fa88e8cbab181d23a070d	0	0	0	0	0	0	0	0	0	0	0	0	0	0	0	0	0	0	0	0	0	0	0	0	0	0	0	0	0	0	0	0	0	0	0	0	0	0	0	0	0	0	0	0	0	0	0	0	0
bb0c80f1ea2760fba321e86dd8dc42d9	0	0	0	0	0	0	0	0	0	0	0	0	0	0	0	0	0	0	0	0	0	0	0	0	0	0	0	0	0	0	0	0	0	0	0	0	0	0	0	0	0	0	0	0	0	0	0	0	0
a4bc9ada59df3d096e4e6be339aac6f7	0	0	0	0	0	0	0	0	0	0	0	0	0	0	0	0	13	0	22	0	9	0	0	0	0	0	0	0	0	0	0	0	0	0	0	0	0	0	0	0	0	0	0	0	0	0	0	0	59
c5181215ce2e67666d3b2c744ea7e908	0	0	0	0	0	0	0	14	0	0	0	0	0	0	0	0	0	0	0	0	5	0	0	0	0	0	0	31	17	0	24	22	16	0	0	0	0	0	0	0	0	0	0	0	0	0	0	0	0
f1151709f1f710ac42fc0bb1cfbb0d60	0	0	0	0	0	0	0	0	0	0	0	0	0	0	0	110	123	121	80	58	75	0	0	0	0	0	0	0	0	0	0	0	0	0	0	0	0	0	0	37	41	58	20	25	0	0	0	0	0
09e676840a3c72d7559b6f79e102251e	0	0	0	0	0	0	0	0	0	0	0	0	0	0	0	0	0	0	0	0	0	0	0	0	0	0	0	0	0	0	0	0	0	0	0	0	0	0	0	0	0	0	0	0	0	0	0	0	0
7ac53513c8b1a5b9dae9e133fcc27318	0	0	0	0	0	0	0	0	0	0	0	0	0	0	0	0	0	0	0	0	0	0	0	0	0	0	0	0	0	0	0	0	0	0	0	0	0	0	0	0	0	0	0	0	0	0	0	0	0
fa5a6917885ac69adcbce7ec6a3f3577	81	29	64	0	0	0	144	166	94	61	40	105	0	0	0	0	0	0	0	0	0	0	0	0	0	0	0	0	0	0	0	0	0	0	0	0	0	0	0	0	0	0	0	0	0	0	0	0	0
9f02e993f0045e41a987aaf0f0b0bee6	0	0	0	0	0	0	0	0	0	0	0	0	0	0	0	0	0	0	0	0	0	0	0	0	0	0	0	0	0	0	0	0	0	0	0	0	0	0	0	0	0	0	0	0	0	0	0	0	14
4be7a27ab0f3425592a5488f78804e31	0	39	10	0	0	0	19	0	16	59	22	131	0	20	0	144	166	101	94	95	82	0	0	0	0	0	0	0	0	0	0	0	0	188	382	356	21	56	209	1110	1093	1466	1113	736	970	0	0	0	0
95b90124427e871f13396199a99f46e0	0	0	0	0	0	0	0	0	0	0	0	0	0	0	0	0	0	0	0	0	0	0	0	0	0	0	0	0	0	0	0	0	0	0	0	0	0	0	0	0	0	0	0	0	0	0	0	0	0
617f6bb4e5ebf23aafdfecd8e3244058	0	0	0	0	0	0	0	0	0	0	0	0	0	0	0	0	0	0	0	0	0	0	0	0	0	0	0	0	0	0	0	0	0	0	0	0	0	0	0	0	0	0	0	0	0	83	41	0	34
986cc0cae1309bbfe51838df20e22bc4	0	0	0	0	0	0	0	0	0	0	0	0	0	0	0	0	0	0	0	0	0	0	0	0	0	0	0	0	0	0	0	0	0	0	0	0	0	0	0	0	0	0	0	0	0	0	0	0	0
69b0009456be4fda74e0ce775cec9310	0	0	0	0	0	0	0	0	0	0	0	0	0	0	0	0	0	13	14	0	22	0	0	0	0	0	0	0	0	0	0	0	0	0	0	0	0	0	0	0	0	0	0	0	0	0	0	0	0
3690f87f3a5ec6b65252c559ed6bc76f	0	0	0	0	0	0	0	0	0	0	0	0	0	0	0	0	0	0	16	8	0	0	0	0	0	0	0	13	0	0	0	0	0	0	0	0	0	0	0	0	0	0	0	0	0	0	0	0	0
c503b330622b783c65071bae53620dbe	0	11	16	0	0	0	295	275	337	94	109	54	0	0	0	69	68	36	33	35	36	0	0	0	0	0	0	0	0	0	0	0	0	0	0	0	0	0	0	19	0	0	0	14	0	0	0	0	0
d02a536778fa174d714c4fe4a477560b	37	25	49	22	0	0	17	12	0	66	29	101	0	0	0	0	0	0	0	0	0	0	0	0	0	0	0	0	0	0	0	0	0	0	0	0	0	0	0	0	0	0	0	0	0	0	0	0	0
2797557600463b92a965154ef4051983	0	0	0	0	0	0	0	0	0	0	0	0	0	0	0	0	0	0	0	0	0	0	0	0	0	0	0	0	0	0	0	0	0	0	0	0	0	0	0	0	0	0	0	0	0	0	0	0	0
a0ce14b4de7bb0ce6bcadd010bc21754	0	0	0	0	0	0	0	0	0	0	0	0	0	0	0	0	0	0	0	0	0	0	0	0	0	0	0	0	0	0	0	0	0	0	0	0	0	0	0	8	0	0	0	0	0	0	0	0	0
9b9dfc3f0b40f2f20b6e9fbb9d881ffe	0	0	0	0	0	0	0	0	0	0	0	0	0	0	0	11	0	0	11	8	0	0	0	0	0	0	0	25	0	22	6	7	0	0	0	0	0	0	0	0	0	0	0	0	0	0	0	0	0
886ebd41bfe0787b7db77d979f84a20f	0	0	0	0	0	0	0	0	0	0	0	0	0	0	0	0	0	0	0	0	0	0	0	0	0	0	0	0	0	0	0	0	0	0	0	0	0	0	0	0	0	0	0	0	0	0	0	0	0
a5c7281402b51c653de350903fa4bb04	0	0	0	0	0	0	0	0	0	0	0	0	0	0	0	0	0	0	0	0	0	0	0	0	0	0	0	0	0	0	0	0	0	0	0	0	0	0	0	0	0	0	0	0	0	0	0	0	0
5485291dd32a486eedcef05d0c75d1c0	0	0	0	0	0	0	75	114	65	0	49	55	0	0	0	0	0	0	0	0	0	0	0	0	0	0	0	0	0	0	0	0	0	0	0	0	0	0	0	0	0	0	0	0	0	0	0	0	0
0ca014618cae8611b1056d121c5eab80	0	0	0	0	0	0	118	135	133	159	157	136	0	0	0	141	216	149	147	175	187	0	0	0	0	0	0	0	0	0	0	0	0	0	0	0	0	0	0	87	75	104	53	61	80	0	0	0	0
91b288e5f58512e353968ae034062eee	0	0	0	0	0	0	0	0	0	0	0	0	0	0	0	0	0	0	0	0	0	0	0	0	0	0	0	0	0	0	0	0	0	0	0	0	0	0	0	0	0	0	0	0	0	0	0	0	0
8430904b58ba0dc763851e5f821eb108	0	0	0	0	0	0	0	0	0	0	0	0	0	0	0	0	0	0	0	0	0	0	0	0	0	0	0	0	0	0	0	0	0	0	0	0	0	0	0	0	0	0	0	0	0	0	0	0	0
c4033d66c67411e5771508b565b60c41	0	0	0	0	0	0	139	129	133	0	52	52	0	0	0	89	64	76	47	50	43	0	0	0	0	0	0	0	0	0	0	0	0	0	0	0	0	0	0	45	40	89	37	43	0	0	0	0	55
8e26e7f8e4c4568815f6e210affd3e00	0	0	0	0	0	0	0	0	0	0	0	0	0	0	0	0	0	0	0	0	0	0	0	0	0	0	0	0	0	0	0	0	0	0	0	0	0	0	0	0	0	0	0	0	0	0	0	0	0
0cfb9de88380fda4813b397326adf75d	0	0	0	0	0	0	0	0	0	0	0	0	0	0	0	0	0	0	0	0	0	0	0	0	0	0	0	0	0	0	0	0	0	0	0	0	0	0	0	0	0	0	0	0	0	0	0	0	0
774c7d47381f92b9a8db67b9f6bc6cce	0	0	0	0	0	0	0	0	0	0	0	0	0	0	0	0	0	0	0	0	0	0	0	0	0	0	0	0	0	0	0	0	0	0	0	0	0	0	0	0	0	0	0	0	0	0	0	0	0
5f89609b406fb3f7753edee1d1388eee	0	0	0	0	0	0	0	0	0	0	0	0	0	0	0	0	0	0	0	0	0	0	0	0	0	0	0	0	0	0	0	0	0	0	0	0	0	0	0	0	0	0	0	0	0	0	0	0	41
31e93f1d183e4e62270e227b838fcd29	0	0	0	0	0	0	0	0	0	0	0	0	0	0	0	8	0	0	11	0	0	0	0	0	0	0	0	0	0	0	0	0	0	0	0	0	0	0	0	0	0	0	0	0	0	0	0	0	0
debe686ea57522ceb16c6897cc26813e	0	0	0	0	0	0	0	0	0	0	0	0	0	0	0	0	0	0	0	0	0	0	0	0	0	0	0	0	0	0	0	0	0	0	0	0	0	0	0	0	0	0	0	0	0	0	0	0	248
84e20bc8ee746b3dba2ff90c163c9bcd	0	0	0	0	0	0	0	0	0	0	0	0	0	0	0	0	0	0	0	0	0	0	0	0	0	0	0	0	0	0	0	0	0	0	0	0	0	0	0	0	0	0	0	6	0	0	0	0	0
bb7490609c6e637bdff33dd18211239f	0	0	0	0	0	0	0	0	0	0	19	17	0	0	0	0	0	0	0	25	14	0	0	0	0	0	0	0	0	0	0	0	0	0	0	0	0	0	0	0	0	13	0	0	0	0	0	0	0
7b2436ba8535c2fee5f31cc0cfd80c30	0	0	0	0	0	0	0	0	0	0	0	0	0	0	0	0	0	0	0	0	0	0	0	0	0	0	0	0	0	0	0	0	0	0	0	0	0	0	0	0	0	0	0	0	0	0	0	0	0
cfed3b455aa3690cdd5466110ff5ebb3	0	0	0	0	0	0	0	0	0	0	0	0	0	0	0	0	0	0	0	0	0	0	0	0	0	0	0	0	0	0	0	0	0	0	0	0	0	0	0	0	0	0	0	0	0	0	0	0	0
f192ec717bbcf1f68cf16465292ec57a	0	0	0	0	0	0	0	32	39	0	0	0	0	0	0	0	0	0	0	0	0	0	0	0	0	0	0	0	0	0	0	0	0	0	0	0	0	0	0	0	0	0	0	0	0	0	0	0	0
1f5c7abe5ec65bd949264f0971b2ba13	0	0	0	0	0	0	0	0	0	0	0	0	0	0	0	0	0	0	0	0	0	0	0	0	0	0	0	0	0	0	0	0	0	0	0	0	0	0	0	0	0	0	0	0	0	0	0	0	0
a258740599cc5e307fcbc135964e5e2d	0	0	0	0	0	0	0	0	0	0	0	0	0	0	0	8	0	0	0	0	0	0	0	0	0	0	0	99	36	26	0	21	0	0	0	0	0	0	0	0	0	0	0	0	0	0	0	0	0
5e42e06c94d70cce8fb6cebc99f816ca	0	0	0	0	0	0	0	0	0	0	0	0	0	0	0	0	0	0	0	0	0	0	0	0	0	0	0	0	0	0	0	0	0	0	0	0	0	0	0	0	0	0	0	0	0	0	0	0	0
76cfbc87447eee49384f85e02c19405d	0	0	0	0	0	0	0	0	0	0	0	0	0	0	0	0	0	0	0	0	0	0	0	0	0	0	0	0	0	0	0	0	0	0	0	0	0	0	0	0	0	0	0	0	0	0	0	0	0
329430e9694870aa22930d2c65c3f0c6	0	0	0	0	0	0	0	0	0	0	0	0	0	0	0	0	0	0	0	0	0	0	0	0	0	0	0	0	0	0	0	0	0	0	0	0	0	0	0	0	0	0	0	0	0	0	0	0	0
ee66dd50d1c9fc9f363b055d4e84b81c	0	0	0	0	0	0	0	0	0	0	0	0	0	0	0	0	0	0	0	0	0	0	0	0	0	0	0	0	0	0	0	0	0	0	0	0	0	0	0	0	0	0	0	0	0	0	0	0	0
38a13f1085180baeee577cefe663f795	0	0	0	0	0	0	0	0	0	0	0	0	0	0	0	0	0	0	0	0	0	0	0	0	0	0	0	15	41	45	0	22	20	0	0	0	0	0	0	0	0	0	0	0	0	0	0	0	0
728ff3d73d5930d29cbdd623e0d60812	0	0	0	0	0	0	0	9	15	12	0	0	0	0	0	0	0	0	0	6	0	0	0	0	0	0	0	12	7	0	10	5	0	0	0	0	0	0	0	0	0	0	0	0	0	0	0	0	0
310d6e97fd3023dda854dfca648e32b7	0	0	0	0	0	0	0	0	0	0	0	0	0	0	0	0	0	0	0	0	0	0	0	0	0	0	0	0	0	0	0	0	0	0	0	0	0	0	0	0	0	0	0	0	0	0	0	0	0
de71dec8ecdffaca8a56e64487d6dd87	0	0	0	0	0	0	79	66	72	58	66	121	0	0	0	0	0	0	0	0	0	0	0	0	0	0	0	0	0	0	0	0	0	0	0	0	0	0	0	0	0	0	0	0	0	0	0	0	0
2ee89fcadda4c7c6bb13db37a7abba48	0	0	0	0	0	0	103	87	128	47	40	58	0	0	0	0	0	0	0	0	15	0	0	0	0	0	0	0	0	0	0	0	0	0	0	0	0	0	0	0	0	10	8	0	0	0	0	0	5
1f7d551b9ee03362a3295aa9a11674d2	0	0	0	0	0	0	0	0	0	0	0	0	0	0	0	0	0	0	0	0	0	0	0	0	0	0	0	0	0	0	0	0	0	0	0	0	0	0	0	0	0	0	0	0	0	0	0	0	0
0fad855a42a1f75d87ffbbe49c8e25f8	0	0	0	0	0	0	0	0	0	0	0	0	0	0	0	0	0	0	0	0	0	0	0	0	0	0	0	38	37	18	0	0	0	0	0	0	0	0	0	0	0	0	0	0	0	0	0	0	0
08232140aa22fdd9e07857374c47481f	0	0	0	0	0	0	0	0	0	0	0	0	0	0	0	0	8	0	21	11	9	0	0	0	0	0	0	0	0	0	0	0	0	0	0	0	0	0	0	16	9	10	8	11	4	0	0	0	18
7180548481c582840faf85f3f70ebc97	0	0	0	0	0	0	0	0	0	0	0	0	0	0	0	0	0	0	0	0	0	0	0	0	0	0	0	0	0	0	0	0	0	0	0	0	0	0	0	0	0	0	0	0	0	0	0	0	0
6cf33499363597bdc008575d37a04030	0	0	0	0	0	0	0	0	0	0	0	0	0	0	0	0	0	0	0	0	0	0	0	0	0	0	0	0	0	0	0	0	0	0	0	0	0	0	0	0	0	0	0	0	0	0	0	0	0
0bc5dbe33a2c8b9bbf9f250e2756d08a	0	0	0	0	0	0	0	0	0	0	0	0	0	0	0	0	0	0	0	0	0	0	0	0	0	0	0	0	0	0	0	0	0	0	0	0	0	0	0	0	0	0	0	0	0	0	0	0	0
30a704b366db450332301c2a74ad3a19	0	0	0	0	0	0	0	0	0	0	0	0	0	0	0	8	0	0	0	13	0	0	0	0	0	0	0	28	0	18	0	22	0	0	0	0	0	0	0	0	0	0	0	0	0	0	0	0	0
c2f05e05116bacc77126b283b3dbcb8d	0	0	0	0	0	0	0	0	0	0	0	0	0	0	0	0	0	0	0	0	0	0	0	0	0	0	0	0	0	0	0	0	0	0	0	0	0	0	0	0	0	0	0	0	0	0	0	0	0
306f30f189780435c440e97a32757bda	0	0	0	0	0	0	0	0	0	0	0	0	0	0	0	0	0	0	0	0	0	0	0	0	0	0	0	0	0	0	0	0	0	0	0	0	0	0	0	0	0	0	0	0	0	0	0	0	0
1cc9f20ca71fffbae23c49917c1b3a47	0	0	0	0	0	0	0	0	0	0	0	0	0	0	0	0	0	0	0	0	0	0	0	0	0	0	0	0	0	0	0	0	0	0	0	0	0	0	0	0	0	0	0	0	0	0	0	0	0
fe692052290a8fea34674b11b64bd620	0	0	0	0	0	0	0	0	0	0	0	0	0	6	0	77	31	65	70	101	80	0	0	0	0	0	0	0	14	20	0	0	8	0	0	0	0	0	0	0	0	11	10	0	0	0	0	0	0
a253cd5d2f93326f57e30cd7cbdfedae	0	0	0	0	0	0	0	0	0	0	0	0	0	0	0	0	0	0	0	0	0	0	0	0	0	0	0	0	0	0	0	0	0	0	0	0	0	0	0	0	0	0	0	0	0	0	0	0	42
1a4501f0b3ab798823e25a619822e873	0	0	0	0	0	0	0	0	0	0	0	0	0	0	0	0	28	18	0	18	15	0	0	0	0	0	0	0	0	0	0	0	0	0	0	0	0	7	0	74	70	93	68	84	97	0	0	0	0
a0d7ff8f27bb1953058407ee18bca0af	0	0	0	0	0	0	0	0	0	0	0	0	0	0	0	0	0	0	0	0	0	0	0	0	0	0	0	0	0	0	0	0	0	0	0	0	0	0	0	0	0	0	0	0	0	0	0	0	0
5559f7e6efc6d0028313523eb72ffd8d	0	0	0	0	0	0	0	0	0	0	0	0	0	0	0	0	0	0	0	0	0	0	0	0	0	0	0	0	0	0	0	0	0	0	0	0	0	0	0	0	0	0	0	0	0	0	0	0	0
00d764b037a784a27594e8dc5864485b	0	0	0	0	0	0	0	0	0	0	0	0	0	0	0	0	0	0	0	0	0	0	0	0	0	0	0	0	0	18	20	0	0	0	0	0	0	0	0	0	0	0	0	0	0	0	0	0	0
c368dcf368ebf0f467a305a988960b1b	0	0	0	0	0	0	0	0	0	0	0	0	0	0	0	0	0	0	0	0	0	0	0	0	0	0	0	0	0	0	0	0	0	0	0	0	0	0	0	0	0	0	0	0	0	0	0	0	0
282ee83b0fb423cdb62df6535e489355	0	0	0	0	0	0	0	0	0	0	0	0	0	0	0	52	50	0	24	0	27	0	0	0	0	0	0	0	0	0	0	0	0	0	0	0	0	0	0	0	0	0	0	0	0	0	0	0	28
2501f7ccd91be46471b1da306d4a8b5a	0	0	0	0	0	0	0	0	0	0	0	0	0	0	0	0	0	0	0	0	0	0	0	0	0	0	0	0	0	0	0	0	0	0	0	0	0	0	0	0	0	0	0	0	0	0	0	0	0
091494d7b0af80249fe4c04c6ab12c7e	0	0	0	0	0	0	0	0	0	0	0	0	0	0	0	0	0	0	0	0	0	0	0	0	0	0	0	0	0	0	0	0	0	0	0	0	0	0	0	0	0	0	0	0	0	0	0	0	59
59d6d6a60dc1fb5a4424c14c69ff31d4	0	0	0	0	0	0	0	0	0	0	0	0	0	0	0	0	0	0	0	0	0	0	0	0	0	0	0	0	0	0	0	0	0	0	0	0	0	0	0	0	0	0	0	0	0	0	0	0	0
1c5198a5949b5a71218cf169c32fa1f1	0	0	0	0	0	0	0	0	0	0	0	0	0	0	0	11	0	12	11	3	6	0	0	0	0	0	0	0	0	0	0	0	0	0	0	0	0	0	0	0	0	0	0	0	0	0	0	0	0
ef43c66a1d953d6834c8089b457c0a3e	0	0	0	0	0	0	0	0	0	0	0	0	0	0	0	0	0	0	0	0	0	0	0	0	0	0	0	0	0	0	0	0	0	0	0	0	0	0	0	0	0	0	0	0	0	0	0	0	131
4f96950349ee041408cf4088fcc45b52	0	0	0	0	0	0	0	0	0	0	0	0	0	0	0	0	0	0	0	0	2	0	0	0	0	0	0	0	0	0	0	0	0	0	0	0	0	0	0	0	0	0	0	0	0	0	0	0	0
935c9e7233d6ce4f591fa609f8199e45	0	0	0	0	0	0	0	0	0	0	0	0	0	0	0	0	0	0	0	0	0	0	0	0	0	0	0	0	0	0	0	0	0	0	0	0	0	0	0	0	0	0	0	0	0	0	0	0	0
38762cee7ba15732ef2bbe7a73458016	0	0	0	0	0	0	0	10	23	7	0	0	0	0	0	26	35	14	22	14	21	0	0	0	0	0	0	0	0	0	0	0	0	0	0	0	0	0	0	0	0	0	4	0	13	0	0	0	0
a158c7afaf6ef5900fd6fc26bbf58eaf	0	0	0	0	0	0	0	0	0	0	0	7	0	0	0	9	0	18	0	0	0	0	0	0	0	0	0	11	0	0	13	0	0	0	0	0	0	0	0	0	0	7	0	0	0	0	0	0	0
ebcee21f7fe9409ff4334e1398019213	0	0	0	0	0	0	0	0	0	0	0	0	0	0	0	0	0	0	0	0	0	0	0	0	0	0	0	0	0	0	0	0	0	0	0	0	0	0	0	0	0	0	0	0	0	0	0	0	87
e5c42f58670e179ff0e611b66e5ef8a2	0	0	0	0	0	0	0	0	0	0	0	0	0	0	0	0	0	0	0	0	0	0	0	0	0	0	0	0	0	0	0	0	0	0	0	0	0	0	0	0	0	0	0	0	0	0	0	0	30
414b36fcf039e99663fc9f356d0bd597	0	0	0	0	0	0	0	0	0	0	0	0	0	0	0	0	0	0	0	0	0	0	0	0	0	0	0	0	0	0	0	0	0	0	0	0	0	0	0	0	0	0	0	0	0	0	0	0	0
26eb29182403087d2c49a78a63f20687	0	0	0	0	0	0	0	0	0	0	0	0	0	0	0	0	0	0	0	0	0	0	0	0	0	0	0	0	0	0	0	0	0	0	0	0	0	0	0	0	0	0	0	0	0	0	0	0	0
8806edd1ce826c9f66e4872d951d03f9	0	0	0	0	0	0	97	103	135	0	48	0	0	0	0	64	39	32	53	51	82	0	0	0	0	0	0	0	0	0	0	0	0	0	0	0	0	0	0	0	0	0	0	0	0	0	0	0	0
af293f5940fc62307e1d7f5c78a88426	0	0	0	0	0	0	0	0	0	0	0	0	0	0	0	0	0	0	0	0	0	0	0	0	0	0	0	0	0	0	0	0	0	0	0	0	0	0	0	0	0	0	0	0	0	0	0	0	0
3cabb292105ab63514d5125c5c78c170	0	0	0	0	0	0	0	0	0	0	0	0	0	0	0	0	0	0	0	0	0	0	0	0	0	0	0	0	0	0	0	0	0	0	0	0	0	0	0	0	0	0	0	0	0	0	0	0	0
452000cc3f96dcc7578819dca952536b	0	0	0	0	0	0	0	0	0	0	0	0	0	0	0	0	0	0	0	0	0	0	0	0	0	0	0	0	0	0	0	0	0	0	0	0	0	0	0	0	0	0	0	0	0	0	0	0	20
f806a7058fb79fa29b0f296cb9159d41	0	0	0	0	0	0	0	0	0	0	0	0	0	0	0	0	0	0	0	0	0	0	0	0	0	0	0	0	0	0	0	0	0	0	0	0	0	0	0	0	0	0	0	0	0	110	1589	85	121
409a30f5ab48dfa7824c123931898011	0	0	0	0	0	0	0	0	0	0	9	0	0	0	0	0	0	0	0	0	0	0	0	0	0	0	0	0	0	0	0	0	0	0	0	0	0	0	0	0	0	0	0	0	0	0	0	0	0
e9f71042defb99538b0dc1ba7d47707b	0	0	0	0	0	0	17	18	0	0	16	8	0	0	0	12	0	18	0	9	16	0	0	0	0	0	0	49	45	14	19	25	0	0	0	0	0	0	0	0	0	0	0	0	0	0	0	0	0
dfad67e8282a248331c3411b1a505b75	0	0	0	0	0	0	0	0	0	0	0	0	0	0	0	0	0	0	0	0	0	0	0	0	0	0	0	0	0	0	0	0	0	0	0	0	0	0	0	0	0	0	0	0	0	0	0	0	0
e1438aeb235937a6bc8e2e6feaeff599	0	0	0	0	0	0	0	0	0	0	0	0	0	0	0	0	0	0	0	0	0	0	0	0	0	0	0	0	0	0	0	0	0	0	0	0	0	0	0	0	0	0	0	0	0	0	0	0	0
5157bd785a031eaab089d5c6e679b61b	0	0	0	0	0	0	0	0	0	0	0	0	0	0	0	0	0	0	0	0	0	0	0	0	0	0	0	0	0	0	0	0	0	0	0	0	0	0	0	0	0	0	0	0	0	0	0	0	0
ff8412c6cb2d8b24ce409200ed0350f6	0	0	0	0	0	0	0	0	0	0	0	0	0	0	0	0	0	0	0	0	0	0	0	0	0	0	0	0	0	0	32	18	0	0	0	0	0	0	0	0	0	0	0	0	0	0	0	0	0
9bb19be50bef928665cda6204d16e42c	0	0	0	0	0	0	0	0	0	0	0	0	0	0	0	0	0	0	0	0	0	0	0	0	0	0	0	0	0	0	0	0	0	0	0	0	0	0	0	0	0	0	0	0	0	0	0	0	0
1a0aac2c8e435ff024a30ae99339fb9b	0	0	0	0	0	0	0	0	0	0	0	0	0	0	0	0	0	0	0	0	0	0	0	0	0	0	0	0	0	0	0	0	0	0	0	0	0	0	0	0	0	0	0	0	0	0	0	0	0
347767aeb11dd60cb36f657397698d3d	0	0	0	0	0	0	0	0	0	0	0	0	0	0	0	0	0	0	0	0	0	0	0	0	0	0	0	0	0	0	0	0	0	0	0	0	0	0	0	0	0	0	0	0	0	0	0	0	0
65bd06762a038c5e2232538ddcdc8ffe	0	0	0	0	0	0	0	0	0	0	0	0	0	0	0	0	0	0	0	0	0	0	0	0	0	0	0	0	0	5	13	0	0	0	0	0	0	0	0	0	0	0	0	0	0	0	0	0	0
7990397e191e3bf957db8f519b9f6e3f	0	0	0	0	0	0	53	45	43	0	0	0	0	0	0	0	0	0	0	0	0	0	0	0	0	0	0	0	0	0	0	0	0	0	0	0	0	0	0	0	0	0	0	0	0	0	0	0	0
ded24a383bcc0264ffe4e537097cce33	0	0	0	0	0	0	0	0	0	0	0	0	0	0	0	0	0	0	0	0	0	0	0	0	0	0	0	0	0	0	0	0	0	0	0	0	0	0	0	53	43	50	32	20	21	0	0	0	12
89264fe876e48fb97e6d8f74e7d3fe33	0	0	0	0	0	0	0	0	0	0	0	0	0	0	0	0	0	0	0	0	0	0	0	0	0	0	0	0	0	0	0	0	0	0	0	0	0	0	0	0	0	0	0	0	0	0	0	0	56
dfa426307fae5d0da5117ec0bf6764e0	0	0	0	0	0	0	0	0	0	0	0	0	0	0	0	0	0	0	0	0	0	0	0	0	0	0	0	0	0	0	0	0	0	0	0	0	0	0	0	0	0	0	0	0	0	0	0	0	0
bc5af27074ecbcbb466719e24fa751a1	0	0	0	0	0	0	0	0	0	0	0	0	0	0	0	0	0	0	0	0	0	0	0	0	0	0	0	0	0	0	0	0	0	0	0	0	0	0	0	0	0	0	0	0	0	0	0	0	0
fd79f56d79effad7944f5cd860241faf	0	0	0	0	0	0	0	0	0	0	0	0	0	0	0	0	0	0	0	0	0	0	0	0	0	0	0	0	0	0	0	0	0	0	0	0	0	0	0	367	276	352	172	234	223	0	0	0	51
8a7627bd950afe7d041d7d633b294ea3	0	0	0	0	0	0	8	9	17	1	0	0	0	0	0	2	9	0	10	0	2	0	0	0	0	0	0	0	0	0	0	0	0	0	0	0	0	0	0	6	0	14	20	0	0	0	0	0	0
e2cf5f082ad9ba98c329ce8d2674c0af	0	0	0	0	0	0	0	0	0	0	0	0	0	0	0	0	0	0	0	0	0	0	0	0	0	0	0	0	9	1	5	10	0	0	0	0	0	0	0	0	0	0	0	0	0	0	0	0	0
b5b5f7938ae6e0ca8ffa481c18c59546	0	0	0	0	0	0	0	0	0	0	0	0	0	0	0	0	0	0	0	0	0	0	0	0	0	0	0	0	0	15	0	0	0	0	0	0	0	0	0	0	0	0	0	0	0	0	0	0	0
c9550f7d1e1ee71975274c989f058fd1	0	0	0	0	0	0	0	0	0	0	0	0	0	0	0	0	0	0	0	0	0	0	0	0	0	0	0	0	0	0	0	0	0	0	0	0	0	0	0	0	0	0	0	0	0	3	0	0	941
6652305286e79d80a9a88f8a614cd4c9	0	0	0	0	0	0	0	0	0	0	0	0	0	0	0	0	0	0	5	0	0	0	0	0	0	0	0	0	0	0	0	0	0	0	0	0	0	0	0	0	0	0	0	0	0	0	0	0	0
9e44eb435ad9f11c738bf0d481fc86c1	0	0	0	0	0	0	0	0	0	0	0	0	0	0	0	0	0	0	0	0	0	0	0	0	0	0	0	0	0	0	0	0	0	0	0	0	0	0	0	0	0	0	0	0	0	0	0	0	0
e14e77c45706904785a80ee69f89f830	0	0	0	0	0	0	0	0	0	0	0	0	0	0	0	0	0	0	0	0	0	0	0	0	0	0	0	0	0	0	0	0	0	0	0	0	0	0	0	0	0	0	0	0	0	0	0	0	0
9d3d139902415a37cfd7600f8da87116	0	0	0	0	0	0	0	0	0	0	0	0	0	0	0	0	0	0	0	0	0	0	0	0	0	0	0	0	0	0	0	0	0	0	0	0	0	0	0	0	0	0	0	0	0	0	0	0	0
94eaa59d4c65ed07500d8b907d84909d	0	0	0	0	0	0	0	0	0	0	0	0	0	0	0	67	39	42	102	141	108	0	0	0	0	0	0	0	16	10	0	0	0	0	0	0	0	0	0	5	0	0	0	0	0	0	0	0	32
ba5b28db937278de6848069f49b0d19b	0	0	0	0	0	0	0	0	0	0	0	0	0	0	0	0	0	0	0	0	0	0	0	0	0	0	0	0	0	0	0	0	0	0	0	0	0	0	0	0	0	0	0	0	0	0	0	0	0
9ed1f8fe19718f0555c3ca566e027417	0	0	0	0	0	0	0	0	0	0	0	0	0	11	9	0	0	0	10	0	0	0	0	0	0	0	0	0	0	0	0	0	0	0	0	0	0	0	0	0	0	0	0	0	0	0	0	0	76
5d5248a4e6ec1272ed5d32eee2edf965	0	0	0	0	0	0	0	0	0	0	0	0	0	0	0	0	0	0	0	0	0	0	0	0	0	0	0	0	0	0	0	0	0	0	0	0	0	0	0	0	0	0	0	0	0	0	0	0	0
714d5b986b76b64ddb46cc0f0b7b89e5	0	0	0	0	0	0	0	0	0	0	0	0	0	0	0	0	0	0	0	0	0	0	0	0	0	0	0	0	0	0	0	0	0	0	0	0	0	0	0	0	0	0	0	0	0	0	0	0	0
c5259c70db703ade3997d1e35c0c6684	0	0	0	0	0	0	0	0	0	0	0	0	0	0	0	0	0	0	5	0	0	0	0	0	0	0	0	0	0	0	0	0	0	0	0	0	0	0	0	0	0	0	0	0	0	0	0	0	0
e97c1ae9c20ac681b182b6c85a2b8153	0	0	0	0	0	0	0	0	0	0	0	0	0	0	0	0	0	0	0	0	0	0	0	0	0	0	0	0	0	0	0	0	0	0	0	0	0	0	0	0	0	0	0	0	0	0	0	0	21
b670d5baf483f4c67bdb9a15a0464126	0	0	0	0	0	0	0	0	0	0	0	0	0	0	0	0	0	0	0	0	0	0	0	0	0	0	0	0	0	0	0	0	0	0	0	0	0	0	0	0	0	0	0	0	0	0	0	0	0
922205f6d82b66e955d08730aae67957	0	0	0	0	0	0	0	0	0	0	0	0	0	0	0	0	0	0	0	0	0	0	0	0	0	0	0	15	0	0	0	0	0	0	0	0	0	0	0	0	0	0	0	0	0	0	0	0	0
558a1cfb3e5a24acbd7e0ffe0abce4a3	0	0	0	0	0	0	0	0	0	0	0	0	0	0	0	0	0	0	0	0	0	0	0	0	0	0	0	0	0	0	0	0	0	0	0	0	0	0	0	0	0	0	0	0	0	0	0	0	0
c6db1c17cb4f59fbd63310c1b2f8cac2	0	0	0	0	0	0	37	37	0	0	46	0	0	0	0	0	21	5	0	0	14	0	0	0	0	0	0	6	0	0	0	0	0	0	0	0	0	0	0	0	10	0	0	0	0	0	0	0	5
682601967c7c7eb7785a44f1dd659f61	0	0	0	0	0	0	0	0	0	0	0	0	0	0	0	0	0	0	0	0	0	0	0	0	0	0	0	0	0	0	0	0	0	0	0	0	0	0	0	0	0	0	0	0	0	0	0	0	108
43e806e893f61880dbd4fb8b13627294	0	0	0	0	0	0	0	0	0	0	0	0	0	0	0	0	0	0	0	0	0	0	0	0	0	0	0	0	0	0	0	0	0	0	0	0	0	0	0	0	0	0	0	0	0	0	0	0	0
e77e3d50eddc6d81d09238f576b91e6c	0	0	0	0	0	0	0	0	0	0	0	0	0	0	0	0	0	0	0	0	0	0	0	0	0	0	0	0	0	0	0	0	0	0	0	0	0	0	0	0	0	0	0	0	0	0	0	0	0
573c14d6a3540382514a92ae9d000e86	0	0	0	0	0	0	0	0	0	0	0	0	0	0	0	0	0	0	0	0	0	0	0	0	0	0	0	0	0	0	0	0	0	0	0	0	0	0	0	0	0	0	0	0	0	0	0	0	0
f5dea8ab5686d617064ecaf6ca7f712e	0	0	0	0	0	0	0	0	0	0	0	0	0	0	0	0	0	0	0	0	0	0	0	0	0	0	0	0	0	0	0	0	0	0	0	0	0	0	0	0	0	0	0	0	0	0	0	0	0
1019ea4618e9dfd218f0fad68aeccc33	0	0	0	0	0	0	0	0	0	0	0	0	0	0	0	0	0	0	0	0	0	0	0	0	0	0	0	0	0	0	0	0	0	0	0	0	0	0	0	0	0	0	0	0	0	0	0	0	0
3553e4eed97cd14c23f36af97080e90b	0	0	0	0	0	0	0	0	0	0	0	0	0	0	0	0	0	0	0	0	0	0	0	0	0	0	0	0	0	0	0	0	0	0	0	0	0	0	0	0	0	0	0	0	0	0	0	0	0
1ac43d14f0db9fd3a7dc5cc1e74cc1db	0	0	0	0	0	0	0	0	0	0	0	0	0	0	0	0	0	0	0	0	0	0	0	0	0	0	0	0	0	0	0	0	0	0	0	0	0	0	0	0	0	0	0	0	0	0	0	0	0
535104b102af17dc77ba30a4563966c4	0	0	0	0	0	0	51	103	79	31	25	21	0	0	0	14	0	0	12	0	6	0	0	0	0	0	0	0	0	0	0	6	0	0	0	0	0	0	0	0	0	0	0	0	0	0	0	0	0
ad0d6b0d6bf34337f23d51339b066d1c	0	0	0	0	0	0	0	0	0	0	0	0	0	0	0	0	0	0	0	15	0	0	0	0	0	0	0	0	0	0	0	0	0	0	0	0	0	0	0	0	0	0	0	0	0	0	0	0	29
cf02a63c77d745b6003ad1779f4f179b	0	0	0	0	0	0	0	0	0	0	0	0	0	0	0	0	0	0	0	0	0	0	0	0	0	0	0	0	0	0	0	0	0	0	0	0	0	0	0	0	0	0	0	0	0	0	0	0	12
c872ff58ceb3b79ce316cef70bf269b8	0	0	0	0	0	0	0	0	0	0	0	0	0	0	0	0	0	0	0	0	0	0	0	0	0	0	0	0	0	0	0	0	0	0	0	0	0	0	0	0	0	0	0	0	0	0	0	0	0
9db2f17fbfcbae5a3a89f53bd83838ff	0	0	0	0	0	0	0	0	0	0	0	0	0	0	0	0	0	0	0	0	0	0	0	0	0	0	0	0	0	0	0	0	0	0	0	0	0	0	0	0	0	0	0	0	0	0	0	0	0
ddb6bfa8ef808466798f356fd489faaf	0	0	0	0	0	0	0	0	0	0	0	0	0	0	0	0	0	0	0	0	0	0	0	0	0	0	0	11	11	21	50	39	28	0	0	0	0	0	0	0	0	0	0	0	0	0	0	0	0
f5ce79524cd2f6ac12ee0948047f294f	0	0	0	0	0	0	0	0	0	0	0	0	0	0	0	0	0	0	0	0	0	0	0	0	0	0	0	0	0	5	13	8	10	0	0	0	0	0	0	0	0	0	0	0	0	0	0	0	0
4e17dac48ed3c00c4a78f414a962d12a	17	7	0	0	0	0	0	0	0	0	0	0	0	0	0	0	0	0	0	0	0	0	0	0	0	0	0	0	0	0	0	0	0	0	0	0	0	0	0	0	0	0	0	0	0	0	0	0	0
5c5e4dd583724761cf7d0e72471f57d8	17	0	16	0	0	0	49	52	40	21	0	0	0	0	0	39	26	31	38	52	52	0	0	0	0	0	0	0	0	0	0	0	0	0	0	0	0	0	0	0	0	0	0	0	0	0	0	0	0
5a82de574f2d8ab36146a3820cc726a9	0	0	0	0	0	0	0	0	0	0	0	5	0	0	0	0	0	0	0	0	0	0	0	0	0	0	0	0	0	0	0	0	0	0	0	0	0	0	0	0	0	0	0	0	0	0	0	0	0
47f67dfdab5d7297e6d1957efcbc0e2b	0	0	3	0	0	0	176	203	195	52	73	117	0	0	0	38	53	30	18	23	41	0	0	0	0	0	0	0	0	0	0	0	0	0	0	0	0	0	0	32	32	17	20	13	11	0	0	0	0
f09984d4bb0e6401ab4c772132c430a7	0	0	0	0	0	0	0	0	0	0	0	0	0	0	0	0	0	0	0	0	0	0	0	0	0	0	0	0	0	0	0	7	0	0	0	0	0	0	0	0	0	15	0	0	0	0	0	0	0
88aae68148099ab0f42e5a8bf2eff878	0	0	0	0	0	0	0	0	0	0	0	0	0	0	0	0	0	0	0	0	0	0	0	0	0	0	0	0	0	0	0	0	0	0	0	0	0	0	0	28	42	39	20	41	36	0	0	0	0
edc6eed689f5f82dd8f7cd3ccaae9738	0	0	0	0	0	0	0	0	0	0	0	0	0	0	0	0	0	0	0	0	0	0	0	0	0	0	0	0	0	0	0	0	0	0	0	0	0	0	0	0	0	0	0	0	0	0	0	0	0
f706afd0f7425e330250dfe7e1d35d0a	0	0	0	0	0	0	0	0	0	0	0	0	0	0	0	0	0	0	0	0	0	0	0	0	0	0	0	15	0	30	7	29	0	0	0	0	0	0	0	0	0	0	0	0	0	0	0	0	0
256226edb36b799ebd61c27c9a0c4748	0	0	0	0	0	0	0	0	0	0	0	0	0	0	0	0	0	0	0	0	0	0	0	0	0	0	0	0	0	0	0	0	0	0	0	0	0	0	0	0	0	0	0	0	0	0	0	0	0
d94fa2f6e6270eb17bbb52a3ffee9f49	0	0	0	0	0	0	0	0	0	0	0	0	0	0	0	0	0	0	0	0	0	0	0	0	0	0	0	0	0	0	0	0	0	0	0	0	0	0	0	0	0	0	0	0	0	0	0	0	0
e9674a75c2447ea4f3c5e151f7c1f25a	0	0	0	0	0	0	0	0	0	0	0	0	0	0	0	0	0	0	0	0	0	0	0	0	0	0	0	0	0	0	0	0	0	0	0	0	0	0	0	0	0	0	0	0	0	0	0	0	178
9eb6ac6ec841b4749dfb1c3dc71327ce	0	0	0	0	0	0	0	0	0	0	0	0	0	0	0	0	0	0	0	0	0	0	0	0	0	0	0	5	9	23	19	0	0	0	0	0	0	0	0	0	0	0	0	0	0	0	0	0	0
ed6a10813142da9e7e802fd34e06be6e	17	0	8	0	0	0	150	155	149	122	78	92	0	0	0	0	0	0	0	0	0	0	0	0	0	0	0	0	0	0	0	0	0	0	0	0	0	0	0	0	0	50	0	0	0	0	0	0	0
d0fa8a247bcd466748742b7ec2a387d3	0	0	0	0	0	0	0	0	0	0	0	0	0	0	0	0	0	0	0	0	0	0	0	0	0	0	0	0	0	0	0	0	0	0	0	0	0	0	0	0	0	0	0	0	0	0	0	0	0
205123a660c474f86fa977dc4a153d9b	0	0	0	0	0	0	56	48	58	30	50	30	0	0	0	15	23	19	0	16	18	0	0	0	0	0	0	0	0	0	0	0	0	0	0	0	0	0	0	14	6	14	4	0	0	0	0	0	0
e500726181f3947024e9d4dd43015a18	0	0	0	0	0	0	0	0	0	0	0	0	0	0	0	0	0	0	0	0	0	0	0	0	0	0	0	0	0	0	0	0	0	0	0	0	0	0	0	10	8	4	0	13	0	0	0	0	13
42d978efff3c27c2162411bc093d2918	0	0	0	0	0	0	0	0	0	0	0	0	0	0	0	0	0	0	0	0	0	0	0	0	0	0	0	0	0	0	0	0	0	0	0	0	0	0	0	0	0	0	0	0	0	0	0	0	0
4f02556a98bb1f0b8efd51f0d00179c8	0	0	0	0	0	0	0	0	0	0	0	0	0	0	0	0	0	0	0	0	0	0	0	0	0	0	0	0	0	0	0	0	0	0	0	0	0	0	0	0	0	0	0	0	0	0	0	0	0
76ec629c47fe718b8f47a4f563101d93	0	0	0	0	0	0	0	0	0	0	0	0	0	0	0	0	0	0	0	0	0	0	0	0	0	0	0	0	0	0	0	0	0	0	0	0	0	0	0	0	0	0	0	0	0	0	0	0	17
01ca381f7290728afb907b862c28210c	0	0	0	0	0	0	0	0	0	0	0	0	0	0	0	25	15	18	57	32	57	0	0	0	0	0	0	0	0	0	0	0	0	0	0	0	0	0	0	0	0	0	0	7	9	0	0	0	24
14eac37a65ca70ea80acca29e1754fe9	0	0	0	0	0	0	0	0	0	0	0	0	0	0	0	0	0	0	0	0	0	0	0	0	0	0	0	0	0	0	0	0	0	0	0	0	0	0	0	0	0	0	0	0	0	0	0	0	0
cc1dec4f69677620aafe22563a756339	20	7	12	0	0	0	58	102	48	19	11	21	0	0	0	28	0	0	0	8	0	0	0	0	0	0	0	0	0	0	0	0	0	0	0	0	0	2	0	8	12	40	0	13	0	0	0	0	6
68b2cc406d6309cd4e75ef3f0fd7cdb0	0	0	0	0	0	0	0	0	0	0	0	0	0	0	0	0	0	0	0	0	0	0	0	0	0	0	0	0	0	0	0	0	0	0	0	0	0	0	0	0	0	0	0	0	0	0	0	0	0
4a656d6e72ec48450aa71da9ec8232c6	0	0	0	0	0	0	0	0	0	0	0	0	0	0	0	0	0	0	0	0	0	0	0	0	0	0	0	0	0	0	0	0	0	0	0	0	0	0	0	6	0	0	0	9	0	0	0	0	0
5f68c0585781d9062cd1384fc9f5f7f2	0	0	0	0	0	0	0	0	0	0	0	0	0	0	0	7	18	0	0	31	0	0	0	0	0	0	0	0	0	0	0	0	0	0	0	0	0	0	0	0	0	0	0	0	0	0	0	0	43
878c61444ab327233ae00113ccc840c3	0	0	0	0	0	0	0	0	0	0	0	0	0	0	0	0	0	0	0	0	0	0	0	0	0	0	0	0	0	0	0	0	0	0	0	0	0	0	0	0	0	0	0	0	0	43	51	11	1215
352888cd792ea258b4997a05bd53068e	0	0	0	0	0	0	0	0	0	0	0	0	0	0	0	0	0	0	0	0	0	0	0	0	0	0	0	0	0	0	0	0	0	0	0	0	0	0	0	0	0	0	0	0	0	0	0	0	0
8b25faf722137768fd44f230daf9aec5	0	0	0	0	0	0	0	0	0	0	0	0	0	0	0	0	0	0	0	0	0	0	0	0	0	0	0	0	0	0	0	0	0	0	0	0	0	0	0	0	0	0	0	0	0	0	0	0	26
aafe7cb34dd3f20e2bf55adc749bf901	0	0	0	0	0	0	0	0	0	0	0	0	0	0	0	0	0	0	0	0	0	0	0	0	0	0	0	0	0	0	37	0	0	0	0	0	0	0	0	0	0	0	0	0	0	0	0	0	0
26122fc82956c43ca1f15b191f0fa66b	0	0	0	0	0	0	18	22	20	6	15	16	0	0	0	8	0	10	0	0	4	0	0	0	0	0	0	0	0	0	0	0	0	0	0	0	0	0	0	25	13	21	7	6	10	0	0	0	0
84ea649ad74915239dbad98ad1ac8ab0	177	319	170	330	156	214	22	19	19	43	32	73	0	0	0	0	0	0	0	0	0	0	0	0	0	0	0	0	0	0	0	0	0	0	0	0	0	0	0	0	0	0	0	0	0	0	0	0	0
f359d6b12d6df77fce3684238719e6c2	0	0	0	0	0	0	0	0	0	0	0	0	0	0	0	5	0	0	0	0	0	0	0	0	0	0	0	0	0	5	0	0	0	0	0	0	0	0	0	0	0	0	0	0	0	0	0	0	15
778a7987c42e95fbfb35df819021fa0b	0	0	0	0	0	0	0	17	0	12	0	11	0	0	0	0	0	0	0	0	0	0	0	0	0	0	0	0	0	0	0	0	0	0	0	0	0	0	0	0	0	0	0	0	3	0	0	0	0
c69e6a86d5247554cb46245b333f3b79	0	0	0	0	0	0	0	0	0	0	0	0	0	0	0	0	0	0	16	10	16	0	0	0	0	0	0	0	0	0	0	0	0	0	0	0	0	0	0	0	0	0	0	0	0	0	0	0	0
51e0c136862b4c187428e1e1196666dc	0	0	0	0	0	0	0	0	0	0	0	0	0	0	0	0	0	0	0	0	0	0	0	0	0	0	0	0	0	0	0	0	0	0	0	0	0	0	0	0	0	0	0	0	0	0	0	0	0
001b7ff4c94c44ae1f093df40de77546	0	0	0	0	0	0	3	0	4	0	0	0	0	0	0	0	0	8	0	0	0	0	0	0	0	0	0	24	16	8	18	14	11	0	0	0	0	0	0	0	0	0	0	0	0	0	0	0	0
85b389feacd3fd64cae6a3424bc02cb6	0	0	0	0	0	0	0	0	0	8	0	0	0	0	0	28	0	0	24	0	24	0	0	0	0	0	0	0	0	0	0	0	0	0	0	0	0	0	0	0	0	0	0	0	0	0	0	0	0
a02af14e0238c6b179f5ccf3abf8e258	0	0	0	0	0	0	0	0	0	0	0	0	0	0	0	0	0	0	0	0	0	0	0	0	0	0	0	0	0	0	0	0	0	0	0	0	0	0	0	0	0	0	0	0	0	7	0	0	35
75236ec585c835e75957a1e47bee2f6c	0	0	0	0	0	0	42	35	53	0	0	16	0	0	0	0	36	27	0	14	25	0	0	0	0	0	0	0	0	3	5	0	0	0	0	0	0	0	0	30	19	30	9	15	14	0	0	0	0
f7c1153f018cd5354ddb70e11ee2505e	0	0	0	0	0	0	0	0	0	0	0	0	0	0	0	0	0	0	0	0	0	0	0	0	0	0	0	0	0	0	0	0	0	0	0	0	0	0	0	0	0	0	0	0	0	0	0	0	0
480b2d1fc7514f3d619bf40e611d8f2d	0	0	0	0	0	0	0	0	0	0	0	0	0	0	0	0	0	0	0	0	0	0	0	0	0	0	0	0	0	0	0	0	0	0	0	0	0	0	0	0	0	0	0	0	0	0	0	0	32
f8beb011661be38e3093849568f26eca	0	0	0	0	0	0	0	0	0	0	0	0	0	0	0	0	0	0	0	0	0	0	0	0	0	0	0	0	0	5	0	0	0	0	0	0	0	0	0	0	0	0	0	0	0	0	0	0	0
65605ff1b8a4d5128eab10c078cefc0e	0	0	0	0	0	0	0	0	0	0	0	0	0	0	0	0	0	0	0	0	0	0	0	0	0	0	0	0	0	0	0	0	0	0	0	0	0	0	0	0	0	0	0	0	0	0	0	0	0
c433f25e79476625a8eef2a700dc16ad	0	0	0	0	0	0	0	0	0	0	0	0	0	0	0	0	0	0	0	0	0	0	0	0	0	0	0	0	0	0	0	0	0	0	0	0	0	0	0	0	0	0	0	0	0	0	0	0	0
f24fa5ebf0e27f4dc654ce670d56bb15	0	0	0	0	0	0	0	0	0	0	0	0	0	0	0	0	0	0	0	0	0	0	0	0	0	0	0	0	0	0	0	0	0	0	0	0	0	0	0	0	0	0	0	0	0	0	0	0	0
ad8582425fae0047511699d2c13a367e	0	0	0	0	0	0	0	0	0	0	0	0	0	0	0	0	0	0	0	0	0	0	0	0	0	0	0	0	0	0	0	0	0	0	0	0	0	0	0	0	0	0	0	0	0	0	0	0	0
e22321aaf16c90ef62d1533b89ce38ea	0	0	0	0	0	0	0	0	0	0	0	0	0	0	0	0	0	0	0	4	0	0	0	0	0	0	0	0	0	0	0	0	0	0	0	0	0	0	0	0	0	0	0	0	0	0	0	0	0
e78ac40b9b3361d9a8cac0fa77db4712	0	0	0	0	0	0	0	0	0	0	0	18	0	0	0	0	0	27	0	0	0	0	0	0	0	0	0	0	0	0	0	0	0	0	0	0	0	0	0	0	0	0	0	0	0	0	0	0	0
c1b913383b262d2441ba9b3592d627ac	0	0	0	0	0	0	29	23	35	27	29	30	0	0	0	0	0	0	5	0	0	0	0	0	0	0	0	0	0	0	0	0	0	0	0	0	0	0	0	0	0	0	0	0	0	0	0	0	0
cdaa17ecdcea1a30a57ebf30e76d9740	0	0	0	0	0	0	0	0	0	0	13	0	0	0	0	0	0	0	0	0	0	0	0	0	0	0	0	0	0	0	0	0	0	0	0	0	0	0	0	0	0	0	0	0	0	0	0	0	38
282fb76167d30e12f1b9355bb993103e	0	0	0	0	0	0	0	0	0	0	0	0	0	0	0	0	0	0	0	0	0	0	0	0	0	0	0	0	0	0	0	0	0	0	0	0	0	0	0	0	0	0	0	0	0	0	0	0	0
c14037ffcab57863b7c920b223289f8e	0	0	0	0	0	0	0	0	0	0	0	0	0	0	0	0	0	0	0	0	0	0	0	0	0	0	0	0	0	0	0	0	0	0	0	0	0	0	0	0	0	0	0	0	0	0	0	0	14
aadc403943211f41cca5934e2a4838c4	10	0	41	3	0	0	90	152	75	24	64	25	0	0	0	28	20	22	13	16	25	0	0	0	0	0	0	0	0	0	0	14	0	0	0	0	0	0	0	8	0	7	0	0	14	0	0	0	0
7bd2ca68abd2324366430e9bf9591a90	0	0	0	0	0	0	0	0	0	0	0	0	0	0	0	0	7	19	0	0	0	0	0	0	0	0	0	0	0	0	0	0	0	0	0	0	0	0	0	0	0	0	0	0	0	0	0	0	0
10d323c05a7340cea69b8e58c1630453	0	0	0	0	0	0	0	10	0	0	0	0	0	0	0	0	0	0	0	12	0	0	0	0	0	0	0	0	0	5	0	0	0	0	0	0	0	0	0	0	0	0	0	0	0	0	0	0	0
83acde426f054ff0ba267f3c5f5b4300	0	0	0	5	0	0	696	565	838	271	490	372	0	0	0	51	69	35	32	51	36	0	0	0	0	0	0	0	7	13	0	0	0	0	0	0	0	0	0	13	45	44	27	24	14	0	0	0	12
f6903c6a15b5f9a524e2590c08b02e50	0	0	0	0	0	0	0	0	0	0	0	0	0	0	0	0	0	0	0	0	0	0	0	0	0	0	0	0	0	0	0	0	0	0	0	0	0	0	0	0	0	0	0	0	0	0	44	0	124
eec1473e0249379b5eb1ccb7e987d99d	0	0	0	0	0	0	0	0	0	0	0	0	0	0	0	0	0	0	0	0	0	0	0	0	0	0	0	0	0	0	0	0	0	0	0	0	0	0	0	7	0	0	0	0	0	0	0	0	0
c0ea45c241eb9f0595d471ebc71ebf83	0	0	0	0	0	0	0	0	0	0	0	0	0	0	0	0	0	0	0	8	8	0	0	0	0	0	0	0	0	0	0	0	0	0	0	0	0	0	0	0	10	0	0	12	17	0	0	0	22
d46b9bbe3d38d0cebd3974b97e8af1c8	0	0	0	0	0	0	0	0	0	0	0	0	0	0	0	0	0	0	0	0	0	0	0	0	0	0	0	0	0	0	0	0	0	0	0	0	0	0	0	0	0	0	0	0	0	0	0	0	0
f9fa964103affa6dbbed82388dd0569a	0	0	0	0	0	0	0	0	0	0	0	16	0	0	0	0	0	0	0	0	0	0	0	0	0	0	0	0	0	0	0	0	0	0	0	0	0	0	0	0	0	0	0	0	0	0	0	0	0
0dfae084321538d54ce9bf2f170df062	0	0	0	0	0	0	0	0	0	0	0	0	0	0	0	84	81	63	15	12	44	0	0	0	0	0	0	0	0	0	0	0	0	0	0	0	0	0	0	11	16	14	0	10	0	0	0	0	0
d13f80a2459573524a4871a7bea60384	0	0	0	0	0	0	0	0	0	0	0	0	0	0	0	0	0	0	0	0	0	0	0	0	0	0	0	0	0	0	0	0	0	0	0	0	0	0	0	0	0	0	0	0	0	0	0	0	0
97c3f37b6f379f1633572726bb5d250c	0	0	0	0	3	0	0	0	0	0	0	6	0	0	0	0	0	0	0	0	0	0	0	0	0	0	0	0	0	0	0	0	0	0	0	0	0	0	0	0	0	0	0	0	0	0	0	0	0
ddd88f0733749fc90751e5960866f14b	0	0	0	0	0	0	0	0	0	0	0	0	0	0	0	0	0	0	0	0	0	0	0	0	0	0	0	0	0	0	0	0	0	35	60	0	0	0	0	0	0	0	0	0	0	0	0	0	0
e337712a55fb92ca25b7cf3720862d6e	0	0	0	0	0	0	0	0	0	0	0	0	0	0	0	0	0	0	0	0	0	0	0	0	0	0	0	0	0	0	0	0	0	0	0	0	0	0	0	0	0	0	0	0	0	0	0	0	0
ed595fa7f9549f84d2a88eca7d1e7390	0	0	0	0	0	0	0	0	0	0	0	0	0	0	0	0	0	0	0	0	0	0	0	0	0	0	0	0	0	0	0	0	0	0	0	0	0	0	0	0	0	0	0	0	0	0	0	0	0
bce94c044945a355077993ed3dc4d9d1	0	0	0	0	0	0	0	0	0	0	0	0	0	0	0	0	0	0	0	0	0	0	0	0	0	0	0	10	35	0	0	0	0	0	0	0	0	0	0	0	0	5	0	0	0	0	0	0	0
0010fd34a871b68232ed4fffe95a622b	0	0	0	0	0	0	0	0	0	0	0	0	0	0	0	0	0	0	0	0	0	0	0	0	0	0	0	0	0	0	0	0	0	0	0	0	0	0	0	0	0	0	0	0	0	0	0	0	0
9b0295c095ae72ec927234fba01ca564	0	0	0	0	0	0	0	0	0	0	0	0	0	0	0	0	0	4	0	0	0	0	0	0	0	0	0	0	0	0	0	0	0	0	0	0	0	0	0	0	0	7	0	0	0	0	0	0	0
775634dfbea5bc9a44d1fb2b968d5921	0	0	0	0	0	0	0	0	0	0	0	0	0	0	0	0	0	0	0	0	0	0	0	0	0	0	0	0	0	0	0	0	0	0	0	0	0	0	0	0	0	0	0	0	0	0	0	0	0
af0d87875f7d25457c1d8f9a00fa5fd8	0	0	0	0	0	0	0	0	0	0	0	0	0	0	0	0	0	0	0	0	0	0	0	0	0	0	0	0	0	0	0	0	0	0	0	0	0	0	0	0	0	0	0	0	0	0	0	0	0
6e8e2496ec37c1224bb20430acf91532	0	0	0	0	0	0	0	0	0	0	0	0	0	0	0	0	0	0	0	0	0	0	0	0	0	0	0	0	0	0	0	0	0	0	0	0	0	0	0	0	0	0	0	0	0	0	0	0	0
bad72a0576a2d6d3c9f1e3bd6d911579	18	0	19	15	0	15	58	34	0	73	84	64	0	0	0	0	0	0	0	0	0	0	0	0	0	0	0	0	0	0	0	0	0	0	0	0	0	0	0	16	0	17	17	20	13	0	0	0	26
6f3a6fbe4d16179144d709b7ccb9ca34	0	0	0	0	0	0	0	0	0	0	0	0	0	0	0	0	0	0	0	0	0	0	0	0	0	0	0	0	0	0	0	0	0	0	0	0	0	0	0	0	0	0	0	0	0	0	3	0	8
ddc0ef324f2c6611f39ff3ff8586242d	72	276	182	328	695	964	41	16	11	31	17	27	0	0	11	31	31	0	29	0	25	0	0	0	0	0	0	0	0	0	0	0	0	0	0	0	0	0	0	0	0	0	0	0	0	0	0	0	89
042a8cf6672f3791266642cc06e93b5b	0	0	0	0	0	0	0	0	0	0	0	0	0	0	0	0	0	0	0	0	0	0	0	0	0	0	0	0	0	0	0	0	0	0	0	0	0	0	0	0	0	0	0	0	0	0	0	0	0
c7511f6ef1f1bdb63c249524f83d76e9	0	0	0	0	0	0	34	0	29	0	0	0	0	0	0	0	0	0	0	0	0	0	0	0	0	0	0	0	0	0	0	0	0	0	0	0	0	0	0	53	42	68	27	31	35	0	0	0	31
05496bcdd5cce9559dbe14112c6f1ec2	0	0	0	0	0	0	0	0	0	57	0	72	0	0	0	0	0	0	0	0	0	0	0	0	0	0	0	0	0	0	0	0	0	0	0	0	0	0	0	0	0	0	27	0	0	0	0	0	0
c6916a7d97592fd4113842c2226f7a15	0	0	0	0	0	0	0	0	0	0	0	0	0	0	0	0	0	0	0	0	0	0	0	0	0	0	0	0	0	0	0	0	0	0	0	0	0	0	0	0	0	0	0	0	0	0	0	0	0
a1b1a5cb68cbc45ea4be6aa7b6e975b0	0	0	0	0	0	0	0	32	38	0	33	0	0	0	0	12	25	12	0	0	0	0	0	0	0	0	0	18	11	26	30	24	0	0	0	0	0	0	0	0	0	0	0	0	0	0	0	0	0
0103573646c50dec3c2f88deda23a3e1	0	0	0	0	0	0	0	0	0	0	0	0	0	0	0	0	0	0	0	26	0	0	0	0	0	0	0	0	0	0	42	19	4	0	0	0	0	0	0	0	0	0	0	0	0	0	0	0	24
71b8ec699a84cc3521dab0d6ed67b2cd	0	0	0	0	0	0	0	0	0	0	0	0	0	0	0	0	0	0	0	0	0	0	0	0	0	0	0	0	0	0	0	0	0	0	0	0	0	0	0	0	0	0	0	0	0	0	0	0	0
8dcd05d34c1b016d6bc0813692353dd5	0	0	0	0	0	0	0	0	0	0	0	0	0	0	0	0	0	0	0	0	0	0	0	0	0	0	0	0	0	0	0	0	0	0	0	0	0	0	0	0	0	0	0	0	0	0	0	0	0
079eb4973721f67066cd1087fbd1e31b	0	0	0	0	0	0	0	0	0	0	0	0	0	0	0	0	0	0	0	0	0	0	0	0	0	0	0	0	0	0	0	0	0	0	0	0	0	0	0	0	0	0	0	0	0	0	0	0	0
a345ed011a3a994f69fd23ab0a4a0b2b	0	0	0	0	0	0	0	0	0	0	0	0	0	0	0	0	0	0	0	0	0	0	0	0	0	0	0	0	0	0	0	0	0	0	0	0	0	0	0	0	0	0	0	0	0	0	0	0	28
80ec7a1740bd4d075fcff8224f8b36bc	46	102	53	29	14	31	0	0	0	0	0	0	0	0	0	0	0	0	0	0	0	0	0	0	0	0	0	0	0	0	0	0	0	0	0	0	0	0	0	0	0	0	0	0	0	0	0	0	0
326f74c9a4e7a16427b5f00c4b46a8cb	0	0	0	0	0	0	46	45	36	26	23	23	0	0	0	65	72	50	42	66	74	0	0	0	0	0	0	0	0	0	0	0	0	0	0	0	0	0	0	0	0	0	0	0	8	0	0	0	0
3ce63bcff425535428c185c64e45c449	0	0	0	0	0	0	0	0	0	0	0	0	0	0	0	0	0	0	0	0	0	0	0	0	0	0	0	0	0	0	0	0	0	0	0	0	0	0	0	0	0	0	0	0	0	0	0	0	0
5747963dfae4768407c50b303fb9d1c9	0	0	0	0	0	0	0	0	0	0	0	0	0	0	0	0	0	0	0	0	0	0	0	0	0	0	0	0	0	0	0	0	0	0	0	0	0	0	0	0	0	0	0	0	0	0	0	0	0
d609c1c631bbd770c98ff240c10c1d05	0	0	0	0	0	0	0	0	0	0	0	0	0	0	0	0	0	0	0	0	0	0	0	0	0	0	0	0	0	0	0	0	0	0	0	0	0	0	0	0	0	0	0	0	0	0	0	0	0
7b110995ba42ff5360e4449295150364	0	0	0	0	0	0	0	18	0	15	20	63	0	0	0	0	0	0	0	14	0	0	0	0	0	0	0	0	0	0	0	0	0	0	0	0	0	0	0	0	0	0	0	0	0	0	0	0	0
33a1e43c6a2dbbe7d64cd621994ed014	0	0	0	0	0	0	0	0	0	0	0	0	0	0	0	0	0	0	0	0	0	0	0	0	0	0	0	0	0	0	0	0	0	0	0	0	0	0	0	0	0	0	0	0	0	0	0	0	0
a23352d42a67a537459f4b7ad521f83f	0	0	0	0	0	0	0	0	0	0	0	0	0	0	0	0	0	0	0	0	0	0	0	0	0	0	0	0	0	0	0	0	0	0	0	0	0	0	0	0	0	0	0	0	0	0	0	0	28
e3dddaddc9f83807a238a3428f7dfbf1	0	0	0	0	0	0	0	0	0	0	0	0	0	0	0	0	0	0	0	0	0	0	0	0	0	0	0	0	0	0	0	0	0	0	0	0	0	0	0	0	0	0	0	0	0	0	0	0	0
5279ccbe7638db426e5f7f9828a931b1	0	0	0	0	0	0	0	0	0	0	0	0	0	0	0	0	0	0	0	0	0	0	0	0	0	0	0	0	0	0	0	0	0	0	0	0	0	0	0	0	0	0	0	0	0	0	0	0	0
9c477f60e1461d80ce2a2ea8caed680a	0	0	0	0	0	0	0	0	0	0	0	0	0	0	0	0	0	0	0	0	0	0	0	0	0	0	0	0	0	0	0	0	0	0	0	0	0	0	0	0	0	0	0	0	0	0	0	0	0
737aaf1c7029b0c5fe640572d17af29c	0	0	0	0	0	0	0	0	0	0	0	0	0	0	0	0	0	0	0	0	0	0	0	0	0	0	0	0	0	0	0	0	0	0	0	0	0	0	0	0	0	0	0	0	0	0	0	0	0
aac08da1ffbd329dff457d8d0a7f89c8	0	0	0	0	0	0	0	0	0	0	0	0	0	0	0	0	0	0	0	0	0	0	0	0	0	0	0	0	0	0	0	0	0	0	0	0	0	0	0	0	0	0	0	0	0	0	0	0	0
75668726ba9b76d7a120f2abc2fa2eff	0	0	0	0	0	0	0	0	0	0	0	0	0	0	0	8	0	0	0	0	0	0	0	0	0	0	0	0	0	0	0	0	0	0	0	0	0	0	0	13	0	0	0	0	0	0	0	0	0
b0b353af833719419c7fe5280e8db849	0	0	0	0	0	0	0	0	0	0	0	0	0	0	0	0	0	0	0	0	0	0	0	0	0	0	0	0	0	0	0	0	18	0	0	0	0	0	0	0	0	0	0	0	0	0	0	0	0
fdfb9d17677ae9bef3da9bff2da90bb0	0	0	0	0	0	0	0	0	0	0	0	0	0	0	0	0	0	0	0	0	0	0	0	0	0	0	0	0	0	0	0	0	0	0	0	0	0	0	0	0	0	0	0	0	0	0	0	0	0
b993f38da3015a67c5f05403f899fed8	0	0	0	0	0	0	0	0	0	19	15	27	0	0	0	0	0	0	0	0	0	0	0	0	0	0	0	0	0	0	0	0	0	0	0	0	0	0	0	0	0	3	0	4	0	0	0	0	0
9b74e04a2450020166e86ec660e7672b	0	0	0	0	0	0	0	0	0	0	0	0	0	0	0	0	0	0	0	0	0	0	0	0	0	0	0	0	0	0	0	0	0	0	0	0	0	0	0	0	0	0	0	0	0	0	0	0	0
686ff1050f8d7f3131d3de5391c0bfa1	0	0	0	0	0	0	0	0	0	0	0	0	0	0	0	0	0	0	0	0	0	0	0	0	0	0	0	0	0	0	0	0	0	0	0	0	0	0	0	0	0	0	0	0	0	0	0	0	0
d1316b26e5350da36e6456499ecdfe18	0	0	6	0	0	0	0	0	0	0	25	0	0	0	0	0	0	0	0	0	0	0	0	0	0	0	0	0	0	0	0	0	0	0	0	0	0	0	0	0	0	0	0	0	0	0	0	0	0
1b4d5b0755d1ec7d53234e6159b1a307	0	0	0	0	0	0	0	0	0	0	0	0	0	0	0	0	0	0	0	0	0	0	0	0	0	0	0	0	0	0	0	0	0	0	0	0	0	0	0	0	0	0	0	0	0	0	0	0	0
eb3326c31812d90391bec691eed395f4	0	0	0	0	0	0	0	0	0	0	0	0	0	0	0	0	0	0	0	0	0	0	0	0	0	0	0	0	0	0	0	0	0	0	0	0	0	0	0	0	0	0	0	0	0	0	0	0	0
2eece6b7239c9969d75cd83b688b9f37	0	0	0	0	0	0	0	0	0	0	0	0	0	0	0	0	0	0	0	0	0	0	0	0	0	0	0	0	0	0	0	0	0	0	0	0	0	0	0	0	0	0	0	0	0	0	3	0	22
bb3aa4ca377820d607fc1103e8c1ec3e	0	0	0	0	0	0	0	0	0	0	0	0	0	0	0	0	0	0	0	0	0	0	0	0	0	0	0	0	0	0	0	0	0	0	0	0	0	0	0	0	0	0	0	0	0	0	0	0	9
abd094eafba6f7c2341f2852da98bc7b	0	0	0	0	0	0	0	0	0	0	0	0	0	0	0	0	0	0	0	0	0	0	0	0	0	0	0	0	0	0	0	0	0	0	0	0	0	0	0	0	0	0	0	0	0	0	0	0	0
12d3547ff9be6e3c0c61dc952f1dd98b	0	0	0	0	0	0	0	0	0	0	0	0	0	0	0	0	0	0	0	0	0	0	0	0	0	0	0	0	0	0	0	0	0	0	0	0	0	0	0	0	0	0	0	0	0	0	0	0	0
47a0f6a88a475f97ef0773624dccc0e2	0	0	0	0	0	0	0	0	0	0	0	0	0	0	0	0	0	0	0	0	9	0	0	0	0	0	0	0	0	0	0	0	0	0	0	0	0	0	0	0	0	0	0	0	0	0	0	0	0
2029a0c81d3a4f11f6e3f07db4dbb50b	0	0	0	0	0	0	0	0	0	0	0	0	0	0	0	0	0	0	0	0	0	0	0	0	0	0	0	0	0	0	0	0	0	0	0	0	0	0	0	0	0	0	0	0	0	0	0	0	0
e5e99457dfa70f332098b23f854c8ba7	0	0	0	0	0	0	0	0	0	0	0	0	0	0	0	0	0	0	0	0	0	0	0	0	0	0	0	0	0	0	0	0	0	0	0	0	0	0	0	0	0	0	0	0	0	0	0	0	0
421a0b4e19b474c56d6c888744b24ae2	0	0	0	0	0	0	0	0	0	0	0	0	0	0	0	0	0	0	0	0	0	0	0	0	0	0	0	0	0	0	0	0	0	0	0	0	0	0	0	0	0	0	0	0	0	0	0	0	0
79a29e11ea8904a3359c376f11a6398f	0	0	0	0	0	0	0	0	0	0	0	0	0	0	0	0	0	0	0	0	0	0	0	0	0	0	0	0	0	0	0	0	0	0	0	0	0	0	0	0	0	0	0	0	0	0	0	0	0
371e2ad2be6e3f77f382d89f467d3ab9	0	0	0	0	0	0	0	0	8	0	0	0	0	0	0	0	0	0	0	6	0	0	0	0	0	0	0	0	0	0	0	0	0	0	0	0	0	0	0	0	0	0	0	0	0	0	0	0	0
[truncated: 31,413 more rows]
[truncated: 36 more columns]

## Sheet: Figure-1_18S
Figure-1: 18S abundances
ASVs	GL5_DN_1_18S_rock	GL5_DN_2_18S_rock	GL5_DN_3_18S_rock	GL5_UP_1_18S_rock	GL5_UP_2_18S_rock	GL5_UP_3_18S_rock	GL5_DN_1_18S_sed	GL5_DN_2_18S_sed	GL5_DN_3_18S_sed	GL5_UP_1_18S_sed	GL5_UP_2_18S_sed	GL5_UP_3_18S_sed	GL11_UP_1_18S_rock	GL11_UP_2_18S_rock	GL11_UP_3_18S_rock	GL11_DN_1_18S_sed	GL11_DN_2_18S_sed	GL11_DN_3_18S_sed	GL11_UP_1_18S_sed	GL11_UP_2_18S_sed	GL11_UP_3_18S_sed	GL15_DN_1_18S_rock	GL15_DN_2_18S_rock	GL15_DN_3_18S_rock	GL15_UP_1_18S_rock	GL15_UP_2_18S_rock	GL15_UP_3_18S_rock	GL15_DN_1_18S_sed	GL15_DN_2_18S_sed	GL15_DN_3_18S_sed	GL15_UP_1_18S_sed	GL15_UP_2_18S_sed	GL15_UP_3_18S_sed	GL16_DN_1_18S_rock	GL16_DN_2_18S_rock	GL16_DN_3_18S_rock	GL16_UP_1_18S_rock	GL16_UP_2_18S_rock	GL16_UP_3_18S_rock	GL16_DN_1_18S_sed	GL16_DN_2_18S_sed	GL16_DN_3_18S_sed	GL16_UP_1_18S_sed	GL16_UP_2_18S_sed	GL16_UP_3_18S_sed	GL46_UP_1_18S_rock	GL46_UP_3_18S_rock	GL46_DN_1_18S_sed	GL46_DN_2_18S_sed
4434ae164450d01486661e4082b541b4	0	0	0	0	0	0	0	0	0	0	0	0	0	0	0	0	0	0	0	0	0	0	0	0	0	0	0	0	0	0	0	0	0	0	0	0	0	0	0	0	0	0	0	0	0	9	116	12765	14508
a2d32050bc3999c808bf3b78eec54c6a	1089	20053	848	13227	14806	20043	5779	779	1229	2243	622	5263	349	397	180	882	135	129	569	344	184	86	6	53	0	0	0	2352	996	1572	244	58	767	4302	25176	128184	46	688	1024	1510	4760	1310	678	817	8884	828	9385	37520	34703
432b58b312dfdd9c90d1cdc8028f1eca	53	87	61	35	87	59	0	0	0	0	0	0	92	103	160	0	0	0	0	0	0	242	83	91	126	186	131	0	0	0	0	0	0	51	40	62	73	67	63	0	0	0	0	0	0	138300	107116	2902	4269
fd37e951fa4a636d5df3af057baf9f5b	0	0	0	0	0	0	0	0	0	0	0	0	0	0	0	0	0	0	0	0	0	0	0	0	0	0	0	0	0	0	0	0	0	0	0	0	0	0	0	0	0	0	0	0	0	0	0	185	455
c1f84d1136fc72f399b9dc1bfd461317	0	0	0	0	0	0	0	0	0	0	0	0	0	0	0	0	0	0	0	0	0	0	0	0	0	0	0	0	0	0	0	0	0	0	0	0	0	0	0	0	0	0	0	0	0	0	0	43	53
3473b9e1c83f964d51e1d2b81e9d3b7c	0	0	0	0	0	0	0	0	0	0	0	0	0	0	0	0	0	0	0	0	0	0	0	0	0	0	0	0	0	0	0	0	0	0	0	0	0	0	0	0	0	0	0	0	0	0	0	0	0
9013972c85f75e2bdf4409288cdb33de	0	0	0	0	0	0	0	0	0	0	0	0	0	0	0	0	0	0	0	0	0	0	0	0	0	0	0	0	0	0	0	0	0	0	0	0	0	0	0	0	0	0	0	0	0	0	0	0	0
41392b39a9bff34e5165b20dd1f0dd49	0	0	0	0	0	0	94	0	102	0	0	0	0	0	0	0	0	0	0	0	0	0	0	0	0	0	0	0	0	0	0	0	0	0	14	0	0	0	0	0	0	0	0	15	0	0	0	0	0
d3ae0c0baa13b2928fcf56241932c755	1280	19766	1446	1184	4574	9135	38096	10014	11189	7558	2155	8179	0	0	0	0	0	0	19	0	0	0	0	0	0	0	0	0	0	0	0	0	0	0	0	0	0	0	0	6	0	0	0	0	35	0	0	1569	2110
5c9b0840f16c84a6b7589f1c25071639	170	215	10	219	133	741	927	195	1121	637	554	706	13	12	22	780	317	679	1320	658	1303	0	0	30	0	0	4	1979	1575	1056	7031	1828	1330	107	72	47	18	108	134	714	1075	509	329	332	1487	179	62	716	1375
b5e19998010e7d899379aaadc142be65	44	12	22	13	29	0	292	352	208	438	379	159	104	93	66	3849	956	1250	709	474	504	0	0	0	0	0	0	0	0	0	0	0	0	7	90	0	122	419	953	4789	6130	3541	5535	3972	7444	0	0	0	95
7f345942b109d8107ed8748e752b3b67	0	163	60	220	421	44	331	0	309	243	0	229	0	0	25	287	16	148	146	0	0	0	0	0	0	0	0	60	0	0	0	1631	0	2759	0	370	0	0	294	417	127	896	764	648	39	0	2116	3680	107
25ccf4cc873782cd059e7aafbc0ce3e3	0	0	0	0	0	0	0	0	0	0	0	0	0	0	0	0	0	0	0	0	0	0	0	0	0	0	0	0	0	0	0	0	0	0	0	0	0	0	0	0	0	0	0	0	0	0	0	0	0
c039f2c76fb8f25509c9399a902a3b13	0	0	0	0	0	0	230	314	377	235	141	242	0	0	0	922	616	1580	387	243	691	0	0	0	0	0	0	0	61	75	2812	171	49	144	330	0	0	0	8	636	857	1003	1019	900	1320	0	0	137	204
217b703853e147ed964f01ad7cfe00e2	0	0	0	0	0	0	0	0	0	0	0	0	0	0	0	14	0	0	0	0	0	0	0	0	0	0	0	1515	635	234	1210	43	512	0	0	0	0	0	0	33	191	0	0	0	0	0	0	0	0
2696551f0a99c1e56ea20e5b6bd89851	0	0	0	0	0	0	245	212	333	100	77	195	0	0	0	173	122	312	61	30	214	0	0	0	0	0	0	50	157	0	845	0	303	0	0	0	0	14	19	694	410	933	444	235	491	0	42	219	258
a8ef51e34e215ecce39436d32ac331b4	0	0	0	0	0	0	0	0	0	0	0	0	0	0	0	0	0	0	0	0	0	0	0	0	0	0	0	0	0	0	0	0	0	0	0	0	0	0	0	0	0	0	0	0	0	0	0	12	17
9c3673cb8a155b702ce86f20a167510c	0	0	0	0	0	0	0	0	0	0	0	0	0	0	0	0	0	0	0	0	0	0	0	0	0	0	0	0	0	0	0	0	0	0	0	0	0	0	0	0	0	0	0	0	0	763	5227	6346	4529
cf8452b9394e2de4d73e1836999516ce	0	0	0	0	0	0	45	0	0	0	0	32	0	0	0	807	220	316	91	40	0	0	0	0	0	0	0	0	0	0	0	0	0	0	0	0	0	64	169	559	868	396	542	597	1108	0	0	3855	3162
4d90c5279fcfc60a9906978a89e3b06a	0	0	0	0	0	0	0	0	0	0	0	0	0	0	0	0	0	0	0	0	0	0	0	0	0	0	0	0	0	0	0	0	0	0	0	0	0	0	0	0	71	0	0	0	0	54	34	2285	1411
b392bd67ce6e6d86b0cdc3cec73d2313	0	0	0	0	0	0	0	0	0	0	0	0	0	0	0	0	0	0	0	0	0	0	0	0	0	0	0	0	0	0	0	0	0	0	0	0	0	0	0	0	0	0	0	0	0	0	0	11918	13475
69fa58ddab850437a1280c581624f250	5	0	8	0	0	0	1096	1046	966	342	205	923	0	0	0	50	40	172	22	90	0	0	0	0	0	0	0	0	92	90	579	96	0	0	11	0	0	0	0	0	0	0	70	0	0	0	0	0	0
e12e33dc2fcfe22c9306c2b4b03f7c8f	0	0	24	0	0	0	26	39	0	0	49	0	0	0	0	0	0	0	0	0	0	0	0	0	0	0	0	0	0	0	0	0	0	0	0	0	5	33	66	102	332	472	129	337	354	29	69	145	319
c12a73093efe604e64d8aff0d0ac038b	0	0	0	0	0	0	0	0	0	0	0	0	0	0	0	0	0	0	0	0	0	0	0	0	0	0	0	38	42	47	150	61	0	0	0	0	0	0	0	0	0	0	0	0	0	0	0	869	1530
6829fdde77d2b945d77cfe15d2db318a	6	0	0	0	0	0	2829	637	492	839	356	35	0	0	0	92	15	0	62	0	9	0	0	0	0	0	0	0	0	0	0	0	0	0	0	0	0	0	0	0	66	41	0	80	0	0	10	144	198
80a44e5970ad6b341f3a427d00bee456	97	22	0	0	0	0	681	437	451	1181	330	779	0	0	0	197	96	218	192	48	188	0	0	0	0	0	0	426	402	219	0	0	193	0	0	0	0	0	16	1635	1050	3014	893	824	951	0	0	0	0
0ec52e46d603077802adb22724c83dab	12725	4824	10365	49107	8580	18244	6134	4517	2326	184	1584	4747	0	0	0	0	0	81	0	0	26	0	0	0	0	0	0	0	0	0	0	0	0	46	92	0	36	469	2021	1062	2020	1322	2995	2475	4648	0	0	0	0
09738d54c79b6aa24d98453829d27815	0	0	0	0	0	0	0	0	0	0	0	0	0	0	0	0	0	0	0	0	0	0	0	0	0	0	0	0	0	0	0	0	0	0	0	0	0	0	0	0	0	0	0	0	0	0	0	0	0
8682e5d4156fa645488166d7a514df6a	0	0	0	0	0	0	0	0	0	0	0	0	0	0	0	0	0	0	0	0	0	0	0	0	0	0	0	0	0	0	0	0	0	0	0	0	0	0	0	0	0	0	0	0	0	0	9	684	682
0b087d2ad82652d30ac350e72f46d81e	0	0	0	0	0	0	0	0	0	0	0	0	0	0	0	0	0	0	0	0	0	0	0	0	0	0	0	0	0	0	0	0	0	0	0	0	0	0	0	0	0	0	0	0	0	0	0	0	0
2ec4765d574b8516f0421d44d7cf4aa6	0	0	0	0	0	0	0	0	0	0	0	0	0	0	0	0	0	0	0	0	0	0	0	0	0	0	0	0	0	0	0	0	0	0	0	0	0	0	0	0	0	0	0	0	0	0	0	0	0
2e94286e6127a12c8a03cbacc3b12290	143	74	212	0	71	157	220	37	94	52	129	346	0	0	0	139	78	134	42	0	70	0	0	0	0	0	0	186	165	390	0	0	125	128	168	0	0	0	0	49	58	78	0	42	0	0	19	222	184
918cec82cbb45b30d54187d8ac1038c9	0	0	0	0	0	0	0	0	0	0	0	0	0	0	0	0	0	0	0	0	0	0	0	0	0	0	0	0	0	0	0	0	0	0	0	0	0	0	0	0	0	0	0	0	0	0	0	0	0
c23ee76f974f66579fabd855eb6cecf4	0	0	0	0	0	0	0	0	0	0	0	0	0	0	0	0	0	0	0	0	0	0	0	0	0	0	0	0	0	0	0	0	0	0	0	0	0	0	0	0	0	0	0	0	0	0	0	309	522
35b297dcebb60fd7453bbe44893a4c3d	0	0	0	0	0	0	0	0	0	0	0	0	0	0	0	0	0	0	0	0	0	0	0	0	0	0	0	0	0	0	0	0	0	119	19	0	0	0	0	0	0	0	5	18	0	0	0	82	130
ff82f577bbf64f709a0aee6a35233415	0	0	0	0	0	0	0	0	0	0	0	0	0	0	0	0	0	0	0	0	0	0	0	0	0	0	0	0	0	0	0	0	0	0	0	0	0	0	0	0	0	0	0	0	0	0	0	0	0
9fce3874f811932f987225d980e7545a	0	0	0	0	0	0	71	49	27	91	30	111	0	0	0	170	167	339	61	92	139	0	0	0	0	0	0	0	56	0	0	0	0	0	0	0	0	0	0	280	260	113	150	96	156	0	0	388	294
04fbe3e9f2ca27101dde421e8756857f	0	0	0	0	12	110	113	200	82	65	54	261	0	0	0	51	40	20	27	133	100	0	0	0	0	0	0	198	352	169	609	814	124	0	0	0	0	0	0	0	74	31	47	0	0	0	0	674	1646
1a6a41cf7098f64dec9eabce4952a63a	0	0	0	0	0	0	0	0	0	0	0	0	0	0	0	0	0	0	0	0	0	0	0	0	0	0	0	0	0	0	0	0	0	0	0	0	0	0	0	0	0	0	0	0	0	0	0	0	0
adf0a568c9a7124f09f8bd28d3d3f889	0	0	0	0	0	0	128	168	120	64	0	0	0	0	0	1039	623	899	1220	1042	2107	0	0	0	0	0	0	94	76	83	0	245	0	0	0	0	0	0	0	1173	1180	1517	759	811	1070	0	0	37	83
de6127ab3baaae6a915422193c44c058	0	0	0	0	0	0	0	0	0	0	0	0	0	0	0	0	0	0	0	0	0	0	0	0	0	0	0	0	0	0	0	0	0	0	0	0	0	0	0	0	0	0	0	0	0	0	0	0	0
832a1f475b859c78206e50f33398d54a	0	0	0	0	0	0	0	0	0	0	0	0	0	0	0	0	0	0	0	0	0	0	0	0	0	0	0	0	0	0	0	0	0	0	0	0	0	0	0	0	0	0	0	0	0	0	0	0	0
4193def7bc8b367a4219235ec9e0a974	0	0	0	0	0	0	0	0	0	0	0	0	0	0	0	0	0	0	0	0	0	0	0	0	0	0	0	0	0	0	0	0	0	0	0	0	0	0	0	0	0	0	0	0	0	0	0	0	0
ce960624c46f22700bc0a070d89181b8	0	0	0	0	0	0	0	0	0	0	0	0	0	0	0	0	0	0	0	0	0	0	0	0	0	0	0	0	0	0	0	0	0	0	0	0	0	0	0	0	0	0	0	0	0	0	0	0	0
65045ba4d54d6305839f885e8c06ad0f	0	0	0	0	0	0	0	0	0	0	0	0	0	0	0	107	20	27	0	0	47	0	0	0	0	0	0	85	0	14	0	0	0	0	0	0	0	0	8	0	15	0	88	43	31	0	0	14	0
789c8c0dd92ab393e0766d15e021ec79	0	0	0	0	0	0	0	0	0	26	0	0	0	0	0	28	35	47	17	42	105	0	0	0	0	0	0	0	0	290	774	0	0	0	0	0	0	0	0	51	34	79	0	45	0	0	0	0	0
9149670482f51dad4e6dcb2ef5d72444	0	0	0	0	0	0	0	0	0	0	0	0	0	0	0	0	0	0	0	0	0	0	0	0	0	0	0	0	0	0	0	0	0	0	0	0	0	0	0	0	0	0	0	0	0	0	0	0	0
a2b2fe95cc126f3e17d0d9643a8319f3	0	0	0	0	0	0	0	0	0	0	0	0	80	63	29	65	34	0	92	93	149	0	0	0	0	0	0	0	0	0	0	0	0	0	0	0	0	0	0	0	0	0	0	0	0	0	0	0	0
0b2c03385fd17d435938984236adf17b	0	0	0	0	0	0	0	0	0	0	0	0	0	0	0	0	0	0	0	0	0	0	0	0	0	0	0	0	0	0	0	0	0	0	0	0	0	0	0	0	0	0	0	0	0	0	0	0	0
b24e5540d24d6a4ab8bd296cf5fb8791	0	0	0	0	0	0	0	0	0	0	0	0	0	0	0	0	0	0	0	0	0	0	0	0	0	0	0	88	0	0	0	0	0	0	0	0	0	0	0	0	0	0	0	0	0	0	0	0	0
c57b547c4424a1cdbd1d0c7b250d8111	0	0	0	0	0	0	2171	1480	2268	1373	194	2274	0	0	0	0	0	0	0	0	0	0	0	0	0	0	0	0	0	0	0	0	0	0	0	0	0	0	0	93	336	212	23	58	37	0	0	0	0
b0efa58df9a54bd653405243e68b8084	0	0	0	0	0	0	0	0	0	0	0	0	0	0	0	0	0	0	0	0	0	0	0	0	0	0	0	0	0	0	0	0	0	0	0	0	0	0	0	0	0	0	0	0	0	0	78	4281	8495
f4368ee5a10d43ffaa5d032d1d598277	0	0	0	0	0	0	0	0	0	0	0	0	0	0	0	0	0	0	0	0	0	0	0	0	0	0	0	0	0	0	0	0	0	0	0	0	0	0	0	0	0	0	0	0	0	0	0	0	0
48240fd3cc9b4413f25bf781ea6ebb2e	0	0	0	0	0	0	0	0	0	0	0	0	0	0	0	0	0	0	0	0	0	0	0	0	0	0	0	0	0	0	0	0	0	0	0	0	0	0	0	0	0	0	0	0	0	0	0	0	0
96d610147d8e9c7847c88743de14bbd1	0	0	0	0	0	0	0	0	0	0	0	0	0	0	0	0	0	0	0	0	0	0	0	0	0	0	0	49	21	53	2065	514	2176	0	0	0	0	0	0	126	0	0	0	0	0	0	0	262	168
d35140497b6044ca680109c01d3288f5	0	0	0	0	0	0	0	0	0	0	0	0	0	0	0	0	0	0	0	0	0	0	0	0	0	0	0	0	0	0	0	0	0	0	0	0	0	0	0	0	0	0	0	0	0	0	0	32	100
0bb16c35a271195feac94d795f4d1b93	0	0	0	0	0	0	100	0	61	0	0	0	0	0	0	0	0	0	28	0	0	0	0	0	0	0	0	0	44	45	0	0	0	0	0	0	0	0	0	0	0	0	0	0	0	0	0	0	0
466d93efc6f23fcbddce67e8afa0cb61	0	0	0	0	0	0	94	34	203	102	0	8	0	0	0	0	42	0	0	41	80	0	0	0	0	0	0	297	667	341	1041	293	0	0	0	0	0	0	0	0	112	71	19	36	0	0	0	429	248
7d551f5cc70f044ad26d2a558f890d75	0	0	0	0	0	0	0	0	0	0	0	0	0	0	0	0	0	0	0	0	0	0	0	0	0	0	0	0	0	0	0	0	0	0	0	0	0	0	0	0	0	0	0	0	0	0	0	0	0
907ceaca13aa78b154d9e6d9a92eecab	0	14	0	0	0	0	0	69	75	36	48	0	0	0	0	61	0	94	23	146	35	0	0	0	0	0	0	138	269	131	1567	340	132	0	0	0	0	0	0	12	20	171	0	14	33	0	38	337	533
52a9deecd8825bc12be6b7a4bc7401b5	0	0	0	0	0	0	0	0	0	0	0	0	0	0	0	0	0	0	0	0	0	0	0	0	0	0	0	0	0	0	0	0	0	0	0	0	0	0	0	0	0	0	0	0	0	0	0	0	0
73dbc7e0d08b76871f7745e1503f5580	0	0	0	0	0	0	5	0	0	91	15	109	0	0	0	122	50	4	28	21	44	0	0	0	0	0	0	0	0	0	0	123	0	0	0	0	0	0	0	0	0	13	0	0	0	0	0	741	1027
ee0e61de1def64ca175da03105b1612a	0	0	0	0	0	0	0	0	0	0	0	0	0	0	0	0	0	0	0	0	0	0	0	0	0	0	0	0	0	0	0	0	0	0	0	0	0	0	0	0	0	0	0	0	0	0	0	0	0
9ffa5dbfcd428e86b9e24e4ba772b263	0	0	0	0	0	0	0	45	0	0	0	0	0	0	0	161	62	126	41	73	140	0	0	0	0	0	0	0	0	0	0	0	174	0	0	0	0	0	0	69	0	59	0	53	0	0	0	0	0
0eb5c6b689c69c01c2a0f2db630ea7a2	0	0	0	0	0	0	0	0	26	0	0	0	0	0	0	0	0	0	0	0	0	0	0	0	0	0	0	0	0	0	0	0	0	0	0	0	0	0	0	71	27	165	28	290	14	0	0	186	149
83c73d56f3256859b50a06e1f7675621	0	0	0	0	0	0	0	0	0	0	0	0	0	0	0	0	0	0	0	0	0	0	0	0	0	0	0	0	0	0	0	0	0	0	0	0	0	0	0	0	0	0	0	0	0	0	0	69	0
95cc739acc67debaae3644d003be74fd	0	0	0	0	0	0	0	19	31	0	49	18	0	0	0	0	0	23	30	0	34	0	0	0	0	0	0	0	0	0	95	410	660	0	0	0	0	0	0	100	0	0	0	0	7	0	0	345	759
119431cfdce086a5d0dbb82c08f004f7	0	0	0	0	0	0	0	0	0	0	0	0	0	0	0	0	0	0	0	0	0	0	0	0	0	0	0	0	0	0	0	0	0	0	0	0	0	0	0	0	0	0	0	0	0	0	0	0	0
9e0d9f817cbc57b120f84ff50443e03e	0	0	0	0	0	0	0	0	0	0	0	0	0	0	0	691	277	810	1585	450	1084	0	0	0	0	0	0	0	0	0	0	0	0	0	0	0	0	0	0	652	624	356	365	162	672	0	0	181	0
27e5d4c7c0ccd663d4887d51a2485cac	0	0	0	0	0	0	0	0	0	0	0	0	0	0	0	0	0	0	0	0	0	0	0	0	0	0	0	0	0	0	0	0	0	0	0	0	0	0	0	0	0	0	0	0	0	0	0	0	0
77d98856d00c9f815dc2b10a79a5781e	0	0	0	0	0	0	0	0	0	0	0	0	0	0	0	0	0	0	0	0	0	0	0	0	0	0	0	880	548	455	321	194	0	0	0	0	0	0	0	0	96	3	0	0	0	0	0	0	0
abc32a16796a0823d3fd69779bc76362	0	0	0	0	0	0	245	73	191	66	49	0	0	0	0	161	57	170	98	59	130	0	0	0	0	0	0	0	0	0	0	0	0	935	231	0	0	0	57	1277	1263	803	735	676	784	0	0	0	39
0fba0a4b2fedd8cdaba843b9ca9e6bff	0	0	0	0	0	0	0	0	0	0	0	0	0	0	0	0	0	0	0	0	0	0	0	0	0	0	0	0	0	0	0	0	0	0	0	0	0	0	0	0	0	0	0	0	0	0	0	0	0
a6d1463f7c57ef7c2b3413d8ec76ba13	0	0	0	0	0	0	326	174	97	87	23	41	0	0	0	103	85	170	106	47	181	0	0	0	0	0	0	0	0	0	0	0	0	0	0	0	0	0	0	74	185	138	15	85	75	0	0	0	0
2959692e8df33b96927ea481051d8bca	0	0	0	0	0	0	0	0	0	0	0	0	0	0	0	0	0	0	0	0	0	0	0	0	0	0	0	0	0	0	0	0	0	0	0	0	0	0	0	0	0	0	0	0	0	0	0	0	0
9347c42c3487885b31c50a072a647a79	0	0	0	0	0	0	0	0	0	0	0	0	0	0	0	0	0	0	0	0	0	0	0	0	0	0	0	0	0	0	0	0	0	0	0	0	0	0	0	0	0	0	0	0	0	0	0	0	0
31d55545cbe5736aed90b8d2a7f3a92f	0	0	0	0	0	0	0	0	0	0	0	0	0	0	0	0	0	0	0	0	0	0	0	0	0	0	0	0	0	0	0	0	0	0	0	0	0	0	0	0	0	0	0	0	0	204	720	0	0
7f9e3f6776bb3e03b5d7f09b1ee3200e	0	0	0	0	0	0	0	0	53	0	0	0	0	0	0	103	0	27	183	53	83	0	0	15	0	0	8	0	231	502	0	192	0	0	0	0	0	0	0	0	0	22	0	0	0	0	0	36	0
0de32bd7d2b8b262b8ccbc16d6a023c2	0	0	0	0	0	0	0	0	0	0	0	0	0	0	0	0	0	0	0	0	0	0	0	0	0	0	0	0	0	0	0	0	0	0	0	0	0	0	0	0	0	0	0	0	0	0	0	0	0
9e61b96648c467d6722e0d1d63f9eca0	0	0	0	0	0	0	0	0	0	0	0	0	0	0	0	0	0	0	0	0	0	0	0	0	0	0	0	0	0	0	0	0	0	0	0	0	0	0	0	0	0	0	0	0	0	0	0	0	0
a90075583d7bc599591c926435114a1f	0	0	0	0	0	0	0	0	0	0	0	0	0	0	0	0	0	0	0	0	0	0	0	0	0	0	0	0	0	0	0	0	0	0	0	0	0	0	0	0	0	0	0	0	0	0	0	67	16
36591a536eb36eefebad1680cfe365d3	0	0	0	0	0	0	0	0	0	0	0	0	0	0	0	0	0	0	0	0	0	0	0	0	0	0	0	0	0	0	0	0	0	0	0	0	0	0	0	0	0	0	0	0	0	0	0	0	0
1031093633683fd0850588ed3a3806e9	0	0	0	0	0	0	0	0	0	0	0	0	0	0	0	0	0	0	0	0	5	0	0	0	0	0	0	182	43	0	555	649	427	0	0	0	0	0	0	31	25	0	0	0	0	0	0	0	0
cfa533d9dc6a7a0a8b325b1a5673e908	0	0	0	0	0	0	0	0	0	0	0	0	0	0	0	0	0	0	0	0	0	0	0	0	0	0	0	0	0	0	673	0	0	0	0	0	0	0	0	0	0	0	0	0	0	0	0	0	0
f3b678a72c88b1038f0313b97ad67323	14	0	0	0	0	0	108	20	0	20	28	0	0	0	0	10	0	14	0	0	32	0	0	0	0	0	0	0	0	0	0	0	0	0	0	0	0	0	0	0	0	0	0	0	0	34	109	169	769
9516c127a9cfa921cad2ef917c1a1616	0	0	0	0	0	0	0	0	0	0	0	0	0	0	0	0	0	0	0	0	0	0	0	0	0	0	0	75	0	156	47	68	132	0	0	0	0	0	0	8	17	0	0	0	0	0	0	0	6
7393f3d55c3d0c9d86abb78980f50f41	0	0	0	0	0	0	0	0	0	0	0	0	0	0	0	0	0	0	0	0	0	0	0	0	0	0	0	0	0	0	0	0	0	0	0	0	0	0	0	0	0	0	0	0	0	0	0	0	0
a5ae0b170779a6d149f50fa06087ae51	0	0	0	0	0	0	0	0	0	0	0	0	0	0	0	0	0	0	0	0	0	0	0	0	0	0	0	0	0	0	0	0	0	0	0	0	0	0	0	0	0	0	0	0	0	0	0	49	0
01b8d8b8c68fe6473d2529dafb65def3	0	0	0	0	0	0	0	0	0	0	0	0	0	0	0	0	0	0	0	0	0	0	0	0	0	0	0	0	0	59	0	0	0	0	0	0	0	0	0	0	0	11	0	0	0	0	0	0	0
8fb0e288fca05e7dbb789d45ed8dd8b0	0	0	0	0	0	0	0	0	0	0	0	0	0	0	0	0	0	0	0	0	0	0	0	0	0	0	0	0	0	0	0	0	0	0	24	0	0	0	0	0	27	14	0	31	0	0	0	213	0
a1bb61314aa8bf7c16bf73b94db332ec	0	0	0	0	0	0	0	0	0	0	0	0	0	0	0	0	0	9	0	0	0	0	0	0	0	0	0	0	0	0	0	0	0	0	0	0	0	0	0	0	0	0	0	0	0	0	0	0	0
44cd0ca782563953e4ce4df2a7b1b17e	0	0	0	0	0	0	0	0	0	0	0	0	0	0	0	0	0	0	0	0	0	0	0	0	0	0	0	0	0	0	0	0	0	0	0	0	0	0	0	0	0	0	0	0	0	0	0	0	0
c651c2a597bd845767671fdf7b216f84	0	0	0	0	0	0	0	0	0	0	0	0	0	0	0	0	0	0	0	0	0	0	0	0	0	0	0	0	0	0	114	0	0	0	0	0	0	0	0	0	0	0	0	0	0	0	0	0	0
4a4d192c4a68b0efc850021a622fec28	13	0	0	0	0	0	228	151	7	173	84	218	0	0	0	86	0	85	70	13	139	0	0	0	0	0	0	0	0	0	0	0	0	23	11	0	0	0	0	204	326	357	164	38	86	0	0	0	45
1bdfb623005c72d8f6bf5349d54a2f15	0	0	4	0	0	0	122	128	0	56	49	0	0	0	0	0	0	0	0	65	0	0	0	0	0	0	0	0	0	0	0	0	0	0	0	0	0	0	0	0	0	0	0	0	0	0	0	0	164
9a784104df66a7ded833334ac5fdf9cb	0	0	0	0	0	0	0	0	0	0	0	0	0	0	0	0	0	0	0	0	0	0	0	0	0	0	0	0	0	0	0	0	0	0	0	0	0	0	0	0	0	0	0	0	0	0	0	0	0
9878d81634f54b07faa8ba6363a609bb	0	0	0	0	0	0	0	0	0	0	0	0	0	0	0	0	0	0	0	0	0	0	0	0	0	0	0	0	0	0	0	0	0	0	7	0	0	5	10	1220	1795	831	2062	2084	2720	0	0	0	0
6fe0d17ea21640cd2a63cabaac576d24	0	0	0	0	0	0	27	0	25	0	0	0	0	0	0	15	0	0	0	0	0	0	0	0	0	0	0	74	0	0	0	0	0	0	0	0	0	0	0	0	0	0	0	0	0	0	0	0	0
375fb805ca7122d4d7620716448be724	0	0	0	0	0	0	371	211	214	196	48	148	0	0	0	46	0	16	46	18	0	0	0	0	0	0	0	0	247	186	646	0	0	0	0	0	0	0	0	0	59	0	0	17	0	0	0	0	0
dacdb07a669aad4c98d72ee840d7d15e	0	0	0	0	0	0	581	380	1046	265	194	443	0	0	0	0	0	0	0	0	0	0	0	0	0	0	0	0	0	0	0	0	0	0	0	0	0	0	0	0	0	0	0	0	0	0	0	0	0
1b007201263de6f3b0168b4d9a0a14a9	0	0	0	0	0	0	0	3	0	0	0	0	0	0	0	0	27	9	29	0	14	0	0	0	0	0	0	0	0	0	0	0	0	0	0	0	0	0	0	0	0	0	0	0	28	0	0	0	0
de6b7ee29cfb3a40ea969c173c82c620	0	0	0	0	0	0	0	0	0	0	0	0	0	0	0	0	0	0	0	0	0	0	0	0	0	0	0	0	0	27	127	0	0	0	0	0	0	0	0	0	0	0	0	0	0	0	0	22	53
cfc6da62568ffbde5c3024b5676ce4f9	0	0	0	0	0	0	724	191	405	249	224	0	0	0	0	0	0	0	0	0	0	0	0	0	0	0	0	0	0	0	0	0	0	0	0	0	0	0	0	0	0	0	0	0	0	0	0	54	0
c15b098cb143cd3d4e39827bf351cee0	0	0	0	0	0	0	0	0	0	0	0	0	0	0	0	0	0	0	0	0	0	0	0	0	0	0	0	0	0	0	0	0	0	0	0	0	0	0	0	0	0	0	0	0	0	0	0	0	0
aa291f052211f544b239e9231380eac6	0	0	0	0	0	0	0	0	0	0	0	0	0	0	0	0	0	0	0	0	0	0	0	0	0	0	0	0	0	0	0	0	0	293	468	0	0	0	13	0	52	69	0	29	0	6	37	1803	4498
bb31737b25acb27cf92f517a280b3e28	0	0	0	0	0	0	0	0	0	0	0	36	0	0	0	0	0	0	0	0	0	0	0	0	0	0	0	0	0	0	0	0	0	0	0	0	0	0	0	0	0	0	0	0	0	0	0	0	0
47618b00a5c5d3886ccbb1b3f73b1818	0	0	0	0	0	0	148	6	14	0	0	0	0	0	0	177	208	397	106	105	328	0	0	0	0	0	0	577	217	525	1563	418	294	0	0	0	0	0	0	0	241	64	52	71	170	0	0	0	0
f65403a2e6f407e1bc6636f27256703b	0	0	0	0	0	0	89	24	0	102	0	0	0	0	0	0	0	15	0	0	0	0	0	0	0	0	0	0	0	0	0	0	0	0	0	0	0	0	0	0	171	0	0	0	0	0	0	163	349
6bc4da20827f82515293338746bbd339	0	0	0	0	0	0	0	0	0	0	0	0	0	0	0	0	0	0	0	0	0	0	0	0	0	0	0	0	0	0	0	0	0	0	0	0	0	0	0	0	0	0	0	0	0	0	0	0	0
c226d2e97c0636a00be1366b174259d4	0	0	0	0	0	0	0	0	0	0	0	0	0	0	0	59	44	113	89	0	188	0	0	0	0	0	0	388	483	365	1344	676	164	0	0	0	0	0	0	0	65	0	0	21	0	0	0	159	218
c5b1d176e2d8d7617eae253fbbcff7e4	0	0	0	0	0	0	0	0	0	0	0	0	0	0	0	126	56	112	0	0	0	0	0	0	0	0	0	0	0	0	0	0	0	0	0	0	0	0	0	233	218	258	158	150	141	0	0	39	23
9bd1a411e51d3fa4cbb366906b9da52b	0	0	0	0	0	0	0	0	0	0	0	0	0	0	0	0	0	0	0	0	0	0	0	0	0	0	0	0	0	0	0	0	0	0	0	0	0	0	0	0	0	0	0	0	0	0	0	0	0
f9c4e1dbf7a25ba8ac7d53312eeb2c68	0	0	0	0	0	0	0	0	0	0	0	0	0	0	0	0	0	0	0	0	0	0	0	0	0	0	0	0	0	0	0	0	0	0	0	0	0	0	0	0	0	0	0	0	0	0	0	31	512
97db259b9d3c1846c681b957a1fa4b2c	0	0	0	0	0	0	169	0	0	0	0	36	0	0	0	0	0	0	0	0	0	0	0	0	0	0	0	396	0	89	606	0	0	0	0	0	0	0	0	0	53	0	26	0	0	0	0	0	0
8f1e15c3c1af22bd5d39c85981e9fe3c	0	0	0	0	0	0	0	0	0	0	0	0	0	0	0	0	0	0	0	0	0	0	0	0	0	0	0	0	0	0	0	0	0	0	0	0	0	0	0	0	0	0	0	0	0	0	0	0	0
9e819b5ec2e85079d5c8bd7ad090a9b8	0	0	0	0	0	0	0	0	0	0	0	0	0	0	0	0	0	0	0	0	0	0	0	0	0	0	0	0	0	0	0	0	0	0	0	0	0	0	0	0	0	0	0	0	0	0	0	0	0
6a6937bd0455771fb165514281e1a290	0	0	0	0	0	0	0	0	0	0	0	0	0	0	0	0	0	0	0	0	0	0	0	0	0	0	0	0	0	0	0	0	0	0	0	0	0	0	0	0	0	0	0	0	0	0	0	34	0
0bbe9ad7dcb7461ecc7b19d5292b9e83	0	0	0	0	0	0	0	0	0	0	0	0	0	0	6	0	0	0	0	0	102	0	0	0	0	0	0	115	77	0	0	256	0	0	0	0	0	0	0	0	17	0	0	0	0	0	0	0	0
1f1296bcc398732e7971ed0e784e0f0f	0	0	0	0	0	0	0	0	0	0	0	0	0	0	0	0	0	0	0	0	0	0	0	0	0	0	0	0	0	0	0	0	0	0	0	0	0	0	0	0	0	0	0	0	0	0	0	0	66
9bbaced3856e4ca394696c861a89fabf	0	0	0	0	0	0	0	0	0	0	0	0	0	0	0	0	0	0	0	0	0	0	0	0	0	0	0	0	0	0	0	0	0	0	0	0	0	0	0	33	0	0	0	10	0	0	0	0	0
955272b02c38cf4269ab1e7553ec73a9	0	0	0	0	0	0	0	46	0	0	128	0	0	0	0	0	0	0	0	0	0	0	0	0	0	0	0	0	0	0	0	0	43	0	0	0	0	0	0	0	2	3	0	1	0	0	12	98	161
95e34e5934ed3f6290abf4617ab79d84	0	0	0	0	0	0	0	0	0	0	0	0	0	0	0	0	0	0	0	0	0	0	0	0	0	0	0	0	0	0	0	0	0	0	0	0	0	0	0	0	0	0	0	0	0	19	0	403	154
e7ac6ddc6ac109a0dd57d2e641696aee	0	0	0	0	0	0	0	0	0	0	0	0	0	0	0	0	0	0	0	0	0	0	0	0	0	0	0	0	0	0	0	0	0	0	0	0	0	0	0	0	0	0	0	0	0	0	0	25	55
2c1b617497c072e738b6ed699da81aac	0	0	0	0	0	0	0	0	0	0	0	0	0	0	0	0	0	0	0	0	0	0	0	0	0	0	0	0	0	0	0	0	0	0	0	0	0	0	0	0	0	0	0	0	0	0	137	45	0
08b7066ecd15a7dd4fc7cce34f1ef2cc	0	0	0	0	0	0	0	0	0	0	0	0	0	0	0	22	0	0	0	0	0	0	0	0	0	0	0	0	0	0	0	0	0	0	0	0	0	0	0	0	0	0	0	0	0	0	0	31	61
b908229f3c95e35c8afdc90623480e1a	0	0	0	0	0	0	0	0	0	0	0	0	0	0	0	17	0	14	0	0	41	0	0	0	0	0	0	0	0	0	0	0	0	0	0	0	0	0	0	0	0	0	0	0	0	0	0	0	57
1204e9b45992fafcda4f5a411a48bd6b	0	0	0	0	0	0	0	0	0	0	0	0	0	16	5	74	71	105	71	37	7	0	0	0	0	0	0	0	0	0	0	0	0	8	0	0	69	282	1274	870	1062	471	1697	670	2248	22	12	0	0
1f81b8b0fb97047e042a59e0ba877582	0	0	0	0	0	0	0	0	0	0	0	0	0	0	0	0	0	0	0	0	0	0	0	0	0	0	0	0	0	0	0	0	0	0	0	0	0	0	0	0	0	0	0	0	0	0	0	0	0
dd1c325071be349c5d7e4212a5b75b8a	0	0	0	0	0	0	0	0	0	0	339	0	0	0	0	0	0	0	0	0	0	0	0	0	0	0	0	0	0	0	0	0	0	0	0	0	0	0	0	0	0	0	0	0	0	0	0	0	0
0d5616918d7a825b32877bb89315e602	0	0	0	0	0	0	0	0	0	0	0	0	0	0	0	12	15	0	0	0	25	0	0	0	0	0	0	0	0	0	0	0	0	0	0	0	0	0	0	0	0	0	0	0	0	0	0	0	0
100f78dbaed45ef860095842a6a2a156	0	0	0	0	0	0	0	0	0	0	0	0	0	0	0	0	0	0	0	0	0	0	0	0	0	0	0	0	0	0	0	0	0	0	0	0	0	0	0	0	0	0	0	0	0	0	0	0	0
2990dd180d447af075aea0aaf779bfcc	0	0	0	0	0	0	0	0	0	0	0	0	0	0	0	0	0	0	0	0	0	0	0	0	0	0	0	0	0	0	0	0	0	0	0	0	0	0	0	0	0	0	0	0	0	0	0	418	2169
41b279ffc0111f15844c98f890dc6baf	0	0	0	0	0	0	0	0	0	0	0	0	0	0	0	0	0	12	109	0	36	0	0	0	0	0	0	0	0	0	0	0	36	0	0	0	0	0	0	0	0	0	0	0	151	0	0	0	0
de706787acb4925b531d67f857b2bf62	0	0	0	0	0	0	0	0	0	0	0	0	0	0	0	0	0	0	0	0	0	0	0	0	0	0	0	0	0	0	0	0	0	0	0	0	0	0	0	0	0	0	0	0	0	0	0	0	0
46255da5d5b6bf7be6723b4166c6fe7f	0	0	0	0	0	0	0	28	0	0	25	0	0	0	0	0	0	0	0	0	0	0	0	0	0	0	0	0	0	0	0	0	0	0	0	0	0	0	0	0	0	0	0	0	0	27	378	306	935
75111f30f545ac3e82d1871f53e9319f	0	0	0	0	0	0	0	0	0	0	0	0	0	0	0	0	0	0	0	0	0	0	0	0	0	0	0	0	19	0	0	0	0	0	0	0	0	0	0	0	0	0	0	16	0	0	0	0	0
8dd2d20926608ae816ce2758bdb6dd5a	0	0	0	0	0	0	0	0	0	0	0	0	0	0	0	0	0	0	0	0	0	0	0	0	0	0	0	0	0	0	0	0	0	0	0	0	0	0	0	0	0	0	0	0	0	0	0	0	0
d6e10bd253d2e1ff65a02f2ed504bebb	0	0	0	0	0	0	0	0	0	0	0	0	59	71	59	115	70	121	308	140	252	20	7	25	23	17	0	181	678	114	2268	820	882	43	48	12	44	51	562	171	262	156	185	255	361	0	0	97	173
858bc274f3d91204a918771becebe955	0	0	17	54	0	209	551	189	82	39	0	71	0	0	0	20	32	0	0	96	250	0	0	0	0	0	0	297	0	0	0	0	14	0	0	0	0	10	0	0	42	75	97	0	206	0	5	35	0
608a702c713a8f31b188a91fd961bc70	0	0	0	0	0	0	0	0	0	0	0	0	0	0	0	0	0	0	0	0	0	0	0	0	0	0	0	0	0	0	0	0	0	0	0	0	0	0	0	0	0	0	0	0	0	0	0	0	0
1193a53d86092c5a726972609c01a57d	0	0	0	0	0	0	0	0	0	0	0	0	0	0	0	0	0	0	0	0	0	0	0	0	0	0	0	0	0	0	0	0	0	0	0	0	0	0	0	0	0	0	0	0	0	0	0	0	0
4a0c2886dd1a73a4f29dc5507d673b4b	0	0	0	0	0	0	0	0	0	0	0	0	0	0	0	0	0	0	0	0	0	0	0	0	0	0	0	0	0	0	0	0	0	0	0	0	0	0	0	116	0	136	105	36	56	0	0	0	0
732eaba74922d5ea21f481609b579846	0	0	0	0	0	0	0	0	0	0	0	0	0	0	0	0	0	0	0	0	0	0	0	0	0	0	0	0	0	0	0	0	0	0	0	0	0	0	0	0	0	0	0	0	0	0	0	0	0
d967c093cc6d04c77df064c13e611afc	0	0	0	0	0	0	0	0	0	0	0	0	0	0	0	0	0	0	0	0	0	0	0	0	0	0	0	0	0	0	0	0	0	0	0	0	0	0	0	0	0	0	0	0	0	0	0	0	34
e8401607a91ffee757f0989691e1037c	0	0	0	0	0	0	0	0	0	0	0	0	0	0	0	0	0	0	0	0	5	0	0	0	0	6	0	231	328	128	853	387	0	0	0	0	0	7	0	0	20	0	0	0	0	0	0	0	0
38f8b164e39baa2216340054df13e030	0	0	0	226	0	0	0	55	0	0	0	0	0	0	0	0	0	0	0	0	0	0	0	0	0	0	0	0	0	0	0	0	0	29	0	0	0	0	0	0	0	0	0	0	0	0	36	256	68
cb59abc46a8db235d3c593ebfbe925fa	0	0	0	0	0	0	0	0	0	0	0	0	0	0	0	0	0	0	0	0	0	0	0	0	0	0	0	0	0	0	0	0	0	0	0	0	0	0	0	0	0	0	0	0	0	0	0	0	0
b38e59af391cdbdf637843e9386631c0	8	0	22	17	0	0	574	402	116	695	66	615	0	0	0	255	78	311	126	36	213	0	0	0	0	0	0	78	0	0	0	0	0	12	0	0	0	0	0	401	1048	369	309	146	461	0	0	0	0
253b5f494a7759ce84b39479f3f2ad56	0	0	0	0	0	0	0	45	0	0	0	0	0	0	0	0	0	0	0	0	0	0	0	0	0	0	0	0	0	0	0	0	0	0	0	0	0	0	0	0	0	0	0	0	0	0	0	0	0
9556b0db9fa8671a1ffb67fa78c7401b	0	0	0	0	0	0	0	0	0	0	0	0	0	0	0	0	0	0	43	0	10	0	0	0	0	0	0	0	0	0	0	0	0	0	0	0	0	0	0	0	0	0	0	0	0	0	44	170	154
4640ff008e0f9bf33130c0f28119c112	0	0	0	0	0	0	0	0	0	0	0	0	0	0	0	67	0	0	0	0	0	0	0	0	0	0	0	0	0	0	0	0	0	0	0	0	0	0	0	0	0	0	0	12	0	0	0	0	0
6850982cebd828b73646bc52325cb0cb	0	0	0	0	0	0	0	0	0	0	0	0	0	0	0	31	48	26	0	0	40	0	0	0	0	0	0	0	0	0	0	0	0	0	0	0	0	14	17	266	598	494	291	229	325	0	0	0	0
f79470d3b8104921d0f3bd2f2cfcdec0	0	0	0	0	0	0	0	0	0	0	0	0	0	0	0	0	0	0	0	0	0	0	0	0	0	0	0	0	0	0	0	0	0	0	0	0	0	0	0	0	0	0	0	0	0	0	0	0	0
061732922409de3136384419d88eb6e0	0	0	0	0	0	0	0	0	0	0	0	0	0	0	0	0	0	0	0	0	0	0	0	0	0	0	0	0	0	0	0	0	0	0	0	0	0	0	0	0	0	0	0	0	0	0	0	0	0
7009abf15de42d01f0c52dd47f7e27dc	0	0	0	0	0	0	36	0	0	0	0	0	0	0	0	0	13	0	0	0	0	0	0	0	0	0	0	0	135	206	0	71	80	0	0	0	0	0	0	0	0	0	0	0	0	0	0	167	77
e3f928d102e1d8636bb8a7d9f392af60	0	0	0	0	0	0	0	0	0	0	0	0	0	0	0	0	0	0	0	0	0	0	0	0	0	0	0	0	0	0	0	0	0	0	0	0	0	0	0	0	0	0	0	0	0	0	0	0	0
93e1fe960e8c4b8bdea7de67e9ddaccb	0	0	0	0	0	0	0	0	0	0	0	0	0	0	0	0	0	0	0	0	0	0	0	0	0	0	0	0	0	0	0	0	0	0	0	0	0	0	0	0	0	0	0	0	0	0	0	25	198
b1fad5547a129a2d4f47f367405ed16b	0	0	0	0	0	0	0	0	0	0	0	0	0	0	0	0	0	0	81	0	0	0	0	0	0	0	0	0	0	0	0	0	0	0	0	0	0	0	0	0	0	0	0	0	0	0	0	11	0
1b28a83f436662f95027cc442f9f59d4	0	0	0	0	0	0	0	0	0	0	0	0	0	0	0	0	0	0	0	0	0	0	0	0	0	0	0	0	0	0	0	0	0	0	0	0	0	21	0	0	0	0	0	0	0	0	0	0	0
44ad00eb4c697323342830e8a14c6ea4	0	0	0	0	0	0	0	0	0	0	0	0	0	0	0	0	0	0	0	0	0	0	0	0	0	0	0	0	0	0	0	0	0	0	0	0	0	0	0	0	0	0	0	0	0	0	0	0	0
1c3f20708b28c67a1f20b22ce90fb5ab	0	0	0	0	0	0	0	0	0	0	0	0	0	0	0	0	0	0	0	0	0	0	0	0	0	0	0	0	0	0	0	0	0	0	0	0	0	0	0	0	0	0	0	0	0	0	0	30	13
3a360ae0e7b5ae49066d6cadf83cf531	0	0	0	0	0	0	0	0	0	0	0	0	0	0	0	0	0	0	0	0	0	0	0	0	0	0	0	0	0	0	0	0	0	0	0	0	0	0	0	0	0	0	0	0	0	0	0	0	0
ecd6662ebf05b079eca274145b2d89d5	0	0	0	0	0	0	0	0	0	0	0	0	0	0	0	0	0	0	0	0	0	0	0	0	0	0	0	0	0	0	0	0	0	0	0	0	0	0	0	0	0	0	0	0	0	0	0	0	115
dc26d2cc3b57f5f05565cb803f894863	0	0	0	0	0	0	0	0	0	0	0	0	0	0	0	0	0	86	0	50	0	0	0	0	0	0	0	0	0	114	0	0	129	0	0	0	0	0	0	11	0	0	36	0	0	0	0	65	0
42ca1d40a403dab292e955f1f8bea0ae	0	0	0	0	0	0	0	0	0	0	0	0	0	0	0	0	0	0	0	0	0	0	0	0	0	0	0	0	0	0	0	0	0	0	0	0	0	0	0	0	0	0	0	0	0	0	0	0	0
a1802213229257146f4d04da8df918e8	0	0	0	0	0	0	0	0	0	0	0	0	0	0	0	0	0	0	0	0	0	0	0	0	0	0	0	0	0	0	0	0	0	0	0	0	0	0	0	0	0	0	0	0	0	0	0	41	0
53516abb031e7bd6254b637e1f98cc25	0	0	0	0	0	0	0	0	0	0	0	0	0	0	0	0	0	0	0	0	0	0	0	0	0	0	0	0	0	0	0	0	0	0	0	0	0	0	0	0	0	0	0	0	0	0	0	202	269
34c5971e2789543d33237e4b920a734c	0	0	0	0	0	0	0	0	0	0	0	0	0	0	0	0	0	0	0	0	0	0	0	0	0	0	0	0	0	0	0	0	0	0	0	0	0	0	0	138	111	0	45	0	0	0	0	15	0
87f48dc18c8fa7383e1777e8597fd16b	0	0	0	0	0	0	0	0	0	0	0	0	0	0	0	0	0	0	0	0	0	0	0	0	0	0	0	0	0	0	0	0	0	0	0	0	0	0	0	0	0	0	0	0	0	0	0	0	0
4c21e74cfbacd2e3da2c9a7db5cef276	0	0	0	0	0	0	0	0	0	0	0	0	0	0	0	0	0	75	0	0	0	0	0	0	0	0	0	0	0	0	0	0	0	31	18	0	0	0	0	0	0	140	0	124	118	0	0	0	0
18ac02faae7f84b9df1c56f036bc4af0	0	0	0	0	0	0	0	0	0	0	0	0	0	0	0	0	0	0	28	0	0	0	0	0	0	0	0	0	45	0	0	0	0	0	0	0	0	0	0	0	0	0	0	0	0	0	0	0	0
7a0839c874c64058a6e6ff4fbc325c50	0	0	0	0	0	0	0	0	0	0	0	0	0	0	0	0	0	0	0	0	0	0	0	0	0	0	0	0	0	0	0	0	0	0	0	0	0	0	0	0	0	0	0	0	0	0	0	0	0
ea0b66afa37f90d5c6ec9e358fbae9e2	0	0	0	0	0	0	0	0	0	0	0	0	0	0	0	0	0	0	0	0	0	0	0	0	0	0	0	0	0	0	0	0	0	0	0	0	0	0	0	0	0	0	0	0	0	0	0	0	0
9936677e41bb6a39a60cdc9a50a204b8	0	0	0	0	0	0	0	0	0	26	0	0	0	0	0	112	14	72	0	0	0	0	0	0	0	0	0	0	0	0	0	0	0	0	0	0	0	0	0	192	319	381	196	137	0	0	0	0	63
dcc597bcc55de03e6683f55386fcd94e	0	0	0	0	0	0	0	0	0	0	0	0	0	0	0	0	0	0	0	0	0	0	0	0	0	0	0	0	0	0	0	0	0	0	0	0	0	0	0	0	0	0	0	0	0	0	11	157	498
44774ea342350301b2e174d18defa36e	0	0	0	0	0	0	0	0	0	0	0	0	0	0	0	0	0	0	0	0	0	0	0	0	0	0	0	0	0	0	55	0	0	0	0	0	0	0	0	0	0	0	0	0	0	0	0	0	0
318149bcca15e65a26284386ca7f3a83	0	0	0	0	0	0	0	0	0	0	0	0	0	0	0	0	0	0	0	0	0	0	0	0	0	0	0	0	0	0	0	0	0	0	0	0	0	0	0	0	0	0	0	0	0	0	0	0	0
59c50b0b97e1fb4ae7e6e21fde44b18a	0	0	0	0	0	0	0	0	0	0	0	0	0	0	0	0	0	0	0	0	0	0	0	0	0	0	0	0	0	0	0	0	0	0	0	0	0	0	0	0	0	0	0	0	0	0	0	0	0
ad4e9d7a9d57f606c72b6cfd05a88db9	0	0	0	0	0	0	0	0	0	0	0	0	0	0	0	0	0	0	0	0	0	0	0	0	0	0	0	0	0	0	0	0	0	0	0	0	0	0	0	0	0	0	0	0	0	0	0	0	0
59427f6f2e5c9f9580d11b665d8ee332	0	0	0	0	0	0	0	0	0	4	0	0	0	0	0	0	0	0	0	0	0	0	0	0	0	0	0	0	0	0	0	44	0	0	0	0	0	0	0	0	0	0	0	14	0	0	0	0	0
597ec399b6684d63751bf7865ccdfbaf	0	0	4	5	13	0	0	0	0	0	0	0	0	0	0	0	0	0	0	0	0	0	0	0	0	0	0	0	0	0	0	0	0	0	0	0	0	0	0	0	0	0	0	0	0	22	175	734	2795
aca3098e2657035942711f2054746ee5	0	0	0	0	0	0	0	0	0	0	0	0	0	0	0	0	0	0	0	0	0	0	0	0	0	0	0	0	0	0	0	0	0	0	0	0	0	0	0	0	0	0	0	0	0	0	0	0	0
1bf465169d9c0d7dda91f3536affa338	0	0	0	0	0	0	0	0	0	0	0	0	0	0	0	0	0	0	0	0	0	0	0	0	0	0	0	0	0	0	0	0	0	0	0	0	0	0	0	413	768	1200	336	69	136	0	0	0	0
6a267f08c80f9a5cae82d04385e5f47c	0	0	0	0	0	0	0	0	0	0	0	0	0	0	0	0	0	0	0	0	0	0	0	0	0	0	0	0	0	0	0	0	0	0	0	0	0	0	0	0	0	0	0	0	0	0	0	112	210
91f2aa9e65c1323094a5e320c5e0707d	0	0	0	0	0	0	0	0	0	0	0	0	0	0	0	0	0	0	0	0	0	0	0	0	0	0	0	0	0	0	0	0	0	0	0	0	0	0	0	0	0	0	0	0	0	0	0	0	0
cbc1b6d0cdf2b05164e51cbab86de4f7	0	0	0	0	0	0	0	0	0	0	0	0	0	0	0	0	0	0	0	0	0	0	0	0	0	0	0	0	0	0	0	0	0	0	0	0	0	0	0	0	0	0	0	0	0	0	17	0	0
cf00a4e3076f36d4704f5eea0f0fe92a	0	17	0	0	0	0	40	0	0	0	0	0	0	0	0	0	0	0	0	0	0	0	0	0	0	0	0	0	0	0	0	0	0	0	0	0	0	0	0	0	0	42	0	0	16	0	33	109	200
59cceceef4e4dd9dff8256e0d6375ae0	0	0	0	0	0	0	0	0	0	0	0	0	0	0	0	0	0	0	0	0	0	0	0	0	0	0	0	0	0	0	0	0	0	0	0	0	0	0	0	0	0	0	0	0	0	0	0	0	0
3cb24b298b044133afa66316ccc8c0d9	0	0	0	0	0	0	0	0	0	0	0	0	0	0	0	0	0	0	12	0	0	0	0	0	0	0	0	0	0	0	0	6	58	0	0	0	0	0	0	0	0	0	0	0	0	0	0	0	37
d713137dcb7b77085bcad256a48e0b8c	0	0	0	0	0	0	0	49	9	25	15	11	0	0	0	10	17	6	45	10	52	0	0	0	0	0	0	0	0	0	0	0	0	0	0	0	0	0	0	0	0	12	10	19	0	0	0	32	0
04e308082b20be261fe3b621470e4358	0	0	0	0	0	0	0	0	0	0	0	20	0	0	0	0	0	0	0	0	0	0	0	0	0	0	0	0	0	0	0	0	0	0	0	0	0	0	0	0	0	0	0	0	0	0	0	0	0
f84349c6d1a47bc5a90dd9f58918ff11	0	0	0	0	0	0	0	0	0	0	0	0	0	0	0	0	0	0	0	0	0	0	0	0	0	0	0	0	0	0	0	0	0	0	0	0	0	0	0	0	0	0	0	0	0	0	0	96	164
350ed464b9952ce1336b5bf83e8d365d	0	0	0	0	0	0	0	0	0	0	0	0	0	0	0	0	0	0	22	41	0	0	0	0	0	0	0	56	19	0	241	43	139	0	0	0	0	0	0	0	0	0	0	0	0	0	0	0	0
80e8a7059278573867561a637258224a	0	0	0	0	0	0	0	29	100	0	16	0	0	0	0	0	6	0	0	10	0	0	0	0	0	0	0	0	6	0	0	116	105	0	0	0	0	0	0	0	0	0	0	0	10	0	0	0	8
edbd46401c38bbf5f63bec1c1e878ef6	0	0	0	0	0	0	0	0	0	0	0	0	0	0	0	0	0	0	0	0	0	0	0	0	0	0	0	0	0	0	0	0	0	0	0	0	0	0	0	0	0	0	0	0	0	0	0	0	81
f9f366b2e6286c01bb4dfabc05ecfd2a	0	0	0	0	0	0	225	87	25	0	0	0	385	61	0	26	203	141	492	113	1002	0	0	0	0	0	0	0	0	0	0	0	0	0	0	0	14	250	1382	26	0	0	147	0	15	0	0	0	0
3d2224e9c016b65cdce1608c04d4b906	0	0	0	0	0	0	0	0	0	0	0	0	0	0	0	0	0	0	0	0	0	0	0	0	0	0	0	0	0	0	0	0	0	0	0	0	0	0	0	0	0	0	0	0	0	0	23	301	186
804e08520590f6730e6c0cc412e92333	0	0	0	0	0	0	0	0	0	0	0	0	0	0	0	118	83	79	650	85	193	0	0	0	0	0	0	0	0	0	0	0	0	0	0	0	0	0	0	0	26	101	23	20	0	0	0	55	0
98edd47128e60df9439706005036c1c7	0	0	0	0	0	0	0	0	0	0	0	0	0	0	0	0	0	0	0	0	0	0	0	0	0	0	0	0	0	0	0	0	0	0	0	0	0	0	0	0	0	0	0	0	0	0	0	208	0
68bbd6845915d952b1191cbfe5992891	0	11	0	19	0	0	777	797	2478	217	197	333	0	0	0	95	0	0	14	0	14	0	0	0	0	0	0	0	0	0	52	0	0	0	0	0	4	0	0	0	0	0	0	0	0	0	0	0	0
34e964aecb1b984b26710916cdff2aef	0	0	0	0	0	0	0	0	0	0	0	0	0	0	0	0	0	0	0	0	0	0	0	0	0	0	0	0	63	0	320	0	0	0	0	0	0	0	0	0	0	0	0	0	0	0	0	0	0
c5a363a374fc79d5c0eef2c4f5adf7f1	0	0	0	0	0	0	0	26	0	30	75	0	0	0	0	42	0	43	67	0	0	0	0	0	0	0	0	0	0	0	0	0	0	0	0	0	0	0	0	0	0	0	34	0	0	0	0	113	0
8d75329a68ea4ccf93e8e474932ad6e1	0	0	0	0	0	0	0	0	0	0	0	0	0	0	0	0	0	0	0	0	0	0	0	0	0	0	0	0	0	0	0	0	0	0	0	0	0	0	0	0	0	0	0	0	0	0	0	0	143
6fab993f4736fe7aeae4543221fe653d	0	0	0	0	0	0	281	249	86	97	34	430	0	0	0	161	0	122	0	0	42	0	0	0	0	0	0	0	0	0	0	0	0	0	0	0	0	0	0	20	21	19	21	0	30	0	0	113	80
e9981a51fd17f47bed06fff5b96a4e6b	0	0	0	0	0	0	0	0	0	0	0	0	0	0	0	0	0	0	0	0	0	0	0	0	0	0	0	0	0	0	0	0	0	0	0	0	0	0	0	0	0	0	0	0	0	0	0	0	0
5b91eb33519cd30bc6e71fce58f5681f	0	0	0	0	0	0	0	0	0	0	0	0	0	0	0	28	0	0	0	39	48	0	0	0	0	0	0	0	24	0	0	0	0	0	0	0	0	0	0	0	0	0	0	0	0	0	0	0	0
91dc3e70f493ef604da3687e7ce13bd9	0	0	0	0	0	0	0	20	0	0	0	0	0	0	0	0	0	0	0	0	0	0	0	0	0	0	0	0	0	0	0	42	0	0	0	0	0	0	0	0	0	47	0	0	0	0	0	164	119
4930044867d2be0bfa41d26f07b552f8	0	0	0	0	0	0	0	0	0	0	0	0	0	0	0	0	0	0	0	0	0	0	0	0	0	0	0	0	0	0	0	0	0	0	0	0	0	0	0	0	0	0	0	0	0	0	0	0	0
121065d7426fab9180f533b120bd183f	0	0	0	0	0	0	0	0	9	0	0	0	0	0	0	0	0	0	0	0	0	0	0	0	0	0	0	0	0	0	0	0	0	0	0	0	0	0	0	0	0	0	0	0	0	0	0	0	0
4fbea335604bd3e60085e57ddfcad938	0	0	0	0	0	0	0	0	0	0	0	0	0	0	0	0	0	0	0	0	0	0	0	0	0	0	0	0	0	0	0	0	0	0	0	0	0	0	0	0	0	0	0	0	0	0	0	0	0
778a4af376780d2e8bb10350472f7a18	0	19	0	8	0	0	106	68	86	94	55	145	0	0	0	52	20	132	60	0	0	0	0	0	0	0	0	0	0	0	0	0	0	0	176	0	0	0	0	199	308	296	180	373	438	0	0	0	0
d0a0ebcf65c05069da3caea075c1eb9d	0	0	0	0	0	0	0	0	0	0	0	0	0	0	0	0	0	0	0	0	0	0	0	0	0	0	0	0	0	0	0	0	0	0	0	0	0	0	0	0	0	0	0	0	0	0	0	0	0
b51e6dd5c09060f2cebaa1d8b152d0d6	0	0	0	0	0	0	420	445	446	0	323	273	0	0	0	0	0	0	0	0	0	0	0	0	0	0	0	0	0	0	0	0	0	0	0	0	0	0	0	142	97	0	0	0	0	0	0	0	0
7fcffa8fe51fb6c136678bccfd465f04	0	0	0	0	0	0	0	0	0	0	0	0	0	0	0	0	0	0	0	0	0	0	0	0	0	0	0	0	0	0	0	0	0	0	0	0	0	0	0	0	0	0	0	0	0	0	0	0	0
55598b926ad1fb1d09de555ea15971ca	0	0	0	0	0	0	0	0	0	0	0	0	0	0	0	0	0	0	16	0	0	0	0	0	0	0	0	52	23	11	0	68	0	0	0	0	0	0	0	0	7	0	0	0	0	0	0	0	132
b76f2f0d4ad8aafdbeafb57255fc69b5	0	0	0	0	0	0	0	0	0	0	0	0	0	0	0	0	0	74	0	0	113	0	0	0	0	0	0	0	0	0	0	0	0	0	0	0	0	0	0	0	0	0	78	0	75	0	0	0	0
39543e2e9adca620534afff9b6d9f685	0	0	0	0	0	0	32	50	0	44	48	63	0	0	0	0	0	8	0	0	39	0	0	0	0	0	0	15	187	85	195	10	143	8	0	0	0	0	0	145	34	121	95	34	78	0	6	121	189
022f991c80eb65a475d9c044ada1af98	0	0	0	0	0	0	0	0	0	0	0	0	0	0	0	0	0	0	0	0	0	0	0	0	0	0	0	0	0	0	0	0	0	0	0	0	0	0	0	0	0	0	0	0	0	0	0	54	31
767352303a0c07ce1e98ad4f1a323642	0	0	0	0	0	0	407	260	190	269	118	404	0	0	0	0	0	0	0	0	0	0	0	0	0	0	0	0	0	0	0	0	0	0	0	0	0	0	0	23	32	15	32	0	42	0	0	0	0
243c206471b75755cca3ce3ae47a0d4c	0	0	0	0	0	0	0	0	0	0	0	0	0	0	0	0	0	0	0	0	0	0	0	0	0	0	0	0	0	0	0	0	0	0	0	0	0	0	0	0	0	0	0	0	0	0	0	0	0
a253768a97d07b81cfad6d660ee7684a	0	0	0	0	0	0	0	0	0	0	0	0	0	0	0	0	0	0	0	0	0	0	0	0	0	0	0	0	0	0	0	0	0	0	0	0	0	0	0	0	0	0	0	0	0	0	0	37	296
63c0bc868c8e39bd66d3ee95793d4551	0	0	0	0	0	0	0	0	0	0	0	0	0	0	0	0	0	0	0	0	0	0	0	0	0	0	0	0	0	0	0	0	0	0	0	0	0	0	16	0	0	43	29	12	0	0	0	178	134
900f382530030fb377aae939444d7246	0	0	0	0	0	0	0	0	0	0	0	0	0	0	0	0	0	0	0	0	0	0	0	0	0	0	0	0	0	0	193	0	0	0	0	0	0	0	0	0	0	0	0	0	0	0	0	18	0
50b6d60f811a029e5334938e0e182f7f	0	0	0	0	0	0	0	0	0	0	0	0	0	0	0	0	0	0	0	0	0	0	0	0	0	0	0	0	0	0	0	0	0	0	0	0	0	0	0	0	0	0	0	0	0	0	0	0	0
d3641b527c5e8971609030140089787d	0	0	0	0	0	0	0	0	0	0	0	0	0	0	0	0	0	0	0	0	0	0	0	0	0	0	0	0	0	0	0	0	0	0	0	0	0	0	0	0	0	0	0	0	0	0	0	0	0
6ed091bcdba2b0a10da42def4b697e8a	0	0	0	0	0	0	0	0	46	39	0	0	0	0	0	0	0	0	0	0	0	0	0	0	0	0	0	0	0	0	0	0	0	0	0	0	0	0	0	0	0	0	0	0	26	0	0	0	0
47a1903afe8d143464dd44c422e41873	0	0	0	25	0	0	0	0	57	30	0	0	0	0	0	54	0	487	436	144	532	0	0	0	0	0	0	0	0	28	0	0	0	0	0	0	0	0	0	0	0	0	33	39	175	0	0	0	0
c9ef5ab1fdd69d087f94fa5d6f5bd7d1	0	0	0	0	0	0	0	16	26	0	0	0	0	0	0	18	0	0	0	20	0	0	0	0	0	0	0	0	0	0	0	0	0	0	0	0	0	0	0	0	0	34	30	0	0	0	0	0	0
bae88c3199d52d70d411598ae2c6ae20	0	0	0	0	0	0	0	0	0	0	0	0	0	0	0	0	0	0	0	0	0	0	0	0	0	0	0	0	0	0	0	0	0	0	0	0	0	0	0	0	0	0	0	0	0	0	0	0	0
2efa0766ed622197f033116b2b3a6848	0	0	0	0	0	0	0	0	0	20	0	0	0	0	0	9	0	0	0	0	0	0	0	0	0	0	0	0	37	92	311	0	0	0	0	0	0	0	0	0	0	49	0	0	0	0	0	0	0
a40e66f95033e58334e035c91d6418ff	0	0	0	0	0	0	68	65	0	22	0	54	0	0	0	55	25	159	76	0	37	0	0	0	0	0	0	0	383	0	216	292	0	0	0	0	0	0	0	25	0	0	24	16	0	0	0	0	0
34bebb7e91949d9b42a00f3b5aa00ff3	0	0	0	0	0	0	0	0	0	0	0	0	0	0	0	0	0	0	0	0	0	0	0	0	0	0	0	0	0	0	0	0	0	0	0	0	0	0	0	0	0	0	0	0	0	0	0	0	0
0493379f4ecee959105c58871d3b704e	0	0	0	0	0	0	0	0	0	0	0	0	0	0	0	0	0	0	0	0	0	0	0	0	0	0	0	0	0	0	0	0	0	0	0	0	0	0	0	0	0	0	0	0	0	0	0	11	35
c26ea8d51129187dcf92e9371fdf80cf	0	0	0	0	0	0	76	3239	0	0	0	0	0	0	0	0	0	0	0	0	0	0	0	0	0	0	0	0	0	0	0	0	0	0	0	0	0	0	0	0	0	0	0	0	0	0	0	0	0
bc091d4074ace0613967aba67d09f449	0	0	0	0	0	0	0	0	0	0	0	0	0	0	0	0	0	0	0	0	0	0	0	0	0	0	0	0	0	0	0	0	0	0	0	0	0	0	0	0	0	0	0	0	0	0	0	0	0
2e300fc6deea1cf32dd65bd2b075470c	0	0	0	0	0	0	0	0	0	0	0	0	0	0	0	0	0	0	0	0	0	0	0	0	0	0	0	0	0	0	0	0	0	0	0	0	0	0	0	0	0	0	0	0	0	0	0	0	0
9cc48d5a89a0dc67cd37f684206bd635	96	0	172	0	11	0	1289	1862	778	57	679	210	0	0	0	0	0	51	0	0	0	0	0	0	0	0	0	0	0	0	0	0	0	125	0	0	0	34	0	135	261	550	411	239	239	0	0	0	0
7f43d5b7bcd7abd12e2babbc44495ea9	0	0	0	0	0	0	0	0	0	0	0	0	0	0	0	37	12	0	151	51	83	0	0	0	0	0	0	0	0	91	0	0	0	0	0	0	0	0	0	0	0	0	0	0	218	0	0	0	0
30c17019cf0bae7f9796c458154729e2	0	0	0	0	0	0	97	100	179	139	57	64	0	0	0	79	38	77	109	49	107	0	0	0	0	0	0	112	281	205	181	23	86	0	0	0	0	0	0	0	51	21	31	30	21	0	0	0	0
819cdc4641d008eaf180ea7d89e2e72e	0	0	0	0	0	0	0	0	0	0	7	0	0	0	0	0	0	0	0	0	48	0	0	0	0	0	0	0	0	0	0	0	0	0	0	0	0	0	0	0	0	0	0	0	0	0	0	0	0
773d71cc49418d0367f2fccd5e8548ee	0	0	0	0	0	0	0	0	0	0	43	0	0	0	0	0	0	0	0	0	0	0	0	0	0	0	0	0	0	70	0	0	0	0	0	0	0	0	0	0	0	0	0	0	0	0	0	112	77
503d9b8becc424bea1347b71954969b3	0	0	0	0	0	0	0	0	0	0	0	0	0	0	0	0	0	0	0	0	0	0	0	0	0	0	0	0	0	0	0	0	0	0	0	0	0	0	0	0	0	0	0	0	0	0	0	0	0
be9a7ecba2314737e8f4dfcdb0d2c962	0	0	0	0	0	0	0	0	0	0	0	0	0	0	0	0	0	0	0	0	0	0	0	0	0	0	0	0	0	0	0	0	0	0	0	0	0	0	0	0	0	0	0	0	0	0	0	0	0
67c4db09a5d31e83b8af14e14239895e	0	0	0	0	0	0	0	0	0	0	0	0	0	0	0	0	0	0	0	0	0	0	0	0	0	0	0	0	0	0	0	0	0	0	0	0	0	0	0	0	0	0	0	0	0	0	0	36	0
adcf84f49eec2f677d367afc37f07afb	0	0	0	0	0	0	0	0	0	0	0	0	0	0	0	0	0	0	0	0	0	0	0	0	0	0	0	0	0	0	0	0	0	0	0	0	0	0	0	0	0	0	0	0	0	0	0	0	0
8b0a5807a8906ceae3876273d5f5a248	0	0	0	0	0	0	0	0	0	0	0	0	0	0	0	0	0	0	0	0	0	0	0	0	0	0	0	0	0	0	0	0	0	0	0	0	0	0	0	0	0	0	0	0	0	0	0	0	0
810e89366de3633d8174228e1f0425dd	0	0	0	0	0	0	0	0	0	0	0	0	0	0	0	0	0	0	0	0	0	0	0	0	0	0	0	0	0	0	0	0	0	0	0	0	0	0	0	0	0	0	0	0	0	0	0	0	0
36436a7c634af5597a967f97339e39a5	0	0	0	0	0	0	0	0	0	0	0	0	0	0	0	0	0	0	0	0	0	0	0	0	0	0	0	0	0	0	0	0	0	0	0	0	0	0	0	0	0	0	0	0	0	0	0	0	0
3fa290f87604dfcedfbabafb54ee7070	0	0	0	0	0	0	0	0	0	0	0	0	0	0	0	0	0	0	0	0	0	0	0	0	0	0	0	0	0	0	0	0	0	0	0	0	0	0	0	0	0	0	0	0	0	0	0	0	0
440671c4fa12584887926a7a7618c054	0	0	0	0	0	0	0	0	0	0	0	0	0	0	0	0	0	0	0	0	0	0	0	0	0	0	0	0	128	0	0	0	0	0	0	0	0	0	0	0	0	0	0	0	0	0	0	0	0
1c40a7c1b83d2f494e1f88c000fe83cc	0	0	0	0	0	0	0	0	0	0	0	0	0	0	0	0	0	0	0	0	0	0	0	0	0	0	0	0	0	0	0	0	0	0	0	0	0	0	0	0	0	0	0	0	0	0	0	0	41
a0821897134281a2682ba049e67df2e7	0	0	0	0	0	0	0	0	0	0	23	0	0	0	0	0	0	0	0	0	0	0	0	0	0	0	0	0	0	0	0	0	0	0	0	0	0	0	0	0	0	0	0	0	0	0	0	0	0
f0f1217379c6976c29090df3192a12cd	0	0	0	0	0	0	0	0	0	0	0	0	0	0	0	0	0	22	0	0	0	0	0	0	0	0	0	47	160	97	0	270	125	0	0	0	0	0	0	0	7	0	0	0	0	0	0	0	0
4f85b5031708cf3a2b1c6a870fc4bb67	0	0	0	0	0	0	0	0	0	0	0	0	0	0	0	0	0	0	0	0	0	0	0	0	0	0	0	0	0	0	0	0	0	0	0	0	0	0	0	0	0	0	0	0	0	0	0	0	0
300532d439260b73be235757a73a9c6f	0	0	0	0	0	0	0	0	0	0	0	0	0	0	0	0	0	0	0	0	0	0	0	0	0	0	0	0	0	0	0	0	0	0	0	0	0	0	0	0	0	0	0	0	0	0	0	177	43
01f45ed969b4c49eed8a74046a20ac64	0	0	0	0	0	0	0	0	0	0	0	0	0	0	0	0	0	0	0	0	0	0	0	0	0	0	0	0	0	0	0	0	0	0	0	0	0	0	0	0	0	0	0	0	0	0	0	37	68
6994ab2b1fffcf760a5bc8a55f842963	0	0	0	0	0	0	0	0	0	0	0	0	0	0	0	0	0	0	0	0	0	0	0	0	0	0	0	0	0	0	0	0	0	0	0	0	0	0	0	0	0	0	0	0	0	0	0	0	0
16845a7d9d045f2021c64b8b84445619	0	0	0	0	0	0	0	0	0	35	41	0	0	0	0	0	0	0	0	17	90	0	0	0	0	0	0	0	0	0	0	0	0	0	0	0	0	0	0	0	0	0	0	0	0	0	0	0	0
9afce569264959c720f66418e2ab6980	0	0	0	0	0	0	69	15	0	66	0	0	0	0	0	0	0	0	0	0	0	0	0	0	0	0	0	0	0	0	0	0	0	0	0	0	0	0	0	0	16	10	0	0	0	0	0	0	0
d7671be3a40180c8e5dbaa9df54a4dbb	0	0	0	0	0	0	0	0	0	0	0	0	0	0	0	0	0	0	0	0	0	0	0	0	0	0	0	0	0	0	0	0	0	0	0	0	0	0	0	0	0	0	0	0	0	0	199	53	67
aacea2931eba1f16cddb13a4932861f2	0	0	0	0	0	0	0	0	0	0	0	0	0	0	0	0	0	0	0	0	0	0	0	0	0	0	0	0	0	0	0	0	0	0	0	0	0	0	0	0	0	0	0	0	0	0	0	0	0
569534c6ef9699c6fe529773d7302441	250	33	150	21	0	0	433	125	0	8	1477	135	0	0	0	0	8	0	171	42	0	0	0	0	0	0	0	0	0	0	0	0	0	0	0	0	0	0	0	0	0	19	0	63	0	0	0	0	0
28cae6d46ccf77f3f6f4d92ba0fa31f5	0	0	0	0	0	0	0	0	0	0	0	0	0	0	0	0	0	0	0	0	0	0	0	0	0	0	0	0	0	0	0	0	0	0	0	0	0	0	0	0	0	0	0	0	0	0	0	0	0
57b4cfb956e0bb6b045992fbede66d1c	0	0	0	0	0	0	0	0	0	0	0	0	0	0	0	0	0	0	0	0	0	0	0	0	0	0	0	0	0	0	0	0	0	0	0	0	0	0	0	0	0	0	0	0	0	0	0	0	0
b21ed1f05c5e317a4f454848f1598a22	0	0	0	0	0	0	0	0	0	0	0	0	0	0	0	43	0	42	0	0	0	0	0	0	0	0	0	0	0	0	0	0	0	0	0	0	0	4	0	200	142	115	122	44	289	0	0	0	0
d813aad7ea8f98dd6dd912ebfcb2fccf	0	0	0	0	0	0	0	0	0	0	0	0	0	0	0	0	0	0	0	0	0	0	0	0	0	0	0	0	0	0	0	0	0	0	0	0	0	0	0	0	0	0	0	0	0	0	0	0	0
58dba75e132195fc877ab2f6f2f33fee	0	0	0	0	0	0	0	0	0	0	0	0	0	0	0	0	0	0	0	0	0	0	0	0	0	0	0	0	0	0	0	0	0	0	0	0	0	0	0	0	0	0	0	0	0	0	0	0	0
9c657db9e99a67c0140e173ffd0a68df	0	0	0	0	7	0	0	86	241	47	53	31	0	0	0	0	0	0	0	7	0	0	0	0	0	0	0	0	0	0	0	0	0	0	0	0	0	0	0	0	0	0	0	43	0	0	0	133	227
2ff7b1c0ca462108a2bc8eca53ee6790	0	0	0	0	0	0	0	0	0	0	0	0	0	0	0	0	0	0	0	0	0	0	0	0	0	0	0	0	0	0	0	0	0	0	0	0	0	0	0	0	0	0	0	0	0	0	0	0	0
c766e28c8b9f551c0464fc73c5cba8eb	0	0	0	0	0	0	0	0	0	0	0	0	0	0	0	0	0	0	0	0	0	0	0	0	0	0	0	0	0	0	0	0	0	0	0	0	0	0	0	0	0	0	0	0	0	0	11	79	102
1413a5f7b086fe781d605f5ccaca6b61	0	0	0	0	0	0	0	0	0	0	0	0	0	0	0	0	0	0	0	0	0	0	0	0	0	0	0	0	0	0	0	0	0	0	0	0	0	0	0	0	0	0	0	0	0	0	0	0	0
8a30966d9685457ecee4503dde1a1bd4	0	0	0	0	0	0	0	0	0	0	0	0	0	0	0	0	0	0	0	0	0	0	0	0	0	0	0	0	0	0	0	0	0	0	0	0	0	0	0	0	0	0	0	0	0	0	0	0	0
72833f5bbbe4f3af5ee19e4ef09d14c0	0	0	0	0	0	0	0	0	0	18	0	0	0	0	0	0	0	0	0	0	0	0	0	0	0	0	0	0	0	0	0	0	0	0	0	0	0	0	0	0	0	0	0	0	0	0	0	0	0
0c60aad29aa7b1446b00cb1c400839bf	0	0	0	0	0	0	0	0	0	0	0	0	0	0	0	0	0	0	0	0	0	0	0	0	0	0	0	0	0	0	0	0	0	0	0	0	0	0	0	0	0	0	0	0	0	0	0	0	0
be05fe07d9307b5ad25082c125ee05f6	0	0	0	0	0	0	0	0	0	0	0	0	0	0	0	0	0	0	0	0	0	0	0	0	0	0	0	0	0	0	0	0	0	0	0	0	0	0	0	0	0	0	0	0	0	0	0	135	39
539a63b8426fcd6953d40be8b44d3c24	0	0	0	0	0	0	0	0	0	0	0	0	0	0	0	0	0	0	0	0	0	0	0	0	0	0	0	0	0	0	0	0	0	0	0	0	0	0	0	0	0	0	0	0	0	0	0	0	0
14d8a585613f1d662ea71ab518972700	0	0	0	0	0	0	203	10	39	107	16	0	0	0	0	41	0	0	0	0	0	0	0	0	0	0	0	0	0	0	0	0	0	0	0	0	0	0	0	0	0	0	0	0	32	0	0	0	0
9be83f660b7c93607adc009b7f492145	0	0	0	0	0	0	0	0	40	0	0	0	0	0	0	0	0	0	0	0	0	0	0	0	0	0	0	0	0	22	0	53	186	0	0	0	0	0	0	20	0	0	0	0	0	0	0	95	120
9f455d370a56e790cbb0bf98f10d7e53	16	0	11	0	0	0	0	0	0	0	0	0	0	0	0	0	0	0	0	0	0	0	0	0	0	0	0	0	0	361	0	0	0	0	0	0	0	0	0	0	0	0	0	0	0	0	0	0	0
bf3c260fc0404df81472635f886ac788	0	0	0	0	0	0	0	0	0	10	0	0	0	0	0	0	0	0	0	0	0	0	0	0	0	0	0	0	0	0	0	0	0	0	0	0	0	0	0	0	0	0	14	0	0	0	0	0	0
47314dc1f6cdcaf305a0b903e8a6524f	0	0	0	0	0	0	0	0	0	0	0	0	0	0	0	43	0	93	41	0	0	0	0	0	0	0	0	0	0	0	0	99	0	0	0	0	0	0	0	0	0	0	20	0	0	0	9	0	0
24fd502c710cdc78981b0645912c6e67	0	0	0	0	0	0	0	0	0	0	0	0	0	0	0	0	0	0	0	0	0	0	0	0	0	0	0	0	0	0	0	0	0	0	0	0	0	0	0	0	0	26	10	0	0	0	0	0	0
f8290ade61839f4aa88020e3e7b487ec	0	0	0	0	0	0	0	0	0	0	0	0	0	0	0	0	0	0	0	0	0	0	0	0	0	0	0	0	0	0	0	0	0	0	0	0	0	0	0	0	0	0	0	0	0	0	0	0	0
f4fb96039a5f366efa4d3184c7c6c741	0	0	0	0	0	0	0	0	0	0	0	0	0	0	0	0	0	0	0	0	0	0	0	0	0	0	0	0	0	0	0	0	0	0	0	0	0	0	0	0	0	0	0	0	0	0	0	0	0
d074c2c4c1ea4974cb59de465748a3d7	0	0	0	0	0	0	0	0	0	0	0	0	0	0	0	0	0	0	0	0	0	0	0	0	0	0	0	0	0	0	0	0	0	0	0	0	0	0	0	0	0	0	0	0	0	0	0	0	0
951b634e2edfc46513c11362796cf679	0	0	0	0	0	0	0	0	0	0	0	0	0	0	0	0	0	0	0	0	0	0	0	0	0	0	0	0	0	0	0	0	0	0	0	0	0	0	0	0	0	0	0	0	0	0	0	0	103
c2a6ce15a265ca03881fe44c18bc7ddc	0	0	0	0	0	0	0	0	0	0	0	0	0	0	0	0	0	0	0	0	0	0	0	0	0	0	0	0	0	0	0	0	0	0	0	0	0	0	0	0	0	0	0	0	0	0	0	0	0
ac301b500f2a91299ae8e45bf416aadd	0	0	0	0	0	0	36	0	0	0	0	0	0	0	0	0	0	0	0	0	0	0	0	0	0	0	0	0	0	0	0	0	0	0	0	0	0	0	0	0	0	0	0	0	0	0	0	0	0
864954563d8bd7e5cb5af61612b3352d	0	0	0	0	0	0	0	0	0	0	0	0	0	0	0	0	0	0	0	0	0	0	0	0	0	0	0	0	0	0	0	0	0	0	0	0	0	0	0	0	0	0	0	0	0	0	0	0	0
e0205a090b0b7fb1b19af8b2483a3c1a	0	0	0	0	0	0	0	0	0	0	0	0	0	0	0	0	0	0	0	0	0	0	0	0	0	0	0	0	0	0	0	0	0	0	0	0	0	0	0	0	0	0	0	0	0	0	0	43	90
00fb372180a5bb3f23f3422605114bb2	0	424	0	0	116	54	574	170	156	70	0	102	0	0	0	0	0	0	0	0	0	0	0	0	0	0	0	0	0	0	0	0	0	0	0	0	0	0	0	0	0	0	0	0	0	0	0	0	0
ea50fdada28dc4e8afdcfcf288f0d1f1	0	0	0	0	0	0	0	0	0	0	0	0	0	0	0	0	0	0	0	0	0	0	0	0	0	0	0	0	0	0	0	0	0	0	0	0	0	0	0	0	0	0	0	0	0	0	0	0	0
0ccb494518ff26ac70aeaa51b82f8c23	0	0	0	0	0	0	0	153	0	0	0	0	0	0	0	0	0	0	0	0	0	0	0	0	0	0	0	574	68	106	588	0	0	0	0	0	0	0	0	0	86	0	0	0	0	0	0	0	0
d513a094cc8b8c6155ef577283ced971	0	0	0	0	0	0	0	0	0	0	0	0	0	0	0	0	0	0	0	0	0	0	0	0	0	0	0	0	0	104	0	0	0	0	0	0	0	0	0	0	0	0	0	0	0	0	0	0	0
787cc0f75087fbc8213cecac70788f51	0	0	0	0	0	0	0	0	0	0	0	0	0	0	0	0	0	0	0	0	0	0	0	0	0	0	0	0	0	0	0	0	0	0	0	0	0	0	0	0	0	0	0	0	0	0	0	0	0
6641caffeca7817f071b3393369a6238	0	0	0	0	0	0	0	0	0	0	0	0	0	0	0	0	0	0	0	0	0	0	0	0	0	0	0	0	0	0	0	0	0	0	0	0	0	0	0	0	0	0	0	0	0	0	0	41	0
dbde7e4b08debe2bfe194d25522535d9	0	0	0	0	0	0	0	0	0	0	0	0	0	0	0	0	0	0	0	0	0	0	0	0	0	0	0	0	0	0	0	0	0	0	0	0	0	0	0	0	0	0	0	0	0	0	0	0	0
35362c8e07613d7393280c6d5e2eb729	0	0	0	0	0	0	0	0	0	0	0	0	0	0	0	0	0	0	0	0	0	0	0	0	0	0	0	0	0	0	0	0	0	0	0	0	0	0	0	0	0	0	0	0	0	0	0	0	0
f516f7caf91433af25a99622f803d720	0	0	0	0	0	0	0	0	0	0	0	0	0	0	0	0	0	0	0	0	0	0	0	0	0	0	0	0	0	0	0	0	0	0	0	0	0	0	0	0	0	0	0	0	0	0	0	0	0
92631e10e72ffc1ed095afd2f4184f94	0	0	0	0	0	0	0	0	0	0	0	0	0	0	0	0	0	0	0	0	0	0	0	0	0	0	0	0	0	0	0	0	0	0	0	0	0	0	0	0	0	0	0	0	0	0	0	0	72
92128e59e14e68747cbfe63681709234	2495	6536	716	2003	1081	6855	0	125	195	55	0	340	24	32	78	0	0	18	310	0	0	4	0	0	35	0	0	0	0	0	0	0	0	18587	27677	1226	24	998	1848	281	0	0	0	0	0	0	0	0	0
b8c30fd24b06378602d8c45d23740ac2	0	0	0	0	0	0	0	0	0	0	0	0	0	0	0	0	0	0	0	0	0	0	0	0	0	0	0	0	0	0	0	0	0	0	0	0	0	0	0	0	0	0	0	0	0	0	0	0	0
a243791eb174fa57b6036f0e7f4ced41	0	0	0	0	0	0	0	0	0	0	0	0	0	0	0	0	0	0	0	0	37	0	0	0	0	0	0	0	0	0	0	0	0	0	135	0	0	0	0	0	0	0	0	0	0	0	0	0	11
2a41d4e0814b6844538613defa0286fe	0	0	0	0	0	0	0	0	0	0	0	0	0	0	0	0	0	0	0	0	0	0	0	0	0	0	0	0	77	0	0	0	0	0	0	0	0	0	0	0	0	0	0	0	0	0	0	0	24
dcb377b7e55d2fa313a3e83ed6e77f3d	0	0	0	0	0	0	123	91	21	55	38	86	0	0	0	0	0	0	0	0	0	0	0	0	0	0	0	355	136	104	444	121	0	0	0	0	0	0	0	0	89	0	0	0	0	0	0	0	0
0489ff482b8335f838da5e55414bac9a	0	0	0	0	0	0	0	0	0	0	0	0	0	0	0	0	0	0	0	0	0	0	0	0	0	0	0	0	0	0	0	0	0	0	0	0	0	0	0	0	0	0	0	0	0	0	0	0	0
b5717b17562479c5b75f54e460ff63c2	0	0	0	0	0	6	336	199	237	256	72	387	0	0	0	33	11	35	29	0	0	0	0	0	0	0	0	0	0	0	0	0	0	0	0	0	0	0	0	100	82	155	55	6	113	0	0	0	0
8ee2baebd4cb1dcdfdaafcc754098031	0	0	0	0	0	0	0	0	0	0	0	0	0	0	0	0	0	0	0	0	0	0	0	0	0	0	0	0	0	0	0	0	0	0	0	0	0	0	0	0	0	0	0	0	0	0	0	0	185
3b0bf70a5c116eca5f0c01036d7bdd4d	0	0	0	0	0	0	0	0	0	0	0	0	0	0	0	0	0	0	0	0	0	0	0	0	0	0	0	0	0	0	0	0	0	0	0	0	0	0	0	0	0	0	0	0	0	0	0	0	0
0710118dcbe548589ae3d1cbabde85d4	0	0	0	0	0	0	0	0	0	0	0	0	0	0	0	0	0	0	0	0	0	0	0	0	0	0	0	0	0	0	0	0	0	0	0	0	0	0	0	0	0	0	0	0	0	0	0	0	0
cfc6fe7f28d8209dea2474a6db0417dc	0	0	0	0	0	0	0	0	0	0	0	0	0	0	0	0	0	0	0	0	0	0	0	0	0	0	0	0	0	0	0	0	0	0	0	0	0	0	0	0	0	0	0	0	0	0	0	0	0
db68f14673ffc2cd01bb22c65162e3e3	0	0	0	0	0	0	0	0	0	0	0	0	0	0	0	0	0	0	0	0	0	0	0	0	0	0	0	0	0	0	0	0	0	0	0	0	0	0	0	0	0	0	0	0	0	0	0	30	63
eac75a363ef14d5e05d1db326d89f481	0	0	0	0	0	0	0	0	0	0	0	0	0	0	0	0	0	0	0	0	0	0	0	0	0	0	0	0	0	0	0	0	0	0	0	0	0	0	0	0	0	0	0	0	0	0	0	0	0
e236e79444763463947a3f132ee306af	0	0	0	0	0	0	9830	5562	7371	8172	3536	10055	0	0	0	0	0	0	0	0	0	0	0	0	0	0	0	0	0	0	0	0	0	0	0	0	0	0	0	0	0	0	0	0	0	0	0	0	0
e9ae1e08a08da67bf6177720b943b27e	0	0	0	5	0	0	11	0	0	20	0	0	0	0	0	0	0	52	0	0	0	0	0	0	0	0	0	0	0	47	0	0	165	0	0	0	0	0	0	50	0	60	130	27	72	0	11	17	40
86fc74e20632282fd5d472be5ab90b45	0	0	0	0	0	0	0	0	0	0	0	0	0	0	0	0	0	0	0	0	0	0	0	0	0	0	0	0	0	0	0	0	0	0	0	0	0	0	0	0	0	0	0	0	0	0	0	0	0
c0b6d3d09e7983692d0d07805cd4dc27	0	0	0	0	0	0	0	0	0	0	0	0	0	0	0	0	0	0	0	0	0	0	0	0	0	0	0	0	0	0	0	0	0	0	0	0	0	0	0	0	0	0	0	0	0	0	0	0	0
eac24fdf4f3fc69bb48f287d4cb000eb	0	0	0	0	0	0	0	0	0	0	0	0	0	0	0	0	0	0	0	0	0	0	0	0	0	0	0	94	0	35	0	0	0	0	0	0	0	0	0	0	9	0	0	0	0	0	0	50	99
db2ae54617a41f25192910709e2d2196	0	0	0	0	0	0	0	0	0	0	0	0	0	0	0	0	0	0	0	0	0	0	0	0	0	0	0	0	49	24	0	0	0	0	0	0	0	0	0	0	0	0	0	0	0	0	0	0	0
c41d58bbd222648d502721d973adbede	0	0	0	0	0	0	0	0	0	0	95	0	0	0	0	0	0	0	0	0	0	0	0	0	0	0	0	0	0	0	0	0	0	0	0	0	0	0	0	0	0	0	0	0	0	0	0	0	0
2bb298ffb7906eef736dc475853f084c	0	0	0	0	0	0	0	12	0	0	0	0	0	0	0	0	13	0	281	33	0	0	0	0	0	0	0	284	0	90	0	0	0	0	0	0	0	0	0	0	38	0	0	0	0	0	0	7	0
1ac7f3fcd9968d2b659ee1a19b3c05e2	0	0	0	0	0	0	0	0	63	0	35	0	0	0	0	0	0	0	98	0	60	0	0	0	0	0	0	92	0	0	178	0	0	0	0	0	0	0	0	0	81	0	0	0	58	0	0	0	0
b28830035373d0df8c353f5e7450731a	0	0	0	0	0	0	0	0	0	0	27	0	0	0	0	0	0	0	87	0	50	0	0	0	0	0	0	272	296	330	0	0	0	0	0	0	0	0	0	0	0	0	0	0	85	0	0	0	34
43fc0a46ff724cc3b62a03da6192cf12	0	0	0	0	0	0	0	0	0	0	0	0	0	0	0	0	0	0	0	0	0	0	0	0	0	0	0	0	0	0	0	0	0	0	0	0	0	0	0	0	0	0	0	0	0	0	0	29	0
65961a80c0fe43b640dbebcfdfea986a	0	0	0	0	0	0	0	0	0	0	0	0	0	0	0	0	0	0	0	0	0	0	0	0	0	0	0	0	0	0	0	0	0	0	0	0	0	0	0	0	0	0	0	0	0	0	0	0	0
934d21e1e2286077adfcb9df822e3281	0	0	0	0	0	0	0	0	0	0	0	0	0	0	0	0	0	0	0	0	0	0	0	0	0	0	0	0	0	0	0	0	0	0	0	0	0	0	0	0	0	0	0	0	0	0	0	0	0
b80caccb987364a0b040924ef3350342	0	0	0	0	0	0	0	0	0	0	0	0	0	0	0	0	0	0	0	0	0	0	0	0	0	0	0	0	0	0	0	0	0	0	0	0	0	0	0	0	0	0	0	0	0	0	0	13	268
9490615cc9194b7b4c3f894bbf8f8f56	624	149	217	620	432	1464	60	24	0	0	0	24	88	1504	42	2211	556	1673	3640	3278	1958	0	0	20	13	0	0	5045	1345	3514	780	122	301	652	4161	0	48	740	1809	865	1651	423	234	366	763	0	14	0	114
ec3e017ac38cba0641319f0270924a24	0	0	0	0	0	0	0	0	0	0	0	0	0	0	0	0	0	0	0	0	0	0	0	0	0	0	0	0	0	0	0	0	0	0	0	0	0	0	0	0	0	0	0	0	0	0	0	0	0
a9241accf15c000ae87f2a0b32956f7b	0	0	0	0	0	0	0	0	0	0	0	0	0	0	0	0	0	12	0	0	0	0	0	0	0	0	0	0	0	0	0	0	0	0	0	0	0	0	0	0	0	0	0	0	0	0	0	0	0
0ce83bd0604278f296b05cf54f4cdb60	0	0	0	0	0	0	0	0	0	0	0	0	0	0	0	0	0	0	0	0	0	0	0	0	0	0	0	0	0	0	0	0	0	0	0	0	0	0	0	0	0	0	0	0	0	0	0	137	0
c0a5bf968ac749816970991d304b93a1	0	0	0	0	0	0	26	36	0	0	0	18	0	0	0	0	0	0	0	0	20	0	0	0	0	0	0	0	0	0	0	0	0	0	0	0	0	0	0	20	0	0	16	0	19	0	0	39	132
6637933a74606308925e8a5fbd32dfb9	0	0	0	0	0	0	0	0	0	0	0	0	0	0	0	0	0	0	0	0	8	0	0	0	0	0	0	0	0	0	0	0	0	0	0	0	0	0	0	0	0	0	0	0	0	0	0	0	0
0fae433e16993ff22a49287d904d6ec1	0	0	0	0	0	0	0	0	0	0	0	0	0	0	0	0	0	0	0	0	0	0	0	0	0	0	0	0	0	0	0	0	0	0	0	0	0	0	0	0	0	0	0	0	0	0	0	16	0
aebbdea9f2ef75b8d877f999528f1cc5	0	0	0	0	0	0	0	0	0	0	0	0	0	0	0	0	0	0	0	0	0	0	0	0	0	0	0	0	0	0	0	0	0	0	0	0	0	0	0	0	0	0	0	0	0	0	0	0	0
0473fa5e8b7c1fae72a5d7bd5f684cf1	0	0	0	0	0	0	0	0	0	0	0	0	0	0	0	0	0	0	0	0	0	0	0	0	0	0	0	0	0	0	0	0	0	0	0	0	0	0	0	0	0	0	0	0	0	0	0	96	0
b4c41d75cd9cda965000f6b9ec38c59b	0	0	0	0	0	0	0	0	0	0	0	0	0	0	0	0	0	0	0	0	0	0	0	0	0	0	0	0	0	0	0	0	0	0	0	0	0	0	0	0	0	0	0	0	0	0	0	0	0
d678cbd78fb8092bae2d27d2a6b352db	0	0	0	0	0	0	0	0	0	0	0	0	0	0	0	0	0	0	0	0	0	0	0	0	0	0	0	0	0	0	0	0	0	0	0	0	0	0	0	0	0	0	0	0	0	0	0	602	1783
26154030f52f938a9719fe42776c802e	0	0	0	0	0	0	0	0	0	0	0	0	0	0	0	0	0	0	0	0	0	0	0	0	0	0	0	0	0	0	0	0	0	0	0	0	0	0	0	0	0	0	0	0	0	0	0	0	0
9b056ec542345ca4ca824083b9e15d00	0	0	0	0	0	0	0	0	0	0	0	0	0	0	0	0	0	0	16	0	0	0	0	0	0	0	0	0	0	0	0	0	0	0	0	0	0	0	0	0	0	0	0	0	0	0	0	0	0
229052be774ef80e242dedee84a6b4c8	0	0	0	0	0	0	0	0	0	0	0	0	0	0	0	0	0	0	0	0	0	0	0	0	0	0	0	0	0	0	0	0	0	0	0	0	0	0	0	0	0	0	0	0	0	0	0	0	0
552e79987f038b99cb12805d2b69b11f	0	0	0	0	0	0	0	0	0	0	0	0	0	0	0	0	0	0	0	0	0	0	0	0	0	0	0	0	0	0	0	0	0	0	0	0	0	0	0	0	0	0	0	0	0	0	0	0	0
173aaa3e483d5c1c06f36b0ab43f50e5	0	0	0	0	0	0	0	0	0	0	0	4	0	0	0	20	0	0	33	0	0	0	0	0	0	0	0	0	0	0	0	0	0	0	0	0	0	0	0	0	0	0	0	0	0	0	0	0	0
a6d888b976b4b7cf6106fb4ecce72eaa	0	0	0	0	0	0	0	0	0	0	0	0	0	0	0	0	0	0	0	0	0	0	0	0	0	0	0	0	0	0	0	0	0	0	0	0	0	0	0	0	0	0	0	0	0	0	0	0	0
8c0037d5fea8901945a36006c6b51298	0	0	0	0	0	0	0	0	0	0	0	0	0	0	0	0	0	0	0	0	0	0	0	0	0	0	0	0	0	0	0	0	0	0	0	0	0	0	0	0	0	0	0	0	0	0	0	25	126
0aa539e859366898e52d766b2ac17052	0	0	0	0	0	0	0	0	0	0	0	0	0	0	0	0	0	0	0	0	0	0	0	0	0	0	0	0	0	0	0	0	0	0	0	0	0	0	0	0	0	0	0	0	0	0	0	345	385
03899b19c3a771abd444b75e2b450c5b	0	0	0	0	0	0	0	0	0	0	0	0	0	0	0	0	0	0	0	0	0	0	0	0	0	0	0	0	0	0	0	0	0	0	0	0	0	0	0	0	0	0	0	0	0	0	0	0	0
912f9361b9f0409e2a216814d3339647	0	0	0	0	0	0	0	0	0	0	0	0	0	0	0	0	0	0	53	0	0	0	0	0	0	0	0	0	0	0	0	0	0	0	0	0	0	0	0	0	0	0	0	0	0	0	0	0	0
36c987c7ad356dfb60826ab6e0dd1012	183	45	50	33	29	39	58	36	199	0	52	168	0	0	0	9	0	0	0	0	115	0	0	0	0	0	0	0	0	0	0	0	0	0	0	0	0	0	7	0	0	47	0	16	29	0	0	0	0
00960326eb2d14bb414b775f046ade11	0	0	0	0	0	0	0	0	0	0	0	0	0	0	0	0	0	12	0	0	0	0	0	0	0	0	0	0	0	0	0	0	0	0	0	0	0	0	0	0	0	0	0	1	0	0	0	0	0
659653f19ff38d462cdf805c9825d2a6	0	0	0	0	0	0	0	0	0	0	0	0	0	0	0	0	0	0	0	0	0	0	0	0	0	0	0	0	0	0	0	0	0	0	0	0	0	0	0	55	0	0	0	44	0	0	0	0	0
3fc58e6658f2ced048da5c1ce83d7b70	0	0	0	0	0	0	0	25	0	0	0	0	0	0	0	78	0	0	49	0	0	0	0	0	0	0	0	0	0	0	1346	0	803	0	0	0	56	174	92	51	0	0	22	0	0	0	0	317	1026
aa6343cda667e07719ad065a17c40a11	0	0	0	0	0	0	0	0	0	0	0	0	0	0	0	0	0	0	0	0	0	0	0	0	0	0	0	0	0	0	0	0	0	0	0	0	0	0	0	0	0	0	0	0	0	0	0	92	158
5f9cda9bf5c55fba05c8c5236130b270	0	0	0	0	0	0	0	0	0	0	0	0	0	0	0	0	0	0	0	0	0	0	0	0	0	0	0	0	0	0	0	0	0	0	0	0	0	0	0	0	0	0	0	0	0	0	0	0	0
e6541d8b6641805ef853688344e3a697	0	0	0	0	0	0	0	0	0	0	0	0	0	0	0	0	0	0	0	0	0	0	0	0	0	0	0	0	0	0	0	0	0	0	0	0	0	0	0	0	0	0	0	0	0	0	0	0	0
d6cc908bc4047ebd98aae9dde003533e	0	0	0	19	0	0	12	47	0	0	0	0	0	0	0	0	0	14	0	0	0	0	0	0	0	0	0	0	0	0	0	0	0	0	0	0	0	0	0	0	0	0	0	0	0	0	0	0	91
6876d7e33fabdd1f774448e70897a728	0	0	0	0	0	0	0	0	0	0	0	0	0	0	0	0	0	0	0	0	0	0	0	0	0	0	0	135	0	0	0	0	0	0	0	0	0	0	0	0	12	0	0	0	0	0	0	0	0
f7d193cb7feab74fc07a4cd943e3d8fc	0	0	0	0	0	0	0	0	0	0	0	0	0	0	0	0	0	0	0	0	10	0	0	0	0	0	0	0	0	0	294	57	0	0	0	0	0	0	0	0	0	0	0	0	0	0	0	0	0
cca950ac93919086650341b0a82ea619	0	0	0	0	0	0	0	0	0	0	0	0	0	0	0	0	0	0	0	0	0	0	0	0	0	0	0	0	0	0	0	0	0	0	0	0	0	0	0	0	0	0	0	0	0	0	0	73	0
f56eb9a395f9532e0730b62c93737149	0	0	0	0	0	0	0	0	0	0	0	0	0	0	0	0	0	0	0	0	0	0	0	0	0	0	0	0	0	0	0	0	0	0	0	0	0	0	0	0	0	0	0	0	0	0	0	0	0
147bdcd21612fb60e2ef224438a0500f	0	0	0	0	0	0	0	0	0	0	0	0	0	0	0	0	0	0	0	0	0	0	0	0	0	0	0	0	0	0	0	0	0	0	0	0	0	0	0	0	0	0	0	0	0	0	0	49	14
3be6b5fe40ff842d383226a7c6373654	0	0	0	0	0	0	0	0	0	0	0	0	0	0	0	0	0	0	0	0	0	0	0	0	0	0	0	0	0	0	0	0	0	0	0	0	0	0	0	0	0	0	0	0	0	0	38	0	433
e58a64010d630d3484cdd399b1bba101	0	0	0	0	0	0	0	0	0	0	0	0	0	0	0	0	0	0	0	0	0	0	0	0	0	0	0	0	0	0	0	0	0	0	0	0	0	0	0	0	0	0	0	0	0	0	0	0	0
baf4af85fef52224da53a27c89cbbaf1	0	0	0	0	0	0	0	0	0	0	0	0	0	0	0	0	0	0	0	0	0	0	0	0	0	0	0	0	0	0	0	0	0	0	0	0	0	0	0	0	0	0	0	0	0	0	0	0	0
061d31facf0ff1bd9afc5c561292a778	0	0	0	0	0	0	0	0	0	0	0	0	0	0	0	0	0	0	0	0	0	0	0	0	0	0	0	0	0	0	0	0	0	0	0	0	0	0	0	0	0	0	0	0	0	0	0	0	0
d263798a90166765272b2b457b0b4d28	0	0	0	0	0	0	41	18	0	0	0	0	0	0	0	12	0	0	0	0	0	0	0	0	0	0	0	0	0	0	0	0	0	0	0	0	0	0	0	0	0	0	0	0	0	0	0	0	0
5853f7cd468bb10b45a6eea603b977bc	0	0	0	0	0	0	0	0	0	0	0	0	0	0	0	0	0	0	0	0	0	0	0	0	0	0	0	0	0	0	0	0	0	0	0	0	0	0	0	0	0	0	0	0	0	0	0	0	0
e7b7f962fd47123f92162c2b6fa7ff60	0	0	0	0	0	0	0	0	0	0	0	0	0	0	0	0	0	0	0	0	0	0	0	0	0	0	0	0	0	0	0	0	0	0	0	0	0	0	0	0	0	0	0	0	0	0	0	0	0
5d5dec851b97e3f97865822f932ba9ba	0	0	0	0	0	0	0	0	0	0	0	0	0	0	0	0	0	0	0	0	0	0	0	0	0	0	0	0	0	0	0	0	0	0	0	0	0	0	0	0	0	0	0	0	0	0	0	0	0
757b16df49d7e8af77391bd7ae3b5c1d	0	0	0	0	0	0	0	0	0	0	0	0	0	0	0	0	0	0	0	0	0	0	0	0	0	0	0	0	0	9	0	0	0	0	0	0	0	0	0	0	0	0	0	0	0	0	0	88	131
3f738f38e199f71b9235f201c0d73fb3	0	0	0	0	0	0	0	0	0	0	0	0	0	0	0	0	0	0	0	0	0	0	0	0	0	0	0	0	0	0	0	0	0	0	0	0	0	0	0	0	0	0	0	0	0	0	0	0	14
baeacc100eb4676fa490a458247659e2	0	0	0	0	0	0	0	0	0	0	0	0	0	0	0	0	0	0	0	0	0	0	0	0	0	0	0	0	0	0	0	0	0	0	0	0	0	0	0	0	0	0	0	0	0	0	0	0	0
c8024d387d888a1d7389db4a8cceff3c	0	0	0	0	0	0	0	0	0	0	0	0	0	0	0	0	0	0	0	0	0	0	0	0	0	0	0	0	0	0	0	0	0	0	0	0	0	0	0	0	0	0	0	0	0	0	0	0	0
ecefff55aa438a48a49ae3fee3494741	19	0	0	0	0	0	2539	1616	1356	0	395	20	0	0	0	0	0	0	0	0	0	0	0	0	0	0	0	0	0	0	0	0	0	0	0	0	0	0	0	0	0	0	0	0	0	0	0	0	0
060f51d9e634832d2a0737f1f6dd39a0	16	0	0	0	0	0	27	75	70	34	24	0	0	0	0	0	0	0	0	0	0	0	0	0	0	0	0	0	0	0	0	0	0	0	0	0	0	0	0	0	0	0	0	0	0	0	0	0	0
02a72c912072a9e72ceaf76727189f18	0	0	0	0	0	0	0	0	0	0	0	0	0	0	0	0	0	0	0	0	0	0	0	0	0	0	0	0	0	0	0	0	0	0	0	0	0	0	0	0	0	0	0	0	0	0	0	0	0
4f31a6abc45d17938912c7eeec1f3fff	0	0	0	0	0	0	0	0	0	0	0	0	0	0	0	0	0	0	0	0	0	0	0	0	0	0	0	0	0	0	0	0	0	0	0	0	0	0	0	0	0	0	0	0	0	0	0	0	0
f0477d743aed88afed133df665514e09	0	0	0	0	0	0	0	0	0	0	55	0	0	0	0	80	43	105	0	0	108	0	0	0	0	0	0	0	0	0	0	0	0	0	0	0	0	0	0	0	0	0	0	0	98	0	0	15	0
d97916fbba8d8a19a1088d9b0778b4ce	0	0	0	0	0	0	0	0	0	0	0	0	0	0	0	0	0	0	0	0	0	0	0	0	0	0	0	0	0	0	0	0	0	0	0	0	0	0	0	0	0	0	0	0	0	0	0	28	144
ec1ecfa39e56989368e116ef364b8650	0	0	0	0	0	0	0	0	0	0	0	0	0	0	12	816	497	1669	229	86	823	0	0	0	0	0	0	141	900	587	1495	0	367	0	0	0	0	0	0	228	55	171	119	172	243	0	0	0	0
13e719c0ed6ac3db3d13a4f3e9df5209	0	0	0	0	0	0	0	0	83	0	0	0	0	0	0	0	0	260	0	0	77	0	0	0	0	0	0	0	0	0	0	0	0	0	0	0	0	0	15	0	0	1397	938	799	1826	0	0	0	0
bd1f6b6b1061d42916e665414122c78e	0	0	0	0	0	0	0	0	0	0	0	0	0	0	0	0	0	8	0	0	0	0	0	0	0	0	0	0	0	0	0	0	0	0	0	0	0	0	0	0	0	0	0	0	0	0	0	0	0
0f641e49c3d7f3ad4abe18b5f1f9aac2	0	0	0	0	0	0	0	0	0	0	0	0	0	0	0	13	21	19	0	18	20	0	0	0	0	0	0	0	0	0	0	0	0	0	0	0	0	0	0	0	0	0	0	0	0	9	0	0	0
da95390d8d116f5e70c424b0b275f72c	0	0	0	0	0	0	69	0	42	0	0	0	0	0	0	0	0	0	0	0	0	0	0	0	0	0	0	0	0	0	0	0	0	0	0	0	0	0	0	0	0	79	111	85	116	0	0	0	0
b939ec240f3747f5646c7140ba1fc904	0	0	0	0	0	0	127	137	96	56	0	175	0	0	0	0	0	0	0	0	0	0	0	0	0	0	0	0	0	0	0	0	0	32	0	0	0	0	0	202	84	135	107	128	435	0	0	0	0
a681781a3dff4e4ff33c4f7526ab2d06	0	0	0	0	0	0	0	0	0	0	0	0	0	0	0	0	0	0	0	0	0	0	0	0	0	0	0	0	0	0	0	0	0	0	0	0	0	0	0	0	0	0	0	0	0	0	0	0	0
25d4e067c7f6895104e30578c75f7837	0	0	0	0	0	0	0	0	0	0	0	0	0	0	0	0	0	0	0	0	0	0	0	0	0	0	0	0	0	0	0	0	0	0	0	0	0	0	0	0	0	0	19	11	0	0	0	0	0
b24aa56fa7e31b0c019a52355d1c394b	0	0	0	0	0	0	43	0	0	0	27	0	0	0	0	0	0	0	52	0	0	0	0	0	0	0	0	0	0	0	0	0	0	0	0	0	0	0	0	0	0	0	0	0	0	0	0	0	0
3d601740baa877f69c5b698b3c92905d	0	0	0	0	0	0	0	0	0	0	0	0	0	0	0	0	0	0	0	0	0	0	0	0	0	0	0	0	0	0	0	0	0	0	0	0	0	0	0	0	0	0	0	0	0	0	0	0	0
73f998ba6962565d2437395739a6d7c7	0	0	0	8	0	0	0	0	0	0	0	0	0	0	0	0	0	0	0	0	0	0	0	0	0	0	0	0	0	0	0	0	0	0	0	0	0	0	0	0	0	0	0	0	0	0	0	0	0
6bf98f0776fb72dc8930573063f468d3	0	0	0	0	0	0	0	15	0	0	0	0	0	0	0	39	29	110	0	23	15	0	0	0	0	0	0	0	0	0	0	0	0	0	0	0	0	0	0	8	72	65	29	21	56	0	0	0	7
664e7270eab90a40a8d91c09cea484b0	0	0	0	0	0	0	0	0	0	0	0	0	0	0	0	0	0	0	0	0	0	0	0	0	0	0	0	0	0	0	0	0	0	0	0	0	0	0	0	0	0	0	0	0	0	0	0	0	0
d962f9d52809e4923c1b1e8c509a8c58	27	0	64	0	0	0	366	153	141	120	1743	11	0	0	0	0	0	0	0	0	0	0	0	0	0	0	0	0	0	0	0	0	0	0	0	0	0	0	0	0	0	0	0	0	0	0	0	0	0
cfa95a4a82994f632ac59bffa79f0539	0	0	0	0	0	0	0	0	0	0	0	0	0	0	0	0	0	0	0	0	0	0	0	0	0	0	0	0	0	0	0	0	0	0	0	0	0	0	0	0	0	0	0	0	0	0	0	0	0
8f88b25b2db6a474809d8d3e86334df9	0	0	0	0	0	0	0	0	0	0	0	0	0	0	0	0	0	0	0	0	0	0	0	0	0	0	0	0	0	0	0	0	0	0	0	0	0	0	0	0	0	0	0	0	0	0	0	0	0
4cfdf823041c95996badaff220627576	0	0	0	0	0	0	0	0	0	0	0	0	0	0	0	0	0	0	0	0	0	0	0	0	0	0	0	0	0	0	0	0	0	0	0	0	0	0	0	0	0	0	0	0	0	0	0	0	0
4cd032252a896d860df80edb75023148	0	0	0	0	0	0	0	0	0	0	0	0	0	0	0	0	0	0	0	7	0	0	0	0	0	0	0	0	0	0	0	0	0	0	0	0	0	0	0	0	0	0	0	0	0	0	0	0	0
83772ad78505f5727fb9fc263d60d87d	0	0	0	0	0	0	0	0	0	0	0	0	0	0	0	0	0	0	0	0	0	0	0	0	0	0	0	0	0	0	0	0	0	0	0	0	0	0	0	0	0	0	0	0	0	0	0	1344	2692
cdf5d6341fee47965d80b42df6729b29	0	0	0	0	0	0	0	0	0	0	0	0	0	0	0	0	0	0	0	18	0	0	0	0	0	0	0	0	0	0	0	0	0	0	0	0	0	0	0	69	0	0	0	0	0	0	0	0	0
b2085981c73d92913ab47ea1fc4347ec	0	0	0	0	0	0	0	0	0	0	0	0	0	0	0	0	0	0	0	0	0	0	0	0	0	0	0	0	0	0	0	0	0	0	0	0	0	0	0	0	0	0	0	0	0	0	0	0	0
57901c2ac3081e616dd3cd99d168518d	0	0	0	0	0	0	0	0	0	0	0	0	0	0	0	0	0	16	45	14	61	0	0	0	0	0	0	0	0	0	0	0	0	0	0	0	0	0	0	0	0	0	0	0	0	0	0	0	0
2367c1a99b980a832dc5ebd24a9f0689	0	0	0	0	0	0	0	0	0	0	0	0	0	0	0	0	0	0	0	0	0	0	0	0	0	0	0	0	24	0	535	12	0	0	0	0	0	0	0	0	0	0	0	0	0	0	0	0	0
3c74a6ccbcf10d30183f8585f9d8c429	0	0	0	0	0	0	0	0	0	0	0	0	0	0	0	0	0	0	0	0	0	0	0	0	0	0	0	0	0	0	0	0	0	0	0	0	0	0	0	0	0	0	0	0	0	0	0	63	28
53ab55080ccc610fa86edc2b7ca4324f	0	0	0	0	0	0	0	0	0	0	0	0	0	0	0	0	0	0	0	0	0	0	0	0	0	0	0	0	0	0	0	0	0	0	0	0	0	0	0	0	0	0	0	0	0	0	176	24	0
2deae9512e09a9d5e71819b67446639f	0	0	0	0	0	0	0	0	0	0	0	0	0	0	0	0	20	17	0	0	61	0	0	0	0	0	0	0	0	0	0	0	0	0	0	0	0	0	0	0	0	0	0	0	0	0	0	78	0
51eeca820bf9e190ba3b831aeece8adf	0	0	0	0	0	0	116	22	176	0	25	23	0	0	0	12	0	0	0	0	0	0	0	0	0	0	0	0	0	0	0	0	0	0	0	0	0	0	0	0	0	0	0	15	0	0	0	0	0
65c01ab9d4600bdc0c9fe4d1522816fb	0	0	0	0	0	0	0	0	0	0	0	0	0	0	0	0	0	0	0	0	0	0	0	0	0	0	0	0	0	0	0	0	0	0	0	0	0	0	0	0	0	0	0	0	0	0	0	0	0
9bc1bbd49bca3c968d2813820826349d	0	0	0	0	0	0	0	0	0	0	0	0	0	0	0	0	0	0	0	0	0	0	0	0	0	0	0	0	0	0	0	0	0	0	0	0	0	0	0	0	0	0	0	0	0	0	0	38	0
76b9fcee9120b10bbf1abd3c5a19340e	0	0	0	0	0	0	0	0	0	0	0	0	11	37	26	40	62	10	44	105	191	0	0	0	0	0	0	6	0	39	0	138	0	0	0	0	0	0	0	0	0	0	0	6	0	0	0	0	91
8f6978e6cb1c3cff2e57796a9dceb7d3	45	0	0	0	0	0	0	0	68	0	0	0	0	0	13	46	20	121	125	212	132	0	0	5	0	0	0	167	237	0	0	0	0	0	0	0	0	0	0	0	16	0	0	0	8	0	0	0	0
fdf5113a024cd9142fe61d8e0473f147	0	0	0	0	0	91	0	0	20	0	0	0	0	0	0	0	0	0	72	0	0	0	0	0	0	0	0	6	0	61	294	55	89	0	0	0	0	0	0	8	0	0	0	0	55	0	0	0	0
d94edc4ecffe5f5ec045549d4bf50c9d	0	0	0	0	0	0	0	1	0	0	31	0	0	0	0	0	0	0	0	0	0	0	0	0	0	0	0	0	0	0	0	0	135	0	0	0	0	0	0	0	130	33	0	10	0	0	0	12	0
cf4edebadede63d6e92b0d660f9e5881	0	0	0	0	0	0	0	0	0	0	0	0	0	0	0	0	0	0	0	0	0	0	0	0	0	0	0	0	0	0	0	0	0	0	0	0	0	0	0	0	0	0	0	0	0	0	0	30	0
7d8e91338137569b01bd1925484e5760	0	0	0	0	0	0	0	0	0	0	0	0	0	0	0	0	0	0	0	0	30	0	0	0	0	0	0	0	0	0	0	0	0	0	0	0	0	0	0	0	0	0	0	0	0	0	0	9	0
7709256bced419305872b5c5eaa2ddef	0	0	0	0	0	0	0	0	0	0	0	0	0	0	0	0	0	0	0	0	0	0	0	0	0	0	0	0	0	0	0	0	0	0	0	0	0	0	0	0	0	0	0	0	0	0	0	0	0
7c557e6f4d24bbca37b7c4524cb90397	0	0	0	0	0	0	0	0	0	0	0	0	0	0	0	0	16	21	31	0	0	0	0	0	0	0	0	0	0	0	0	0	0	0	0	0	0	0	0	0	0	0	0	0	0	0	0	0	0
2b71d0bd39ecf45185cd1b0a8354cab2	0	0	0	0	0	0	0	0	0	0	0	0	0	0	0	0	0	0	0	0	0	0	0	0	0	0	0	0	0	0	0	0	0	0	0	0	0	0	0	0	0	0	0	0	0	0	0	0	0
f399cd014a9bbffa4074f27dd70119b6	0	0	0	0	0	0	0	0	0	0	0	0	0	0	0	0	0	0	0	0	0	0	0	0	0	0	0	0	0	0	0	0	0	0	0	0	0	0	0	0	0	0	0	0	0	0	0	0	0
97d1c8c8a18096b8f6cd4632f9a7847f	0	0	0	15	0	0	93	42	57	0	0	0	0	0	0	0	0	0	0	0	37	0	0	0	0	0	0	0	0	0	0	0	0	0	0	0	0	0	0	0	0	0	0	6	0	0	0	26	0
02edade7f7c5b534e25280b8c5b27319	0	0	0	0	0	0	0	0	0	0	0	0	0	0	0	0	0	0	0	0	0	0	0	0	0	0	0	0	0	0	0	0	0	0	0	0	0	0	0	0	0	0	0	0	0	0	0	0	0
ea6b97e2847b380ad3a3d0998b207ff2	0	0	0	0	0	0	0	15	0	0	0	0	0	0	0	0	0	11	0	0	68	0	0	0	0	0	0	0	0	0	0	0	77	0	0	0	0	0	0	27	0	0	20	49	0	0	0	0	0
fda0776436ba436cbbdba395015770ff	0	0	0	0	0	0	0	0	0	0	0	0	0	0	0	0	0	0	0	0	0	0	0	0	0	0	0	0	0	0	0	0	0	0	0	0	0	0	0	0	0	0	0	0	0	0	0	0	0
b1eafcfbed54067bff54abfdf96a77a0	0	0	0	0	0	0	0	0	0	0	0	0	0	0	0	0	0	0	0	0	0	0	0	0	0	0	0	0	0	0	0	0	0	0	0	0	0	0	0	0	0	0	0	0	0	0	0	0	0
020f3622799c9b65ec75de9c5effeeb1	0	0	0	0	0	0	0	0	0	0	0	0	0	0	0	0	0	0	10	0	0	0	0	0	0	0	0	0	0	0	0	0	0	0	0	0	0	0	0	0	0	0	0	0	0	0	0	0	0
5c4af471de7c18be20af64daeb325eba	0	0	0	0	0	0	0	0	0	0	0	0	0	0	0	94	0	56	0	0	150	0	0	0	0	0	0	151	0	228	0	274	106	0	0	0	0	0	0	0	0	0	54	0	0	0	0	0	0
81629944e6f3d253cfde382e1361727b	0	0	0	0	0	0	0	0	0	0	0	0	0	0	0	0	0	0	0	0	0	0	0	0	0	0	0	0	25	0	0	0	0	0	0	0	0	0	0	0	0	0	0	0	0	0	0	0	0
ef658bbac5b78088a96711d8dc86de04	0	0	0	0	0	0	0	0	0	0	0	0	0	0	0	0	0	0	0	0	0	0	0	0	0	0	0	0	0	0	0	0	0	0	0	0	0	0	0	0	0	0	0	0	0	0	0	0	0
43cc000ae74e2e283cc9581143e6286a	0	0	0	0	0	0	0	0	0	0	0	0	0	0	0	0	0	0	0	0	0	0	0	0	0	0	0	0	0	0	0	0	0	0	0	0	0	0	0	0	0	0	0	0	0	0	0	0	0
aa79841b568b4729dd9a73b469157e91	0	0	0	0	0	0	0	0	0	0	0	0	0	0	0	0	0	0	0	0	13	0	0	0	0	0	0	0	0	0	0	0	0	0	0	0	0	0	0	0	0	0	0	0	0	0	0	0	0
0905056bd4ad9e8a9c82689e121d78a6	0	0	0	0	0	0	14	20	89	36	35	66	0	0	0	23	0	35	0	0	42	0	0	0	0	0	0	0	0	0	0	0	0	0	0	0	0	0	0	141	231	206	27	31	0	0	0	0	0
e1352f9c42e1903b64aa6ce732cfd802	0	0	0	0	0	0	0	15	6	13	0	0	0	0	0	0	0	0	0	0	0	0	0	0	0	0	0	0	0	0	0	0	0	0	0	0	0	0	0	0	0	0	3	6	0	0	0	0	0
d5822cbe74ae8c016668f209d31d88e1	0	0	0	0	0	0	0	0	0	0	8	0	0	0	0	0	0	0	0	0	0	0	0	0	0	0	0	0	0	0	0	0	0	0	0	0	0	0	0	0	0	0	0	0	0	0	0	0	0
c030e21d287a63251c08e8c05e99769d	0	0	0	0	0	0	0	0	0	0	0	0	0	0	0	0	0	0	0	0	34	0	0	0	0	0	0	0	0	0	0	0	0	0	0	0	0	0	0	0	0	0	0	0	0	0	0	0	0
2f89e212022baf68ecacd59a9b1be28b	0	0	0	0	0	0	0	0	0	0	0	0	0	0	0	0	0	0	0	0	0	0	0	0	0	0	0	0	0	0	0	0	0	0	0	0	0	0	0	0	0	0	0	0	0	0	0	0	0
042c64c1f8b7593cc47de6806cb94dc4	0	0	0	0	0	0	0	0	0	0	0	0	0	0	0	0	0	0	0	0	0	0	0	0	0	0	0	0	0	0	0	0	0	0	0	0	0	0	0	0	0	0	0	0	0	0	0	69	0
bd6e14b32843360e78dece7dc9356639	0	0	0	0	0	0	0	0	0	0	0	0	0	0	0	0	0	0	0	0	0	0	0	0	0	0	0	0	0	0	0	0	0	0	0	0	0	0	0	0	0	0	0	0	0	0	0	0	0
4794124574a41def060fb92cbbc33e1b	0	0	0	0	0	0	0	0	0	0	0	0	0	0	0	0	0	0	0	0	0	0	0	0	0	0	0	0	0	0	0	0	0	0	0	0	0	0	0	0	0	0	0	0	0	0	0	0	0
be4729a39a75e658d5539a3ebd488eb7	0	0	0	0	0	0	0	0	0	0	0	0	0	0	0	0	0	0	0	0	0	0	0	0	0	0	0	0	0	0	0	0	0	0	0	0	0	0	0	0	0	0	0	0	0	0	0	0	0
a4d7ba20f3303de823d1b970d499ad29	0	0	0	0	0	0	0	0	0	0	9	0	0	0	0	0	0	0	0	0	0	0	0	0	0	0	0	0	0	0	0	0	0	0	0	0	0	0	0	0	0	0	0	0	0	0	0	0	0
b593f9e5d9769ffd2d784cce1afbdfd3	0	0	0	0	0	0	0	0	0	0	0	0	0	0	0	0	0	0	0	0	0	0	0	0	0	0	0	0	0	0	0	0	0	0	0	0	0	0	0	0	0	0	0	0	0	0	0	0	0
aea3b428370c8f7961d84e92b8ffc0bb	0	0	0	7	21	44	0	0	0	15	0	28	0	0	0	0	0	0	15	24	0	0	0	0	0	0	0	115	0	0	0	0	0	0	0	0	0	0	6	0	10	0	16	0	0	0	0	0	0
b6a393bb0cfb9e57f490a35c46bde3f1	0	0	0	0	0	0	57	0	0	0	26	0	0	0	0	0	0	22	0	0	0	0	0	0	0	0	0	0	0	0	0	0	0	0	0	0	0	0	0	0	0	0	0	0	0	0	0	0	0
aee12ffcadec01730203016e97f79aaa	0	0	0	0	0	0	0	0	0	0	0	0	0	0	0	0	0	0	0	0	0	0	0	0	0	0	0	0	0	0	0	0	0	0	0	0	0	0	0	0	0	0	0	0	0	0	0	0	0
fa731c9951e57ffc55e159409d0428fd	0	0	0	0	0	0	0	0	0	0	0	0	0	0	0	0	0	0	0	0	0	0	0	0	0	0	0	0	0	0	0	0	0	0	0	0	0	0	0	0	0	0	0	0	0	0	0	117	69
5b3f23a4f50c6eb8516141060f7b5f31	0	0	0	0	0	0	0	0	0	0	0	0	0	0	0	0	0	0	0	0	0	0	0	0	0	0	0	0	0	0	0	0	0	0	0	0	0	0	0	0	0	0	0	0	0	0	0	127	486
e8787d3eb13223d84fa0115565237c49	0	0	0	0	0	0	0	0	0	0	0	0	0	0	0	0	0	0	0	0	0	0	0	0	0	0	0	0	0	27	0	0	0	0	0	0	0	0	0	0	0	0	0	0	0	0	0	0	0
9e921988da18514981ad91ea095972e8	0	0	0	0	0	0	0	0	0	0	0	0	0	0	0	0	0	0	0	0	0	0	0	0	0	0	0	0	0	0	0	0	0	0	0	0	0	0	0	0	0	0	0	0	0	0	0	53	226
b67f51d50197f735436faef257c33add	0	0	0	0	0	0	0	0	0	0	0	0	0	0	0	0	0	0	0	0	0	0	0	0	0	0	0	0	0	0	186	0	0	0	0	0	0	0	0	0	0	0	0	0	0	0	0	0	0
97a0cd95531d20a44101b5e8581f386e	0	0	0	0	0	0	0	0	0	0	0	0	0	0	0	0	0	0	0	0	0	0	0	0	0	0	0	0	0	0	0	0	0	0	0	0	0	0	0	0	0	0	0	0	0	0	0	0	0
5b5a20acb2884c6f606467a43724df4c	0	0	0	0	0	0	0	0	0	0	0	0	0	0	0	0	0	0	0	0	0	0	0	0	0	0	0	0	0	0	0	0	0	0	0	0	0	0	0	0	0	0	0	0	0	0	0	0	0
4c14fdfc54bbeee24163114a8b4c2888	0	0	0	0	0	0	0	0	0	0	0	0	0	0	0	0	0	0	0	0	0	0	0	0	0	0	0	0	0	0	0	0	0	0	0	0	0	0	0	0	0	0	0	0	0	0	0	0	0
fc9dae8353daf36e2a2f16fbf5b892df	0	0	0	0	0	0	0	0	0	0	0	0	0	0	0	0	0	0	0	0	0	0	0	0	0	0	0	0	0	0	0	0	0	0	0	0	0	0	0	0	0	0	0	0	0	0	0	0	0
40e0c699878fe8c284a3bf4a2690b7e0	0	0	0	0	0	0	0	0	0	0	0	0	0	0	0	0	0	0	0	0	0	0	0	0	0	0	0	0	0	0	0	0	0	0	0	0	0	0	0	0	0	0	0	0	0	0	0	0	0
b31b0dd9c633b9183a87c0009f251dd3	0	0	0	0	0	0	0	0	0	0	0	0	0	0	0	0	0	0	0	0	0	0	0	0	0	0	0	0	0	0	0	0	0	0	0	0	0	0	0	0	0	0	0	0	0	0	0	0	97
bbd091dbb40dd6a1d0c4bf7c44d84e83	0	0	0	0	0	0	0	0	0	0	0	0	0	0	0	0	0	0	0	0	0	0	0	0	0	0	0	0	0	0	0	0	0	0	0	0	0	0	0	0	0	0	0	0	0	0	0	0	0
b11b3fe9d1a0684ccf320b876f028b6e	0	0	0	0	0	0	0	0	0	0	0	0	0	0	0	0	0	0	0	0	0	0	0	0	0	0	0	0	0	0	0	0	0	0	0	0	0	0	0	0	0	0	0	0	0	0	0	0	0
458a7d08b6974b48b4dd651d6b08b36d	0	0	0	0	0	0	0	0	0	0	0	0	0	0	0	0	0	0	0	0	0	0	0	0	0	0	0	0	0	0	0	0	0	0	0	0	0	0	0	0	0	0	0	0	0	0	0	0	0
a5908f852f245d8155fe7d518dc38aa2	0	0	0	0	0	0	0	0	0	0	0	0	0	0	0	0	0	0	0	75	0	0	0	0	0	0	0	0	0	159	0	0	0	0	0	0	0	0	0	0	0	0	0	0	0	0	0	0	0
78d202404aa3a4dc8c9b91b1c90364db	0	0	0	0	0	0	0	0	0	0	0	0	0	0	0	0	0	0	0	0	0	0	0	0	0	0	0	0	0	0	0	0	0	0	0	0	0	0	0	0	0	0	0	0	0	0	0	0	0
2596127993a7c5c29debe7acd14dea99	0	0	0	0	0	0	0	0	0	0	0	0	0	0	0	0	0	0	0	0	0	0	0	0	0	0	0	0	0	0	0	0	0	0	0	0	0	0	0	0	0	0	0	0	0	0	0	0	0
4eeabfada057a8df5fed00979a5a3875	0	0	0	0	0	0	0	0	0	0	0	0	0	0	0	0	0	0	0	0	0	0	0	0	0	0	0	0	0	0	0	0	0	0	0	0	0	0	0	0	0	0	0	0	0	0	0	0	0
d6dc30a6b741a01f0169c43b66814c65	0	0	0	0	0	0	0	0	0	0	0	0	0	0	0	0	0	0	0	0	0	0	0	0	0	0	0	0	0	0	0	0	0	0	0	0	0	0	0	0	0	0	0	0	0	0	0	0	0
8b41904d36614a33f7be37a33bc0e74c	0	0	0	0	0	0	0	0	0	0	0	0	0	0	0	0	0	0	0	0	0	0	0	0	0	0	0	0	0	0	0	0	0	0	0	0	0	0	0	0	0	0	0	0	0	0	0	0	0
cae2680f1b9881d1ff642f05d4f66cf5	0	0	0	0	0	0	222	72	127	17	8	24	0	0	0	0	0	0	0	0	12	0	0	0	0	0	0	0	0	0	0	0	0	0	0	0	0	0	0	0	0	0	0	0	0	0	0	0	0
73ce84bcad49e294ca8598c7fa9504ac	0	0	0	0	0	0	0	0	0	0	0	0	0	0	0	0	0	0	0	0	0	0	0	0	0	0	0	0	0	0	0	0	0	0	0	0	0	0	0	0	0	0	0	0	0	0	0	111	0
4fae9e6dbfdaacf1f6908f463d50e512	0	0	0	0	0	0	0	0	0	0	0	0	0	0	0	0	0	0	0	0	0	0	0	0	0	0	0	0	0	0	0	0	0	0	0	0	0	0	0	0	0	0	0	0	0	0	0	0	0
92897d40c2a3d52cfeafd7a57e945fc9	0	0	0	0	0	0	0	0	0	0	0	0	0	0	0	0	0	0	0	0	0	0	0	0	0	0	0	0	0	0	0	0	0	0	0	0	0	0	0	0	0	0	0	0	0	0	13	58	161
25d3e7d2170c12d47a5681e844a46719	0	0	0	0	0	0	0	0	0	0	0	0	0	0	0	0	0	0	0	0	0	0	0	0	0	0	0	0	0	0	0	0	0	0	0	0	0	0	0	0	0	0	0	0	0	0	0	131	138
8abd154d6cb8ef69a7c09387deeb7364	0	0	0	0	0	0	0	0	0	0	0	0	0	0	0	0	0	0	0	0	0	0	0	0	0	0	0	0	0	0	0	0	0	0	0	0	0	0	0	0	0	0	0	0	0	0	0	0	0
45448f31ff075feeedfb65a740b1cdbb	0	0	0	0	0	0	0	0	0	0	0	0	0	0	0	0	0	0	0	0	0	0	0	0	0	0	0	0	0	0	0	0	0	0	0	0	0	0	0	0	0	0	0	0	0	0	0	0	0
f280d4c63490eb2829e347efda7db9b9	0	0	0	0	0	0	0	0	0	0	0	0	0	0	0	0	0	0	0	0	0	0	0	0	0	0	0	0	0	0	0	0	0	0	0	0	0	0	0	0	0	0	0	0	0	0	0	0	0
b9df8e6df1d4565234c6d29235454c6c	0	0	0	0	0	0	0	0	0	0	0	0	0	0	0	0	0	0	0	0	0	0	0	0	0	0	0	0	0	0	0	0	0	0	0	0	0	0	0	0	0	0	0	0	0	0	0	0	0
bbda0705db32beb6de31c9a5d2052a5b	0	0	0	0	0	0	0	0	0	0	0	0	0	0	0	0	0	0	0	0	0	0	0	0	0	0	0	0	0	0	0	0	0	0	0	0	0	0	0	0	0	0	0	0	0	6	16	131	0
0243f9b065d953f13ddf8a0c84862c01	0	0	0	0	0	0	0	0	0	0	0	0	0	0	0	0	0	0	0	0	0	0	0	0	0	0	0	0	0	0	0	0	0	0	0	0	0	0	0	0	0	0	0	0	0	0	0	0	0
f6c367db25f4319e0c9ea95f20b5a180	0	0	0	0	0	0	0	0	0	0	0	0	0	0	0	0	0	0	0	0	0	0	0	0	0	0	0	0	0	0	0	58	0	0	0	0	0	0	0	0	0	0	0	0	0	0	0	0	0
cca4e168845ae558876d20f5559334f3	0	0	0	0	0	0	0	0	0	0	0	0	0	0	0	24	0	0	0	10	0	0	0	2	0	0	0	0	35	0	0	46	0	0	0	0	0	0	0	0	0	0	0	9	0	0	0	0	0
a92ab393511e597dc82c43fd095a02dd	0	0	0	0	0	0	0	0	0	0	0	0	0	0	0	0	0	0	0	0	0	0	0	0	0	0	0	0	0	0	0	0	0	0	0	0	0	0	0	0	0	0	0	0	0	0	0	0	0
7c76a5768b97f15fee55ee9017e14ec6	0	0	0	0	0	0	0	0	0	0	0	0	0	0	0	0	0	0	0	0	0	0	0	0	0	0	0	0	0	0	0	0	0	0	0	0	0	0	0	0	0	0	0	0	0	0	0	0	0
b33d35ddcf08aa19269bb61cfccab041	0	0	0	0	0	0	0	0	0	0	0	0	0	0	0	0	0	0	0	0	0	0	0	0	0	0	0	0	0	0	0	0	0	0	0	0	0	0	0	0	0	0	0	0	0	0	0	0	0
0b0f8225bf83b0b7482f01d52a156024	0	0	0	0	0	0	0	0	0	0	0	0	0	0	0	0	0	0	0	0	0	0	0	0	0	0	0	0	0	0	0	0	0	0	0	0	0	0	0	0	0	0	0	0	0	0	18	0	13
590647387972cb7e423592c73596637f	0	0	0	0	8	0	15	18	0	62	0	0	0	0	0	0	0	0	0	0	0	0	0	0	0	0	0	0	0	0	0	0	0	0	0	0	0	0	0	0	0	0	0	0	0	0	0	0	0
c566b3a71a9b8ee630e88215a401bfab	0	0	0	0	0	0	0	0	0	0	0	0	0	0	0	0	0	0	0	0	0	0	0	0	0	0	0	0	0	0	0	0	0	0	0	0	0	0	0	0	0	0	0	0	0	0	0	0	0
d929fc4c6a3b0aaaba90d1415b1f91f7	0	0	0	0	0	0	0	0	0	0	0	0	0	0	0	0	0	0	0	0	0	0	0	0	0	0	0	0	0	0	0	0	0	0	0	0	0	0	0	0	0	0	0	0	0	0	0	0	0
28e4a21792f7036f0934a9a08ca9f28c	0	0	0	0	0	0	0	0	0	0	0	0	0	0	0	0	0	0	0	0	0	0	0	0	0	0	0	0	0	0	0	0	0	0	0	0	0	0	0	0	0	0	0	0	0	0	0	0	0
ceec4809228fd095a3b333f1dc74b1e3	0	0	0	0	0	0	0	98	78	0	0	0	0	0	0	0	0	15	111	69	27	0	0	0	0	0	0	59	0	0	0	0	0	0	0	0	0	0	0	0	16	0	0	0	35	0	0	0	0
fdf38a5c9fb23c684675798d65f510ec	0	0	0	0	0	0	0	0	0	0	0	0	0	0	0	0	0	0	0	0	63	0	0	0	0	0	0	0	0	0	0	0	0	0	0	0	0	0	0	0	0	0	0	0	0	0	0	0	0
929b17a71de22fb62352efb370b2b9eb	0	0	0	0	0	0	0	0	0	0	0	0	0	0	0	0	0	0	0	0	0	0	0	0	0	0	0	0	0	0	0	0	0	0	0	0	0	0	0	0	0	0	0	0	0	0	3	0	0
56cfbd2f68ace12a46960dc288849ccf	0	0	0	0	0	0	0	0	0	0	0	0	0	0	0	0	0	0	0	0	0	0	0	0	0	0	0	0	0	0	0	0	0	0	0	0	0	0	0	0	0	0	0	0	0	0	0	0	18
795c792323619f09b6282b1751fbd0a3	0	0	0	0	0	0	0	0	0	0	0	0	0	0	0	0	0	0	0	0	0	0	0	0	0	0	0	0	0	0	0	0	0	0	0	0	0	0	0	0	0	0	0	0	0	0	0	49	0
e58fc11e78a137095f9d1ea6ff7f9828	0	0	0	0	0	0	0	0	0	0	0	0	0	0	0	0	0	0	0	0	0	0	0	0	0	0	0	0	0	0	0	0	0	0	0	0	0	0	0	0	0	0	0	0	0	0	0	0	0
a373b39bee5d7d3d4eade0d3607a8559	0	0	0	0	0	0	0	0	0	0	0	0	0	0	0	0	0	0	0	0	0	0	0	0	0	0	0	0	0	0	0	0	0	0	0	0	0	0	0	0	0	0	0	0	0	0	155	358	501
253e7c18426d13d14f871e52facea385	0	0	0	0	0	0	0	0	0	0	0	0	0	0	0	0	0	0	0	0	0	0	0	0	0	0	0	0	0	0	0	0	0	0	0	0	0	0	0	0	0	0	0	0	0	0	0	0	0
7ace7a59a46a4799d844cb1a3ed91721	0	0	0	0	0	0	0	0	0	0	0	0	0	0	0	0	0	0	0	0	0	0	0	0	0	0	0	0	0	0	0	9	0	0	0	0	0	0	0	0	0	0	0	0	0	0	0	0	0
5d166b4800cc0817fb0474b071198ee5	0	0	0	0	0	0	0	0	0	0	0	0	0	0	0	0	0	0	0	0	0	0	0	0	0	0	0	0	0	0	0	0	0	0	0	0	0	0	0	0	0	0	0	0	0	0	0	26	0
8aa0ae1da168acc1cf21c4feb4b08bcf	0	0	0	0	0	0	22	36	12	24	41	20	0	0	0	49	0	14	35	9	11	0	0	0	0	0	0	123	182	0	0	55	0	0	0	0	0	0	0	0	64	0	0	17	0	0	0	0	0
146c48902dbf81caf3410b328d076ce6	0	0	0	0	0	79	0	0	0	0	0	0	0	0	0	48	0	0	95	0	169	0	0	0	0	0	0	0	0	0	0	0	0	0	0	0	0	0	0	0	0	0	0	0	0	0	0	0	0
5983c7b5ea232a3916c0d85f24c5ee66	0	0	0	0	0	0	0	0	0	0	0	0	0	0	0	0	0	0	0	0	0	0	0	0	0	0	0	0	0	0	0	0	0	0	0	0	0	0	0	0	0	0	0	0	0	0	0	0	0
992bd40115068f1fe36d8d87c12bda3c	0	0	0	0	8	0	0	0	0	0	26	0	0	0	0	0	0	0	0	0	0	0	0	0	0	0	0	81	0	35	0	71	0	0	0	0	0	0	0	0	18	0	0	0	0	0	0	0	0
de8341c9a1822059d0f1d04208015035	0	0	0	0	0	0	0	0	0	0	0	0	0	0	0	0	0	0	0	0	0	0	0	0	0	0	0	0	0	0	0	0	0	0	0	0	0	0	0	0	0	0	0	0	0	0	0	0	0
a28fa9475d01e9211154852e8811dbf7	0	0	53	0	0	0	0	160	0	0	78	0	0	0	0	23	0	0	0	0	0	0	0	0	0	0	0	0	0	0	0	0	0	0	0	0	3	0	0	222	64	268	0	326	421	0	0	0	0
55e87b6bbcda9b6d87efbf704565d017	0	0	0	0	0	0	0	0	0	0	0	0	0	0	0	0	0	0	0	0	0	0	0	0	0	0	0	0	17	0	0	0	0	0	0	0	0	0	0	0	0	0	0	0	0	0	0	0	0
bc0f758ae1f51f2bafe9d53439a188f5	0	0	0	0	0	0	11	0	0	0	0	0	0	0	0	0	0	16	0	0	0	0	0	0	0	0	0	0	0	0	0	0	0	0	0	0	0	0	0	11	0	21	0	0	0	0	0	49	27
ca2560a65132975a693d1b5f3e660eeb	0	0	0	0	0	0	0	0	0	0	0	0	0	0	0	0	0	0	0	0	0	0	0	0	0	0	0	0	0	0	0	70	0	0	0	0	0	0	0	0	0	0	0	0	0	0	0	0	0
361558b2151fb796e3bbbddb4920cfbd	0	0	0	0	0	0	0	0	0	0	0	0	0	0	0	0	0	0	0	0	0	0	0	0	0	0	0	0	0	0	0	0	0	0	0	0	0	0	0	0	0	0	0	0	0	0	0	0	0
f9f42f80d528ca6aed4c699ac1251f8e	0	0	0	0	0	0	0	0	0	0	0	0	0	0	0	0	0	0	0	0	0	0	0	0	0	0	0	0	45	0	0	0	0	0	0	0	0	0	0	0	0	0	11	0	0	0	0	0	0
76b5adbbbb106a2df74a0498f5761b4f	0	0	0	0	0	0	0	0	0	0	0	0	0	0	0	0	0	0	0	0	0	0	0	0	0	0	0	0	0	0	0	0	0	0	0	0	0	0	0	0	0	0	0	0	0	0	0	27	0
7c6796a703b2231c7790c6453497c1b8	0	0	0	0	0	0	0	0	0	0	0	0	0	0	0	0	0	0	0	0	0	0	0	0	0	0	0	0	0	0	0	0	0	0	0	0	0	0	0	0	0	0	0	0	0	0	0	0	0
1321693fbf0bcf348248296fa67a9e8e	0	0	0	0	0	0	0	11	0	25	0	0	0	0	0	0	0	27	0	0	27	0	0	0	0	0	0	0	0	0	0	0	0	0	0	0	0	0	0	0	0	0	0	0	0	0	0	0	0
b4e449a28be9fdee67cb40638869459c	0	0	0	0	0	0	0	0	0	0	0	0	0	0	0	0	0	0	0	0	0	0	0	0	0	0	0	0	0	0	0	0	0	0	0	0	0	0	0	0	0	0	0	0	0	0	0	0	0
b8fca4fe17da88d62035bd8444ef60e8	0	0	0	0	0	0	231	471	248	441	138	0	0	0	0	192	121	183	0	10	0	0	0	0	0	0	0	0	0	0	0	0	0	40	24	0	0	0	0	198	355	395	299	189	305	0	0	0	0
6e613b954ae57c0dfa68004b8e1a6043	0	0	0	0	0	0	0	0	0	0	0	0	0	0	0	0	0	0	0	0	0	0	0	0	0	0	0	0	0	0	0	0	0	0	0	0	0	0	0	0	0	0	0	0	0	0	0	0	0
895909ed2ad14955fff1572c75c57fdb	0	0	0	0	0	0	0	0	0	0	0	0	0	0	0	0	0	0	0	0	0	0	0	0	0	0	0	0	0	0	0	0	0	0	0	0	0	0	0	0	0	0	0	0	0	0	0	0	0
a20282b17be7a264cc681ea8f8b302c2	0	0	0	0	0	0	0	0	0	0	0	0	0	0	0	0	0	0	0	0	0	0	0	0	0	0	0	0	0	0	0	0	0	0	0	0	0	0	0	0	0	0	0	0	0	0	0	0	0
361ee8d3581ae5f4b8626866df3d4eb9	0	0	0	0	0	0	0	0	0	0	0	0	0	0	0	0	0	0	0	0	0	0	0	0	0	0	0	0	0	0	0	0	0	0	0	0	0	0	0	0	0	0	0	0	0	0	0	0	0
59be902c25ef73631b61b9edf4fa2cf7	0	0	0	0	0	0	0	0	0	0	0	0	0	0	0	0	0	0	0	0	0	0	0	0	0	0	0	0	0	0	0	0	0	0	0	0	0	0	0	22	0	0	0	0	0	0	4	0	0
8f093641a195ad6631baa0d27a0a1b91	0	0	0	0	0	0	0	0	0	0	0	0	0	0	0	0	0	0	0	0	0	0	0	0	0	0	0	0	0	0	0	0	0	0	0	0	0	0	0	0	0	0	0	0	0	0	0	0	0
d331902554d909d0cb6292a89068a55e	0	0	0	0	0	0	0	0	0	0	0	0	0	0	0	0	0	0	0	0	0	0	0	0	0	0	0	0	0	0	0	0	0	0	0	0	0	0	0	0	0	0	0	0	0	0	0	0	0
25fce4fb6e5f000cc69e8e37e5d08650	0	0	0	0	0	0	0	0	0	0	0	0	0	0	0	0	0	0	0	0	0	0	0	0	0	0	0	0	0	0	0	0	0	0	0	0	0	0	0	0	0	0	0	0	0	0	0	0	0
5ce1d5629d8fbf392317ee8f02bc4aea	0	0	0	0	0	0	0	39	0	0	0	0	0	0	0	0	0	0	0	0	0	0	0	0	0	0	0	0	0	0	0	52	0	0	0	0	0	0	0	0	0	0	0	0	0	0	0	0	0
34d25c8d4da2bb4d7fc666fa0f724fca	0	0	0	0	0	0	0	0	0	0	0	0	0	0	0	0	0	0	0	0	0	0	0	0	0	0	0	0	0	0	0	0	0	0	0	0	0	0	0	0	0	0	0	0	0	0	0	0	64
f45cb06c32ba8a4c11a52c3bad1408f9	0	0	0	0	0	0	0	0	0	0	0	0	0	0	0	0	0	0	0	0	0	0	0	0	0	0	0	0	0	0	0	0	0	0	0	0	0	0	0	0	0	0	0	0	0	0	0	0	119
336c60978bd60b78c2222f3a08f1ea16	0	0	0	0	0	0	0	0	0	0	0	0	0	0	0	19	6	22	67	46	0	0	0	0	0	0	0	0	45	0	0	0	0	0	0	0	0	0	0	0	0	0	0	0	0	0	0	0	0
a5d0883391c45e0595d40c25655ea5bb	0	0	0	0	0	0	0	22	0	0	77	69	0	0	0	0	0	20	15	38	28	0	0	0	0	0	0	0	0	0	0	0	0	0	0	0	0	0	0	16	0	0	0	0	0	0	0	0	0
ca3d2a044197114cf9f93d44248ce7b2	0	0	0	0	0	0	0	0	0	0	0	0	0	0	0	0	0	0	0	0	0	0	0	0	0	0	0	0	0	0	0	0	0	0	0	0	0	0	0	0	0	0	0	0	0	0	0	0	0
2694f5cc5fdd1c6bf9cc18fe2a7f2db7	0	0	0	0	0	0	0	0	0	0	0	0	0	0	0	0	0	0	0	0	0	0	0	0	0	0	0	0	0	0	0	0	0	0	0	0	0	0	0	0	0	0	0	0	0	0	10	19	23
5bc2b4f6411aefd51f2ded38d2d05725	0	0	0	0	0	0	0	0	0	0	0	26	0	0	0	0	0	0	0	0	0	0	0	0	0	0	0	0	0	0	0	0	0	0	0	0	0	0	0	0	0	0	0	0	0	0	0	0	0
05f5bcaa2f17cdd968b6a4b08bbb2d4e	0	0	0	0	0	0	0	0	0	0	0	0	0	0	0	0	0	0	0	0	0	0	0	0	0	0	0	0	0	0	0	0	0	0	0	0	0	0	0	0	0	0	0	0	0	0	0	0	0
d2b2fff534fe98b2208127202a6f70a2	0	0	0	0	0	0	0	0	0	0	0	0	0	0	0	0	0	0	0	0	0	0	0	0	0	0	0	0	0	0	0	0	0	0	0	0	0	0	0	0	0	0	0	0	0	0	24	0	0
8e108efe9e2497f4c5ead4a4b2054032	0	0	0	0	0	0	155	27	36	0	0	23	0	0	0	0	0	0	0	0	0	0	0	0	0	0	0	0	0	0	0	0	0	0	0	0	0	0	0	0	0	0	0	0	0	0	0	0	0
b48dd918f2682479126782aa8dc3717a	0	0	0	0	0	0	0	0	0	0	0	0	0	0	0	0	0	0	0	0	0	0	0	0	0	0	0	0	0	0	0	0	0	0	0	0	0	0	0	0	0	0	0	0	0	0	0	27	25
42fccd64b53806f2310eb3a65760742a	0	0	0	0	0	0	0	0	0	0	0	0	0	0	0	0	0	0	0	0	0	0	0	0	0	0	0	0	0	0	0	0	0	0	0	0	0	0	0	0	0	0	0	0	0	0	0	0	0
8bdcb7cbb2677bae237516b041afd54f	0	0	0	0	0	0	0	0	0	0	0	0	0	0	0	0	0	0	0	0	0	0	0	0	0	0	0	0	0	0	0	0	0	0	0	0	0	0	0	0	0	0	0	0	0	0	0	0	0
3d03e2eb4ab8a648865887a79096ac7c	0	0	0	0	0	0	0	0	0	0	0	0	0	0	0	0	0	0	0	0	0	0	0	0	0	0	0	0	0	0	0	0	0	0	0	0	0	0	0	0	0	0	0	0	0	0	0	0	0
ef299f349f55e968e321f3106e0753bc	0	0	0	0	0	0	0	0	0	0	0	0	0	0	0	0	0	0	0	0	0	0	0	0	0	0	0	0	0	0	510	0	0	0	0	0	0	0	0	0	0	0	0	0	0	0	0	0	0
a6cc8269bb9b125ef5895021ab68d6b3	0	0	0	0	0	0	0	0	0	0	0	0	0	0	0	0	0	0	0	0	0	0	0	0	0	0	0	0	0	0	0	0	0	0	0	0	0	0	0	0	0	0	0	0	0	0	0	0	0
fb5fda8684b53e4a5258ac8553a1e26a	0	0	0	0	0	0	0	46	0	0	45	0	0	0	0	0	0	0	0	0	49	0	0	0	0	0	0	0	0	0	0	0	0	0	74	0	0	0	0	0	0	126	0	12	0	0	0	0	0
6adb4073bde8b2114464214ecfd6e619	0	0	0	0	0	0	0	0	0	0	0	0	0	0	0	0	0	0	0	0	0	0	0	0	0	0	0	0	0	0	0	0	0	0	0	0	0	0	0	10	31	33	0	0	4	0	0	16	43
e6fe2ebe929593c75d8096bebc9cae81	0	0	0	0	0	0	258	175	15	147	0	176	0	0	0	77	20	53	79	36	164	0	0	0	0	0	0	0	0	0	0	0	0	0	0	0	0	0	0	24	0	0	37	0	27	0	0	127	145
040662edda2c8b020691fb0f1b9b4b59	0	0	0	0	0	0	0	0	0	0	0	0	0	0	0	0	0	0	0	0	0	0	0	0	0	0	0	0	0	0	0	0	0	0	0	0	0	0	0	0	0	0	0	0	0	0	0	0	92
24702f638874b58fce0e0ba88f323d64	0	0	0	0	0	0	0	0	0	0	0	0	0	0	0	0	0	0	12	0	0	0	0	0	0	0	0	0	0	0	0	0	0	0	0	0	0	0	0	0	0	0	0	0	0	0	0	0	0
3c85b3abb341253441e2b4499feb7800	0	0	0	0	0	0	0	0	0	0	0	0	0	0	0	0	0	0	0	0	0	0	0	0	0	0	0	0	0	0	0	0	0	0	0	0	0	0	0	0	0	93	12	0	157	0	0	26	0
d647dcf7ae1d69e063119e00f4e0dd70	0	0	0	0	0	0	0	0	0	0	0	0	0	0	0	0	0	0	0	0	0	0	0	0	0	0	0	0	0	0	0	0	0	0	0	0	0	0	0	0	0	0	0	0	0	0	0	0	0
5380627db7ccaa069aedf7359da84de4	0	0	0	0	0	0	0	0	0	0	0	0	0	0	0	0	0	0	0	0	0	0	0	0	0	0	0	0	0	0	0	0	0	0	0	0	0	0	0	72	0	23	29	48	35	0	0	0	0
767f510ea95dc9bd2b71f62c9f83f6eb	0	0	0	0	0	0	0	0	0	0	0	0	0	0	0	0	0	0	0	0	0	0	0	0	0	0	0	0	0	0	0	0	0	0	0	0	0	0	0	0	0	0	0	0	0	0	0	0	0
e0a688ded5a647cefe9c9d749a8bb295	0	0	0	0	0	0	0	0	0	0	0	0	0	0	0	0	0	0	0	0	0	0	0	0	0	0	0	0	0	0	0	0	0	0	0	0	0	0	0	0	0	0	0	0	0	0	11	0	0
585555409229389c2c35808b543266af	0	0	0	0	0	0	0	0	0	0	0	0	0	0	0	0	0	0	0	0	0	0	0	0	0	0	0	57	0	65	0	0	43	0	0	0	0	0	0	0	0	0	0	0	0	0	0	351	0
f4756f9814abb86901204659a695d893	0	0	0	0	0	0	0	18	0	0	0	0	0	0	0	0	0	0	9	0	139	0	0	0	0	0	0	0	0	0	0	25	0	0	0	0	0	0	0	25	0	0	0	0	0	0	0	0	0
aa24528b0383def62a1ac36374c93601	0	0	0	0	0	0	0	0	0	0	0	0	0	0	0	0	0	0	0	0	0	0	0	0	0	0	0	0	0	0	0	0	0	0	0	0	0	0	0	0	0	0	0	0	0	0	0	0	0
2c9d522a94d4029e727759265feb82b2	0	0	0	0	0	0	0	0	131	0	0	0	0	0	0	0	0	0	0	0	0	0	0	0	0	0	0	0	0	0	0	0	0	0	0	0	0	0	0	0	0	0	0	0	0	0	0	0	0
7e9a5bab873d2821613553116118f0f4	0	0	0	0	0	0	0	0	0	0	0	0	0	0	0	0	0	0	0	0	0	0	0	0	0	0	0	0	0	0	0	9	0	0	0	0	0	0	0	0	0	0	0	0	0	0	0	0	0
f2e3f11c3b63550d5e8a84fe3f783ef9	0	0	0	0	0	0	0	0	0	0	0	0	0	0	0	0	0	0	0	0	0	0	0	0	0	0	0	0	0	31	0	0	0	0	0	0	0	0	0	0	0	0	0	0	0	0	0	27	59
65e6d060b7ee7bfc3e12744164a31f73	0	0	0	0	0	0	0	0	0	0	0	0	0	0	0	0	0	0	0	0	0	0	0	0	0	0	0	0	0	0	0	0	0	0	0	0	0	0	0	0	0	0	0	0	0	0	0	0	0
4221d246e073b370bbd1a6d9cee9d40d	0	0	0	0	0	0	0	0	0	0	0	0	0	0	0	0	0	0	0	0	0	0	0	0	0	0	0	0	0	0	0	0	0	0	0	0	0	0	0	0	0	0	0	0	0	0	0	0	0
7295e5cb7bbbd9550d5839c8387aa055	0	0	0	0	0	0	0	0	0	0	0	0	0	0	0	0	0	0	0	0	0	0	0	0	0	0	0	0	0	0	0	0	0	0	0	0	0	0	0	0	0	0	0	0	0	0	0	0	0
5b030b6b2d9de5a7a39562c19bf0aa4e	0	0	0	0	0	0	0	0	0	0	0	0	0	0	0	0	0	0	0	0	0	0	0	0	0	0	0	0	0	0	0	0	0	0	0	0	0	0	0	0	0	0	0	0	0	0	0	0	0
c4da7da5ee2f2348fb231357fc42e0cb	0	0	0	0	0	0	0	0	0	0	0	0	0	0	0	0	0	0	0	0	0	0	0	0	0	0	0	0	0	0	0	0	0	0	0	0	0	0	0	0	0	0	0	0	0	0	0	0	0
74ab33c80a19edc97f9ec9741a5e9653	0	0	0	0	0	25	0	36	0	67	0	0	0	0	0	0	0	0	0	27	0	0	0	0	0	0	0	0	0	0	0	0	0	0	0	0	0	0	0	0	0	0	0	0	0	0	0	0	0
055baf9214cb184160628d9685c598f7	0	0	0	0	0	0	0	0	0	0	0	0	0	0	0	0	0	0	0	0	0	0	0	0	0	0	0	0	0	0	0	0	0	0	0	0	0	0	0	0	0	0	0	0	0	0	0	0	0
d60244cb587e2234258ef07d7a803db5	0	0	0	0	0	0	0	0	0	0	0	0	0	0	0	0	0	0	0	0	0	0	0	0	0	0	0	130	0	0	0	0	0	0	0	0	0	0	0	0	25	0	0	0	0	0	0	0	0
627776a2fae36c0e9602ec1a2516b12e	0	0	0	0	0	0	38	18	130	46	0	45	0	0	0	83	46	178	24	0	0	0	0	0	0	0	0	0	0	0	0	0	0	0	0	0	0	0	0	9	18	0	26	16	0	0	0	0	0
419a55e45e2ad3bedac539997f946dd2	0	0	0	0	0	0	0	0	0	56	0	0	0	0	0	0	0	0	0	0	0	0	0	0	0	0	0	0	0	0	0	0	0	0	0	0	0	0	0	0	0	0	0	0	0	0	0	0	0
8b54f99987170c9bcda7c30855da0e15	0	0	0	0	0	0	0	0	0	0	0	0	0	0	0	0	0	0	0	0	0	0	0	0	0	0	0	0	0	0	0	0	0	0	0	0	0	0	0	0	0	0	0	0	0	0	0	74	0
24d44b8b4841708a9e33a3f8a730754e	0	0	0	0	0	0	0	0	0	0	0	0	0	0	0	0	0	0	0	0	0	0	0	0	0	0	0	0	0	0	0	0	0	0	0	0	0	0	0	0	0	0	0	0	0	0	0	0	0
c1bb39c6040e47b36e47e05ee0a48708	0	0	0	0	0	0	0	0	0	0	0	0	0	0	0	0	0	0	0	0	0	0	0	0	0	0	0	0	0	0	0	0	0	0	0	0	0	0	0	0	0	0	0	0	0	0	0	0	0
9b204dab44a979a53dbfdfdcb8d2dfe3	0	0	0	0	0	0	0	0	0	0	0	0	0	0	0	0	0	0	0	0	0	0	0	0	0	0	0	0	0	0	0	0	0	0	0	0	0	0	0	0	0	0	0	0	0	0	0	0	0
4b3f444883084ff75f16be5b9827eb0e	0	0	0	0	0	0	134	14	0	0	0	0	0	0	0	0	19	29	0	0	121	0	0	0	0	0	0	0	0	0	328	0	0	0	0	0	0	0	0	0	0	0	8	0	0	0	0	0	0
d7e33d973f59724dcd371b416b53a599	0	0	0	0	0	0	0	0	0	0	0	0	0	0	0	0	0	0	0	0	0	0	0	0	0	0	0	0	0	0	0	0	0	0	0	0	0	0	0	0	0	0	0	0	0	0	0	0	0
a60cecb2412b0fd7058adf66b1202232	0	0	0	0	0	0	0	0	0	0	0	0	0	0	0	0	0	0	0	0	0	0	0	0	0	0	0	0	0	0	0	0	0	0	0	0	0	0	0	0	0	0	0	0	0	0	0	0	0
cf0b05d17fd8c9e1e1fbf7c7ebc5af40	0	0	0	0	0	0	0	0	0	0	0	0	0	0	0	0	0	0	0	0	0	0	0	0	0	0	0	0	0	0	0	0	0	0	0	0	0	0	0	29	0	18	0	0	0	0	0	105	91
75a51d765cc8615816415469da99bb60	0	0	0	0	0	0	0	0	0	0	0	0	0	0	0	0	0	0	0	0	0	0	0	0	0	0	0	0	0	0	0	0	0	0	0	0	0	0	0	0	0	0	0	0	0	0	0	0	0
6e9bf26f672d85245832442b4e64b69f	0	0	0	0	0	0	0	0	0	0	0	0	0	0	0	0	0	0	0	0	0	0	0	0	0	0	0	0	0	0	0	0	0	0	0	0	0	0	0	0	0	0	0	0	0	0	0	0	0
c039d57292cd23fc7ed17ec93138b4cf	0	0	0	0	0	0	0	0	0	0	0	0	0	0	0	26	0	114	23	8	0	0	0	0	0	0	0	0	0	0	0	0	0	0	0	0	0	0	0	0	0	0	0	0	0	0	0	0	7
de4d51bf61ae5741571322f68a66effa	0	0	0	0	0	0	0	0	0	0	0	0	0	0	0	0	0	0	0	0	0	0	0	0	0	0	0	0	0	0	0	0	0	0	0	0	0	0	0	0	0	0	0	0	0	0	0	0	0
00ee251a3320341dd2332a0eadb69c56	0	0	0	0	0	0	0	0	0	0	0	0	0	0	0	0	0	0	0	0	0	0	0	0	0	0	0	0	0	0	0	0	0	0	0	0	0	0	0	0	0	0	0	0	0	0	0	0	0
bd793cec375747324316fe924d8aa068	0	0	0	0	0	0	0	0	0	0	0	0	0	0	0	0	0	0	0	0	0	0	0	0	0	0	0	0	0	0	0	0	0	0	0	0	0	0	0	0	0	0	0	0	0	0	0	0	0
162e965a4116f9c1aec29446c3e9c543	0	0	0	0	0	0	0	0	0	0	0	0	0	0	0	0	0	0	0	0	0	0	0	0	0	0	0	0	0	0	0	0	0	0	0	0	0	0	0	0	0	0	0	0	0	0	0	0	0
3f5187034a3f439b8c17f179fe83f816	0	0	0	0	0	0	0	0	0	0	0	0	0	0	0	0	0	0	0	0	0	0	0	0	0	0	0	0	0	0	0	0	0	0	0	0	0	0	0	0	0	0	0	0	0	0	0	35	36
13aebed963ed69a0206d43872a979e0b	0	0	0	0	0	0	0	0	0	0	0	0	0	0	0	0	0	0	0	0	0	0	0	0	0	0	0	0	0	0	0	0	0	0	0	0	0	0	0	0	0	0	0	0	0	0	0	0	89
525d07d754ed5975c3fc4cf9b810d758	0	0	0	0	0	0	51	178	81	0	0	117	0	0	0	0	0	41	18	0	58	0	0	0	0	0	0	0	0	0	0	0	0	0	0	0	0	0	0	19	0	47	0	0	0	0	0	0	0
1f8c7cf408eada1caea858bda4fe0708	0	0	0	0	0	0	0	0	0	0	0	0	0	0	0	0	0	0	0	0	0	0	0	0	0	0	0	0	0	0	0	0	0	0	0	0	0	0	0	16	0	0	0	0	0	0	0	0	0
36939c6f0dc7fd8cd21c2a9df594a7f3	0	0	0	0	0	0	0	0	0	0	0	0	0	0	0	0	0	0	0	0	0	0	0	0	0	0	0	0	0	0	0	0	0	0	0	0	0	0	0	0	0	0	0	0	0	0	0	0	0
a4451e5943b4de9fea5c6f965c2b7185	0	0	0	0	0	0	0	0	0	0	0	0	0	0	0	0	0	0	0	0	0	0	0	0	0	0	0	0	0	0	0	0	0	0	0	0	0	0	0	0	0	0	0	0	0	0	0	21	0
414f3cedf63b5afbf9a571329e4f14b8	14	0	0	0	0	0	0	0	0	0	0	0	0	0	0	0	0	0	0	0	0	0	0	0	0	0	0	0	0	0	0	0	0	0	0	0	0	0	0	0	0	0	0	0	0	0	0	24	72
1c932e733567b75bccb9e961c09dc13f	0	0	0	0	0	0	0	0	0	0	0	0	0	0	0	0	0	0	0	0	0	0	0	0	0	0	0	0	0	0	0	0	0	0	0	0	0	0	0	0	0	0	0	0	0	0	0	0	0
9ff983a2428748df7276589de16b4d89	0	0	0	0	0	0	0	0	0	0	0	0	0	0	0	0	0	0	0	0	0	0	0	0	0	0	0	899	232	421	0	280	0	0	0	0	0	0	0	0	100	0	0	0	0	0	0	0	0
a6797da052eb1a767a8d451076375626	0	0	0	0	0	0	0	0	0	0	0	0	0	0	0	0	0	0	0	0	0	0	0	0	0	0	0	0	0	0	0	0	0	0	0	0	0	0	0	0	0	30	0	0	0	0	0	0	0
1455e7df2066c10810c5835cae00d35f	0	0	0	0	0	0	0	0	0	0	0	0	0	0	0	0	0	0	0	0	0	0	0	0	0	0	0	0	0	0	0	0	0	0	0	0	0	0	0	0	0	0	0	0	0	0	0	44	62
221486b767316961b540929d92297f10	0	0	0	0	0	0	0	0	0	0	0	0	0	0	0	0	0	0	0	0	0	0	0	0	0	0	0	0	0	0	0	0	0	0	0	0	0	0	0	0	0	0	0	0	0	0	0	16	34
3322cdaf402fe65f06033c67ebb045c2	0	0	0	0	0	0	0	0	0	0	0	0	0	0	0	0	0	0	0	0	0	0	0	0	0	0	0	0	0	0	0	0	0	0	0	0	0	0	0	0	0	0	0	0	0	0	0	0	0
b397e330214c9d76420ea39b3c529b79	0	0	0	0	0	0	0	0	0	0	0	0	0	0	0	0	0	0	0	0	0	0	0	0	0	0	0	0	0	0	0	0	0	0	0	0	0	0	0	0	0	0	0	0	0	0	0	0	0
42e0af18c57cba386e5974f22e54ebec	0	0	0	0	0	0	0	0	0	0	0	0	0	0	0	0	0	0	0	0	0	0	0	0	0	0	0	0	0	0	0	0	0	0	0	0	0	0	0	0	0	0	0	0	0	0	0	0	59
d0f2d233ff9af02df6a9bab063d79e6b	0	0	0	0	0	0	0	0	0	0	0	0	0	0	0	0	0	0	0	0	0	0	0	0	0	0	0	0	0	0	0	0	0	0	0	0	0	0	0	0	0	0	0	0	0	0	0	0	0
f3d7a02cad654cf424268c69d2cf5d3e	0	0	0	0	0	0	0	0	0	0	0	0	0	0	0	0	0	0	0	0	0	0	0	0	0	0	0	0	0	0	0	0	0	0	0	0	0	0	0	0	0	0	0	0	0	0	0	0	0
1498b160f8fac385fdb970ecea98eb93	0	0	0	0	0	0	0	0	0	0	0	0	0	0	0	0	0	0	0	0	0	0	0	0	0	0	0	0	0	0	0	0	0	0	0	0	0	0	0	0	0	0	0	0	0	0	0	0	0
072bb0479d23c46e79b64ed157a7b322	0	0	0	0	0	0	0	0	0	0	0	0	0	0	0	0	0	0	0	0	0	0	0	0	0	0	0	0	0	0	0	0	0	0	0	0	0	0	0	0	0	0	0	0	0	0	0	0	0
29cca44b0da131158f3029eca73a18cf	0	0	0	0	0	0	0	0	0	0	0	0	0	0	0	0	0	0	0	0	0	0	0	0	0	0	0	0	0	0	0	0	0	0	0	0	0	0	0	0	0	0	0	0	0	0	0	0	0
635d57101757fcaa167ac339e85b6cde	0	0	0	0	0	0	0	0	0	0	0	0	0	0	0	0	0	0	0	0	0	0	0	0	0	0	0	0	0	0	0	0	0	0	0	0	0	0	0	0	0	0	0	0	0	0	0	0	0
de5760bdb0b0912f51b8abd469201a59	0	0	0	0	0	0	0	24	0	0	0	0	0	0	0	24	0	0	0	0	0	0	0	0	0	0	0	39	0	76	0	0	0	0	0	0	0	0	0	0	0	0	0	0	0	0	0	0	0
66d0270a1bc26fe9f7108eb6b05b25ed	0	0	0	0	0	0	0	0	0	0	0	0	0	0	0	0	0	0	0	0	0	0	0	0	0	0	0	0	0	0	0	0	0	0	0	0	0	0	0	0	0	0	0	0	0	0	0	0	0
f12caf418fcd52bf43b2953462a309d1	0	0	0	0	0	0	0	0	0	0	0	0	0	0	0	0	0	0	0	0	0	0	0	0	0	0	0	0	0	0	0	0	0	0	0	0	0	0	0	0	0	0	0	0	0	0	0	0	0
484d253d1bd9b9257cdeba9e1381b935	0	0	0	0	0	0	0	0	0	0	0	0	0	0	0	0	0	0	23	0	0	0	0	0	0	0	0	0	0	0	0	0	0	0	0	0	0	0	0	0	0	0	31	0	0	0	0	0	0
29a0b69b9c912fdd2f0c9c236628761a	0	0	0	0	0	0	0	0	0	0	0	0	0	0	0	0	0	0	0	0	0	0	0	0	0	0	0	0	0	0	0	0	0	0	0	0	0	0	0	0	0	0	0	0	0	0	0	0	0
ea273f9156d51219a71b800f346f7db7	0	0	0	0	0	0	0	0	0	0	0	0	0	0	0	0	10	0	0	0	0	0	0	0	0	0	0	0	0	0	0	0	0	0	0	0	0	0	8	0	0	0	0	0	0	11	13	41	145
aa3b6a7a203213ff8b65fa7eba1d01ff	0	0	0	0	0	0	0	0	0	0	0	0	0	0	0	0	0	0	0	0	0	0	0	0	0	0	0	0	0	0	0	0	0	0	0	0	0	0	0	0	0	0	0	0	0	0	0	0	0
fb1d6aeeafaa6277c6a06de65b8c4271	0	0	0	0	0	0	0	0	0	0	0	0	0	0	0	0	0	0	0	0	0	0	0	0	0	0	0	0	0	0	0	0	0	0	0	0	0	0	0	0	0	0	0	0	0	0	0	0	0
2bcf957261df2a9be7d6878cdee32932	0	0	0	0	0	0	0	0	0	0	0	0	0	0	0	0	0	0	51	0	0	0	0	0	0	0	0	0	0	0	0	0	0	0	0	0	0	0	0	0	0	0	0	0	0	0	0	23	0
357cdfb77193ef27053fadc6e77e1a98	0	0	0	0	0	0	0	0	0	0	0	0	0	0	0	0	0	0	0	0	0	0	0	0	0	0	0	0	0	0	0	0	0	0	0	0	0	0	0	0	0	0	0	0	0	0	0	0	0
7e44389a3131c70b105e779238d1dfa1	0	0	0	0	0	0	0	0	0	0	0	0	0	0	0	0	0	0	0	0	0	0	0	0	0	0	0	0	0	0	0	0	0	0	0	0	0	0	0	0	0	0	0	0	0	0	10	144	0
2733f10321c5070867eb7f1efad6dc57	0	0	0	0	0	0	0	0	0	0	0	0	0	0	0	0	0	0	0	0	0	0	0	0	0	0	0	0	0	0	0	0	0	0	0	0	0	0	0	0	0	0	0	0	0	0	0	0	0
411bd09ea46caa8ea2be837c16cbd679	0	0	0	0	0	0	0	30	0	0	18	0	0	0	0	5	8	29	30	0	0	0	0	0	0	0	0	0	0	0	0	0	0	0	0	0	0	0	0	0	0	0	0	36	0	0	0	70	0
21387213e8c5e87add0dd5fcd899842b	0	0	0	0	0	0	0	0	161	31	19	0	0	0	0	0	0	0	0	0	0	0	0	0	0	0	0	64	0	0	0	0	0	0	0	0	0	0	0	0	26	148	0	8	53	0	0	97	56
3a244db69d6045755c06e20d87821e48	0	0	0	0	0	0	0	0	0	0	0	0	0	0	0	28	5	0	0	11	0	0	0	0	0	0	0	0	0	0	0	0	0	0	0	0	0	0	0	0	0	0	0	0	0	0	0	0	0
86d5801a9a7ad5f3635889b70c121a45	0	0	0	0	0	0	0	0	0	0	0	0	0	0	0	35	0	0	0	0	0	0	0	0	0	0	0	0	0	0	0	0	0	0	0	0	0	0	0	0	0	0	0	0	0	0	0	0	0
fc42a426331570682f58b759586bb132	0	0	0	0	0	0	0	0	564	0	52	0	17	0	0	0	0	0	0	0	0	0	0	0	0	0	0	361	449	0	0	0	0	0	0	0	0	0	0	0	59	0	0	0	0	0	0	0	0
df8494f4e572762b5ebf674eef883b9f	0	0	0	0	0	0	0	0	0	0	0	0	0	0	0	0	0	0	0	0	0	0	0	0	0	0	0	0	0	0	0	0	0	0	0	0	0	0	0	0	0	0	0	0	0	0	0	0	0
3b98c65c401520bb8e98b0a96303bce3	0	0	0	0	0	0	43	81	53	63	0	0	0	0	0	0	2	0	0	0	0	0	0	0	0	0	0	0	0	0	0	0	0	0	0	0	0	0	0	0	0	0	0	0	0	0	0	0	0
0738c841d959f0a58b28c4a78b5d293a	0	0	0	0	0	0	0	0	0	0	0	0	0	0	0	0	0	0	0	0	0	0	0	0	0	0	0	0	0	0	0	0	0	0	0	0	0	0	0	0	0	0	0	0	0	0	0	0	0
5e1133c1f863ad7ccb6ec50e80df2d67	0	0	0	0	0	0	0	2	0	0	45	22	0	0	0	0	9	0	0	16	0	0	0	0	0	0	0	0	0	0	0	0	0	34	18	0	0	0	0	0	83	0	17	0	44	0	0	0	0
3e6d46618d1348f4548f38a02f82b35d	0	0	0	0	0	0	0	0	0	0	0	0	0	0	0	0	0	0	0	0	0	0	0	0	0	0	0	0	0	0	0	108	0	0	0	0	0	0	0	0	0	0	0	0	0	0	0	0	0
747c117c21ae8de83096f7b8f34df1d4	0	0	0	0	0	0	0	0	0	0	0	0	0	0	0	0	0	0	0	0	0	0	0	0	0	0	0	0	0	0	0	0	0	0	0	0	0	0	0	0	0	0	0	0	0	0	0	0	0
31278fca9fa59d406f0f0734d7a46144	0	0	0	0	0	0	0	0	0	0	0	0	0	0	0	0	0	0	0	0	0	0	0	0	0	0	0	0	0	0	0	0	0	0	0	0	0	0	0	0	0	0	0	0	0	0	0	0	0
487425b71afc43ea2bdcc046e554c122	0	0	0	0	0	0	0	0	0	0	0	0	0	0	0	0	0	0	0	0	0	0	0	0	0	0	0	0	0	0	0	0	0	0	0	0	0	0	0	0	54	0	0	0	0	0	0	0	0
0d2e7b0804a5a1cf2ecc76f652cb57e4	0	0	0	0	0	0	0	0	0	0	0	0	0	0	0	0	0	0	0	0	0	0	0	0	0	0	0	0	0	0	0	0	0	0	0	0	0	0	0	0	0	0	0	0	0	0	0	0	31
f736fb861f546f11c83c89dd8a225c3e	0	0	0	0	0	0	0	0	0	0	0	0	0	0	0	0	0	0	0	0	0	0	0	0	0	0	0	0	0	0	0	0	0	0	0	0	0	0	0	0	0	0	0	0	0	0	0	0	0
cd5b47cc4b28e56243eda4f6dcda921d	0	0	0	0	0	0	0	0	0	0	0	0	0	0	0	0	0	0	0	0	0	0	0	0	0	0	0	0	0	0	0	0	0	0	0	0	0	0	0	0	0	0	0	0	0	0	0	0	0
29d3efc9549a9e1a42c5e0a64c96a68a	0	0	0	0	0	0	0	0	0	0	0	0	0	0	0	0	0	0	0	0	0	0	0	0	0	0	0	0	0	0	0	0	0	0	0	0	0	0	0	0	0	0	0	0	0	0	0	0	0
e8a32eeb5c0046f9f8d73be5ab851445	21	0	0	0	0	0	0	0	0	0	0	31	0	0	0	0	0	0	0	0	0	0	0	0	0	0	0	0	0	0	0	0	0	0	0	0	0	0	7	0	0	0	0	0	0	0	0	9	0
7c360d2782a02000034a8bb7c6783d95	0	0	0	0	0	0	0	0	0	0	0	0	0	0	0	0	0	0	0	0	0	0	0	0	0	0	0	0	0	0	0	0	0	0	0	0	0	0	0	0	0	0	0	0	0	0	0	0	0
0ceb7d516cce92d95b458a6007d16369	0	0	0	0	0	0	0	0	0	0	0	0	0	0	0	0	0	0	0	0	0	0	0	0	0	0	0	0	0	0	0	0	0	0	0	0	0	0	0	0	0	0	0	0	0	0	0	0	0
2596e9caee6bb1c1ac90c41afd830b4e	0	0	0	0	0	0	0	0	0	0	0	0	0	0	0	0	0	0	0	0	0	0	0	0	0	0	0	0	0	0	0	0	0	0	0	0	0	0	0	0	0	0	0	0	0	0	0	0	0
062f0549cd1b99ce75a9735476dc6341	0	0	0	0	0	0	0	0	0	0	0	0	0	0	0	0	0	0	0	0	0	0	0	0	0	0	0	0	0	0	0	0	0	0	0	0	0	0	0	0	0	0	0	0	0	0	0	0	0
4b2082100daa1264d85f294d2b50b826	0	0	11	0	0	0	0	0	2	22	0	28	0	0	0	0	0	0	0	0	0	0	0	0	0	0	0	0	0	0	0	0	0	26	62	0	0	0	0	99	113	17	67	39	94	0	0	0	0
8e3a8479758aa96434fba00867997235	0	0	0	0	0	0	0	0	0	0	0	0	0	0	0	0	0	0	0	0	14	0	0	0	0	0	0	0	0	0	0	0	0	0	0	0	0	0	0	0	0	0	0	13	0	0	0	0	0
48bb33c3fbb12faf05f10010031beebf	16	0	35	0	0	0	32	47	0	27	94	0	0	0	0	0	0	0	0	0	0	0	0	0	0	0	0	0	0	0	0	0	0	220	255	0	0	0	0	48	34	90	195	27	295	0	0	0	0
58030bee577ff55844c6405815f16adb	0	0	0	0	0	0	0	0	0	0	0	0	0	0	0	0	0	0	0	0	0	0	0	0	0	0	0	0	0	0	0	0	0	0	0	0	0	0	0	0	0	0	0	0	0	0	0	0	0
bcfbd14c1296af7a6e8eaa3b4ec18878	0	0	0	0	0	0	0	0	0	0	0	0	0	0	0	0	0	0	0	0	0	0	0	0	0	0	0	0	0	0	0	0	0	0	0	0	0	0	0	0	0	0	0	0	0	0	0	0	0
04123466a9b846313f0f2fbee9a0979d	0	0	0	0	0	0	0	0	0	0	0	0	0	0	0	0	0	0	0	0	0	0	0	0	0	0	0	0	0	0	0	0	0	0	0	0	0	0	0	0	0	0	0	0	0	0	0	0	0
464482570b9f1b9ac49d55b77ca9433d	0	0	0	0	0	0	0	0	0	0	0	0	0	0	0	0	0	0	0	0	0	0	0	0	0	0	0	0	0	0	0	0	0	0	0	0	0	0	0	0	0	0	0	0	0	0	0	0	0
94438cc1379383b4822c7af3c71a96d0	0	0	0	0	0	0	0	0	0	0	0	0	0	0	0	0	0	0	0	0	0	0	0	0	0	0	0	0	0	0	0	0	0	0	0	0	0	0	0	0	0	0	0	0	0	0	0	0	0
9b6fae82fece10f363f04b41f599e813	0	0	0	0	0	0	0	0	0	0	0	0	0	0	0	0	0	0	0	0	0	0	0	0	0	0	0	0	0	0	0	0	0	0	0	0	0	0	0	0	0	41	62	21	0	0	0	0	0
73ae0f2bc25edb4e71e90a328c28348b	0	0	0	0	0	0	31	0	0	0	0	0	0	0	0	0	0	0	0	0	0	0	0	0	0	0	0	0	0	0	0	0	0	0	0	0	0	0	0	0	0	0	0	0	0	0	0	0	0
ac2a4b3809c8d6e279f63b411ab297ca	0	0	0	0	0	0	0	0	0	0	0	0	0	0	0	20	0	0	0	0	0	0	0	0	0	0	0	0	0	0	0	0	0	0	0	0	0	0	0	0	0	0	0	0	0	0	0	0	0
af596549d4938a448633e4d06b62e347	0	0	0	0	0	0	0	0	0	0	0	0	0	0	0	0	0	0	0	0	0	0	0	0	0	0	0	0	0	0	0	0	0	0	0	0	0	0	0	0	0	0	0	0	0	0	0	0	0
77e8552fee7acc5ea647caaf3391d790	0	0	0	0	0	0	0	0	0	0	0	0	0	0	0	0	0	0	0	0	0	0	0	0	0	0	0	0	0	0	0	50	171	0	0	0	0	0	0	11	0	0	0	0	0	0	0	0	0
a79be7b113fe63ac7a42070ba17d2512	0	0	0	0	0	0	0	0	0	0	0	0	0	0	0	0	0	0	0	0	0	0	0	0	0	0	0	0	0	0	0	0	0	0	0	0	0	0	0	0	0	0	0	0	0	0	0	0	0
e7b105971d034d84cc3ffc2a832527cc	0	0	0	0	0	0	0	0	0	0	0	0	0	0	0	0	0	0	0	0	0	0	0	0	0	0	0	0	0	0	0	0	0	0	0	0	0	0	0	0	0	0	0	0	0	0	0	0	0
edaa4e4d24b3beb2cb308d7f43342a9a	0	0	0	0	0	0	0	0	0	0	0	0	0	0	0	0	0	0	0	0	0	0	0	0	0	0	0	0	0	0	0	0	0	0	0	0	0	0	0	0	0	0	0	0	0	0	0	0	0
eda0817f0c65a8a9d2eb6147b25c7dc4	0	0	0	0	0	0	169	135	126	90	0	0	0	0	0	0	0	0	198	0	0	0	0	0	0	0	0	199	0	69	182	74	0	0	0	0	0	0	0	0	32	6	8	0	0	0	0	0	0
25ae67a150c42cea8639eb96d41a4780	0	0	0	0	0	0	0	0	0	0	0	0	0	0	0	0	0	0	0	0	0	0	0	0	0	0	0	0	0	0	0	0	0	0	0	0	0	0	0	0	0	0	0	0	0	0	0	0	0
d0d0ccd18affaa05f98219c5e30ceac3	0	0	0	0	0	0	0	0	0	0	0	0	0	0	0	0	0	0	0	0	0	0	0	0	0	0	0	0	0	0	0	0	0	0	0	0	0	0	0	0	0	0	0	0	0	0	0	0	0
46c70c21513372b0e1bf64c5b0013e15	0	0	0	0	0	0	0	0	0	0	0	0	0	0	0	0	0	0	0	0	36	0	0	0	0	0	0	47	0	0	0	0	160	0	0	0	0	0	0	0	2	0	0	9	0	0	0	0	0
d8ec0a8962d49f53be44229f5c1b596b	0	0	0	0	0	0	0	0	0	0	0	0	0	0	0	0	0	0	0	0	0	0	0	0	0	0	0	0	0	0	0	0	0	0	0	0	0	0	0	0	0	0	0	0	0	0	0	0	0
788258b3cc8e311b77c40d0cd1481dfc	0	0	0	0	0	0	0	0	0	0	0	0	0	0	0	0	0	0	0	0	0	0	0	0	0	0	0	0	0	0	0	0	0	0	0	0	0	0	0	0	0	61	0	0	0	0	0	0	0
5db96485cc5215aecf1e70fe48a97402	0	0	0	0	0	0	0	0	0	0	0	0	0	0	0	0	0	0	0	0	0	0	0	0	0	0	0	0	0	0	0	1171	0	0	0	0	0	0	0	0	0	0	0	0	0	0	0	0	0
0870844ef99b676464346b1d71e08b17	0	0	0	0	0	0	0	0	0	0	0	0	0	0	0	0	0	0	0	0	0	0	0	0	0	0	0	0	0	0	0	0	0	0	0	0	0	0	0	0	0	0	0	0	0	0	0	0	24
61124598029312bd00eecc7d7dd31a0a	0	0	0	0	0	0	0	0	0	0	0	0	0	0	0	0	0	0	0	0	0	0	0	0	0	0	0	0	0	0	0	0	0	0	0	0	0	0	0	0	0	0	0	0	0	0	0	0	0
7d0a1e648f178955ed9c384c1f5a35c9	0	0	0	0	0	0	0	0	0	0	0	0	0	0	0	0	0	0	0	0	0	0	0	0	0	0	0	0	0	0	0	0	0	0	0	0	0	0	0	0	0	0	0	0	0	0	0	0	0
02e2dc7de9b08ac8ab1e51914ce218cb	0	0	0	0	0	0	0	0	0	0	0	0	0	0	0	0	0	0	0	0	0	0	0	0	0	0	0	0	0	0	0	0	0	0	0	0	0	0	0	0	0	0	0	0	0	0	0	0	0
2164812e10eeaeb12293637f72a5532c	0	0	0	0	0	0	0	0	0	0	0	0	0	0	0	0	0	0	0	0	0	0	0	0	0	0	0	0	0	0	0	0	0	0	0	0	0	0	0	0	0	0	0	0	0	0	0	0	0
1785f2313918f3a6aabbdf8727210fe2	0	0	0	0	0	0	0	0	0	0	0	0	0	0	0	0	0	0	0	0	0	0	0	0	0	0	0	0	0	0	0	0	0	0	0	0	0	0	0	0	0	0	0	0	0	0	0	0	0
02e7bfe8242d2de3d353ad4fec54a5cd	0	0	0	0	0	0	0	0	0	0	0	0	0	0	0	0	0	0	0	0	0	0	0	0	0	0	0	0	0	0	0	0	0	0	0	0	0	0	0	0	0	0	0	0	0	0	0	10	0
6a5d29b6df64ad504559e5896107236d	0	0	0	0	0	0	0	0	0	0	0	0	0	0	0	0	0	0	0	0	0	0	0	0	0	0	0	0	0	0	0	0	0	0	0	0	0	0	0	0	0	0	0	0	0	5	52	49	37
634d82e84d49407242392ec81c8a344e	0	0	0	0	0	0	0	0	0	0	13	0	0	0	0	0	0	0	0	0	0	0	0	0	0	0	0	0	0	0	0	0	0	0	0	0	0	0	0	0	0	0	0	0	0	0	0	0	0
7449c2f2daba7e2f86b19520bb483041	0	0	0	0	0	0	0	0	0	0	0	0	0	0	0	0	6	0	7	0	0	0	0	0	0	0	0	0	0	0	0	0	0	0	0	0	0	0	0	106	180	211	92	82	233	0	0	0	0
d5ccd57eec787272788b94f99e390160	0	0	0	0	0	0	0	0	0	0	0	0	0	0	0	0	0	0	0	0	0	0	0	0	0	0	0	0	0	0	0	0	0	0	0	0	0	0	0	0	0	0	0	0	0	0	0	0	0
d0e8efdcf1ad4b05b49b2806dd6aa572	0	0	0	0	0	0	0	0	0	0	0	0	0	0	0	0	0	0	0	13	0	0	0	0	0	0	0	0	84	0	0	0	0	0	0	0	0	0	0	133	0	0	0	0	0	0	0	0	0
1fdb816fcb871cd4b71ba38edcd85c1b	0	0	0	0	0	0	0	0	0	0	0	0	0	0	0	0	0	0	0	0	0	0	0	0	0	0	0	0	0	0	0	0	0	0	0	0	0	0	0	0	0	0	0	0	0	0	0	0	10
d9093712309d7cf099930e9ee6533a9f	13	0	0	0	0	0	0	0	0	0	0	0	0	0	0	0	0	33	0	0	69	0	0	0	0	0	0	0	0	0	0	0	0	0	0	0	0	0	0	0	0	0	0	0	0	0	0	0	0
b229d958a72908dc4f7ff7c61b781abe	0	0	0	0	0	0	0	0	0	0	0	0	0	0	0	0	0	0	0	0	0	0	0	0	0	0	0	0	0	0	0	0	0	0	0	0	0	0	0	0	0	0	0	17	0	0	0	0	0
5f798c8d651b48e3d5de6da02ea75c0c	51	0	17	44	42	157	0	0	46	18	0	6	0	0	0	0	0	0	0	0	0	0	0	0	0	0	0	0	0	0	0	0	0	0	0	0	0	4	40	0	0	0	0	0	0	0	0	0	0
f5093da3a272ca571dc43651a090e7b0	0	0	0	0	0	0	0	0	0	0	0	0	0	0	0	0	0	0	0	0	0	0	0	0	0	0	0	0	0	0	0	0	0	0	0	0	0	0	0	0	0	0	0	0	0	0	0	0	0
74fc30f6ac027b0d0923b146ad2a0fd0	0	0	0	0	0	0	0	0	0	0	0	0	0	0	0	31	8	0	0	0	0	0	0	0	0	0	0	0	0	41	0	0	0	0	0	0	0	0	0	0	0	0	0	0	0	0	0	23	166
f17de0df94c6fce75690d85529c7c58e	0	0	0	0	0	0	0	0	0	5	0	0	0	0	0	0	0	0	0	0	0	0	0	0	0	0	0	0	0	0	0	0	0	0	0	0	0	0	0	0	0	0	0	0	0	0	0	0	0
2f55995f2756391233f45e8be1f90731	0	0	0	0	0	0	0	0	0	0	0	0	0	0	0	0	0	0	0	0	0	0	0	0	0	0	0	0	0	0	0	0	32	0	0	0	0	0	0	5	0	0	0	0	0	0	0	0	0
ba467f22e3528b3deba3d8d674c87727	0	0	0	0	0	0	0	0	0	0	0	0	0	0	0	0	0	0	0	0	0	0	0	0	0	0	0	0	0	0	0	0	0	0	0	0	0	0	0	0	0	0	0	0	0	0	0	176	210
3dbd5a3f3360aa1bff93d422b7f1616c	0	0	0	0	0	0	0	0	0	0	0	0	0	0	0	0	0	0	0	0	0	0	0	0	0	0	0	0	0	0	0	0	0	0	0	0	0	0	0	0	0	0	0	0	0	0	0	0	0
872d7beb7a6eade8a605079abc2d6e5b	0	0	0	0	0	0	0	0	0	0	0	0	0	0	0	0	0	0	0	0	0	0	0	0	0	0	0	0	0	0	0	0	0	0	0	0	0	0	0	0	0	0	0	0	0	0	0	0	0
6cb094ab505e096dd8d6fbafa9bbc065	0	0	0	0	0	0	0	0	0	0	0	0	0	0	0	0	0	0	0	0	0	0	0	0	0	0	0	0	0	90	0	0	0	0	0	0	0	0	0	0	0	0	0	0	0	0	0	0	0
8811ac7d40a462efb3ae0089c09d87d8	0	0	0	0	0	0	0	0	0	0	0	0	0	0	0	0	0	0	0	0	0	0	0	0	0	0	0	0	0	0	0	0	0	0	0	0	0	0	0	0	0	0	0	0	0	0	0	0	0
f419b95feba5d23d40d9b621fc1704ed	0	0	0	0	0	0	0	0	0	0	0	0	0	0	0	0	0	0	0	0	0	0	0	0	0	0	0	0	0	0	0	0	0	0	0	0	0	0	0	0	0	0	0	0	0	0	0	0	0
fb3f4a72af98aacee8442000ebefae5e	0	0	0	0	0	0	0	0	0	0	0	0	0	0	0	0	0	0	0	0	0	0	0	0	0	0	0	0	0	0	0	16	0	0	0	0	0	0	0	0	0	0	0	0	0	0	0	0	0
4de42a8676a7b21dae35418aa79be083	0	0	0	0	0	0	0	0	0	0	0	0	0	0	0	0	0	0	0	10	0	0	0	0	0	0	0	0	0	0	0	0	0	0	0	0	0	0	0	0	0	0	0	0	0	0	0	0	17
b3464fff632abc7c1608b5847c2ccd03	0	0	0	0	0	0	0	0	0	0	0	0	0	0	0	0	0	0	0	0	0	0	0	0	0	0	0	0	0	0	0	0	0	0	0	0	0	0	0	0	0	0	0	0	0	0	0	0	0
990a9c7dbd499eb0719ea18bc9d61a31	0	0	0	0	0	0	0	0	0	0	0	0	0	0	0	0	0	0	0	0	0	0	0	0	0	0	0	0	0	0	0	0	0	0	0	0	0	0	0	0	0	0	0	0	0	0	0	0	0
3283eb70e937f4b81cc2376cdf13775d	0	0	0	0	0	0	0	0	0	0	0	0	0	0	0	0	0	0	0	0	0	0	0	0	0	0	0	0	0	0	0	0	0	0	0	0	0	0	0	0	0	0	0	0	0	0	0	0	0
fd5201fb247e310c162d30188e59b10d	0	0	0	0	0	25	0	0	0	0	0	0	0	0	0	7	0	0	0	14	91	0	0	0	0	0	0	0	0	38	0	0	0	0	0	0	0	0	0	0	0	0	0	12	0	0	0	0	0
77c3ba6c9c144d477610d686b0e8fe65	0	0	0	0	0	0	0	0	0	0	0	0	0	0	0	0	0	0	0	0	0	0	0	0	0	0	0	0	0	0	0	0	0	0	0	0	0	0	0	0	0	0	0	0	0	0	0	0	0
212f8f100cb4d1cb45bc8c4ba2e79add	0	0	0	0	0	0	0	0	0	0	0	0	0	0	0	0	0	0	0	0	0	0	0	0	0	0	0	0	0	0	0	0	0	0	0	0	0	0	0	0	0	0	0	0	0	0	0	0	0
55acc5b55f97a9ece4aea47cdba3c274	0	0	0	0	4	0	0	0	0	0	29	0	0	0	0	0	29	0	0	0	0	0	0	0	0	0	0	0	44	0	0	0	0	0	30	0	0	0	0	12	0	183	41	81	33	0	0	0	0
1cc08c86de6a9f0fa9cc970e5705549e	0	0	0	0	0	0	0	0	0	0	0	0	0	0	0	0	0	0	11	0	0	0	0	0	0	0	0	0	0	36	0	0	75	0	0	0	0	0	0	0	0	0	0	0	0	0	0	21	22
4e68d33cb0d1070db347d7ce0385727e	0	0	0	0	0	0	0	0	0	0	0	0	0	0	0	0	0	0	0	0	0	0	0	0	0	0	0	0	0	0	0	0	0	0	0	0	0	0	0	0	0	0	0	0	0	0	0	0	0
42b5905c217668a719fa7441c647e6a7	0	0	0	0	0	0	0	0	0	0	0	0	0	0	0	0	0	0	0	0	0	0	0	0	0	0	0	0	0	0	0	0	0	0	0	0	0	0	0	0	0	0	0	0	0	0	0	219	378
f6ba1cdc6a88d02dfab129936fd9bc04	0	0	0	0	0	0	0	0	0	0	0	0	0	0	0	0	0	0	0	0	0	0	0	0	0	0	0	0	0	0	0	0	0	0	0	0	0	0	0	0	0	0	0	0	0	0	0	0	0
ae82447c82fb3481b2b4adc120959e06	0	0	0	0	0	0	0	0	0	0	0	0	0	0	0	0	0	0	0	0	0	0	0	0	0	0	0	0	0	0	0	0	0	0	0	0	0	0	0	0	0	0	0	0	0	0	0	0	0
3d83e668d3c6d8ffea3e9642e29084e9	0	0	0	0	0	0	0	0	0	0	0	0	0	0	0	0	0	0	0	0	0	0	0	0	0	0	0	0	0	0	0	0	0	0	0	0	0	0	0	0	0	0	0	0	0	0	0	0	0
ea2b44ee4ffda4eeeb31578285ace538	0	0	0	0	0	0	0	0	0	0	0	0	0	0	0	0	0	0	0	0	0	0	0	0	0	0	0	0	0	0	0	0	0	0	0	0	0	0	0	0	0	0	0	0	0	0	0	0	0
2884eeb8b49fab62ef4632c2a843f090	0	0	0	0	0	0	17	0	0	0	0	0	0	0	0	0	0	0	0	0	0	0	0	0	0	0	0	0	0	0	0	0	0	0	0	0	0	0	0	0	0	0	0	0	0	0	0	0	0
944f277412fe4e9a484d9464be17e94a	0	0	0	0	0	0	0	0	0	0	0	0	0	0	0	0	0	0	0	0	0	0	0	0	0	0	0	0	0	0	0	0	0	0	0	0	0	0	0	0	0	0	0	0	0	0	0	0	0
32305883d0aa6fd2c4b0666a1a3bf853	0	0	0	0	0	0	0	0	0	0	0	0	0	0	0	0	11	0	0	0	0	0	0	0	0	0	0	86	24	0	0	0	0	0	0	0	0	0	0	0	17	0	0	0	0	0	0	18	63
5d1dc010ab12aa9b8a92fb11eaaaf90d	0	0	0	0	0	0	0	0	0	0	0	0	0	0	0	0	0	0	0	0	0	0	0	0	0	0	0	0	0	0	0	0	0	0	0	0	0	0	0	0	0	0	0	0	0	0	0	0	0
b99e401ae15deb3adf740bbbcf1791db	0	0	0	0	0	0	0	0	0	0	0	0	0	0	0	0	0	0	0	0	0	0	0	0	0	0	0	0	0	0	0	0	0	0	0	0	0	0	0	0	0	0	0	0	0	0	0	0	0
e1b18ae1a71b4103df00730e0b0f14bd	0	0	0	0	0	0	0	0	0	0	0	0	0	0	0	0	0	0	0	0	0	0	0	0	0	0	0	0	0	0	0	0	0	0	0	0	0	0	0	0	0	0	0	0	0	0	0	0	0
75583bdb4785dfce23c5f22d326e2145	0	0	0	0	0	0	0	0	0	0	0	0	0	0	0	0	0	0	0	0	0	0	0	0	0	0	0	0	0	0	0	0	0	0	0	0	0	0	0	0	0	0	0	0	0	0	0	0	0
c2b2c0e6e34cc0cfef4fbd1efe0e1aeb	0	0	0	0	0	0	0	0	0	0	0	0	0	0	0	0	0	0	0	0	0	0	0	0	0	0	0	0	0	0	0	0	0	0	0	0	0	0	0	0	0	0	0	0	0	0	0	0	0
b6a5d634d11002f6bcc326d5d97638ec	0	0	0	0	0	0	0	0	0	0	0	0	0	0	0	0	0	0	0	0	0	0	0	0	0	0	0	0	184	0	0	0	0	0	0	0	0	0	0	0	0	0	0	0	0	0	0	0	18
3403ad98c3aaa7e37082a408cce77707	0	0	0	0	0	0	0	0	0	0	0	0	0	0	0	0	0	0	0	0	0	0	0	0	0	0	0	0	0	0	0	0	0	0	0	0	0	0	0	0	0	0	0	0	0	0	0	0	0
6858259ba8d9a79931876fae9b3697cc	0	0	0	0	0	0	0	0	0	0	0	0	0	0	0	0	0	0	0	0	0	0	0	0	0	0	0	0	0	0	0	0	0	0	0	0	0	0	0	0	0	0	0	0	0	0	0	54	97
acef445e62a0aed1a0d04d6d86a460d8	0	0	0	0	0	0	0	0	0	0	0	0	0	0	0	0	0	0	0	0	0	0	0	0	0	0	0	0	0	0	0	0	0	0	0	0	0	0	0	0	0	0	0	0	0	0	0	0	0
cd5968f18be37945cfb9118afb5c4b76	0	0	0	0	0	0	60	0	0	0	0	0	0	0	0	381	145	121	676	291	275	0	0	0	0	0	0	0	0	0	0	0	0	0	0	0	0	0	0	0	0	0	0	0	125	0	0	0	0
271da59a55559d669cbc1765e9597753	0	0	0	0	0	0	0	0	0	0	0	0	0	0	0	0	0	0	0	0	0	0	0	0	0	0	0	0	0	0	0	0	0	0	0	0	0	0	0	0	0	0	0	0	0	0	0	0	0
d63d7605cdae549abc102baa5ad56704	0	0	0	0	0	0	0	0	0	0	0	0	0	0	0	0	0	0	55	0	0	0	0	0	0	0	0	0	0	0	0	0	0	0	0	0	0	0	0	0	0	0	0	0	0	0	0	0	0
64060f98e967703f66f1b4a8439f7223	0	0	0	0	0	0	0	0	0	0	0	0	0	0	0	0	0	0	0	0	0	0	0	0	0	0	0	0	0	0	0	0	0	0	0	0	0	0	0	0	0	0	0	0	0	0	0	103	0
eefa0af0497b560ff9311768547362d3	0	0	0	0	0	0	0	0	0	0	0	0	0	0	0	0	0	0	0	0	0	0	0	0	0	0	0	0	0	0	0	0	0	0	0	0	0	0	0	0	0	0	0	0	0	0	0	0	0
ac327eb84d14bcc955e79a30692df47d	0	0	0	0	0	0	19	7	197	0	0	0	0	0	0	0	0	8	25	0	137	0	0	0	0	0	0	0	0	0	0	0	0	0	0	0	0	0	0	0	0	0	20	4	0	0	0	17	218
64939f04dc07ab35b8a720051744384a	0	0	0	0	0	0	0	0	0	0	0	0	0	0	0	0	0	0	0	0	0	0	0	0	0	0	0	0	0	0	0	0	0	0	210	0	0	0	0	0	0	0	11	0	0	0	0	0	0
95f0ee59db7ae615a03b6165b5e2a20b	0	0	0	0	0	0	0	0	0	0	0	0	0	0	0	0	0	0	0	0	0	0	0	0	0	0	0	0	0	0	0	0	0	0	0	0	0	0	0	0	0	0	0	0	0	0	0	0	0
39244ab1b89c468653e38940b5c6d7ce	0	0	0	0	0	0	0	0	0	0	0	0	0	0	0	0	0	0	0	0	0	0	0	0	0	0	0	0	0	0	0	0	0	0	0	0	0	0	0	0	0	0	0	0	0	0	0	0	0
9c75fb8b0bf46ac8d8ccdae9eb097e80	0	0	0	0	0	0	0	0	0	0	0	0	0	0	0	0	0	0	0	0	0	0	0	0	0	0	0	0	0	0	0	0	0	0	0	0	0	0	0	0	0	0	0	0	0	0	0	0	0
4e3313e89d28045a81a157ac2054f243	0	0	0	0	0	0	0	30	0	0	0	0	0	0	0	0	0	11	0	0	0	0	0	0	0	0	0	0	0	222	0	0	66	0	0	0	0	0	0	55	0	77	0	0	0	0	0	0	0
a3d17dea1571d3d78c3ead530c59da63	0	0	0	0	0	0	0	0	0	0	0	0	0	0	0	0	0	0	0	0	0	0	0	0	0	0	0	0	0	0	0	0	0	0	0	0	0	0	0	0	0	0	0	0	0	0	0	0	0
2ecf1a4b7a21dfeeec742166971eee53	0	0	0	0	0	0	0	0	0	0	0	0	0	0	0	0	0	0	0	0	0	0	0	0	0	0	0	0	0	0	0	0	0	0	0	0	0	0	0	0	0	0	0	0	0	0	0	0	0
a2d1b86c7b9a0bd9f07356a6a21e0631	0	0	0	0	0	0	0	0	0	0	0	0	0	0	0	0	0	0	0	0	0	0	0	0	0	0	0	0	0	0	0	0	0	0	0	0	0	0	0	0	0	0	0	0	0	0	0	0	0
edced61aa42e177ddf760c427467bb6a	0	0	0	0	0	0	0	0	0	0	0	0	0	0	0	0	0	0	0	0	0	0	0	0	0	0	0	0	0	0	0	0	0	0	0	0	0	0	0	0	0	0	0	0	0	0	0	0	0
cfcb4fdb667d8b9bf8e7691a34eb9037	0	0	0	0	0	0	0	0	0	0	0	0	0	0	0	0	0	0	0	0	0	0	0	0	0	0	0	0	0	0	0	0	0	0	0	0	0	0	0	0	142	0	106	0	60	0	0	0	0
5bb9d07c6d6daa75155e351ab0da2d8b	0	0	0	0	0	0	0	0	0	0	0	0	0	0	0	0	0	0	0	0	0	0	0	0	0	0	0	0	0	0	0	0	0	0	0	0	0	0	0	0	0	0	0	0	0	0	0	0	0
085b0fc9e13f368b054976e7f36e7dc4	0	0	0	0	0	0	0	0	0	0	0	0	0	0	0	0	0	0	0	0	0	0	0	0	0	0	0	0	0	0	0	0	0	0	0	0	0	0	0	0	0	0	0	0	0	0	0	0	0
96822721c011bf3d4d6eb4a7edeff11c	0	0	0	0	0	0	0	0	0	0	0	0	0	0	0	0	0	0	0	0	0	0	0	0	0	0	0	0	0	0	0	0	0	0	0	0	0	0	0	0	0	0	0	0	0	0	0	156	136
c81212a0ef9b0dc27f5212a731fd4c4e	0	0	0	0	0	0	0	0	0	0	0	0	0	0	0	0	0	0	0	0	0	0	0	0	0	0	0	0	0	0	0	0	0	0	0	0	0	0	0	0	0	0	0	0	0	0	0	0	0
fe0606238d8d762e687276ac0b759a98	0	0	0	0	0	0	0	0	0	0	0	0	0	0	0	0	0	0	0	0	0	0	0	0	0	0	0	0	0	0	0	0	0	0	0	0	0	0	0	0	0	0	0	0	0	0	0	0	0
51ac803fb9fd782808c7a114fb229f6d	0	0	0	0	0	0	451	58	122	30	0	0	0	0	0	82	0	0	0	0	0	0	0	0	0	0	0	0	0	0	0	0	0	0	0	0	0	0	0	0	0	0	0	0	0	0	0	0	0
e35e02a6e81222ac119fcd6112db5e20	0	0	0	0	0	0	0	0	0	0	0	0	0	0	0	0	0	0	0	0	0	0	0	0	0	0	0	0	0	0	0	0	0	0	0	0	0	0	0	0	0	0	0	0	0	0	0	93	0
d7f64d09cb9405e9be803f6d872e90c6	0	0	0	0	0	0	0	0	0	0	0	0	0	0	0	0	0	0	0	0	0	0	0	0	0	0	0	0	0	0	0	0	0	0	0	0	0	0	0	0	0	0	0	0	0	0	0	115	88
585b82173eb1f3e9cc83f75e8025893e	0	0	0	0	0	0	0	0	0	0	0	0	0	0	0	0	0	0	0	0	0	0	0	0	0	0	0	0	0	0	0	0	0	0	0	0	0	0	0	0	0	0	0	0	0	0	0	0	0
cf97db80a2b7d3ab195a29ba55226270	0	0	0	0	0	0	0	0	0	0	0	0	0	0	0	0	0	0	0	0	0	0	0	0	0	0	0	0	0	0	0	0	0	0	0	0	0	0	0	0	0	0	0	0	0	0	0	0	0
7f93a48af0e5ba0a0e96f69c8abc3575	0	0	0	0	0	0	0	0	0	0	0	0	0	0	0	0	0	0	0	0	0	0	0	0	0	0	0	0	0	0	0	0	0	0	0	0	0	0	0	0	0	0	0	0	0	0	23	17	70
6c1efd88150706fc0bbfb6fd3afaf35d	0	0	0	0	0	0	0	0	0	0	0	0	0	0	0	0	0	0	0	0	0	0	0	0	0	0	0	0	0	0	0	0	0	0	0	0	0	0	0	0	0	0	0	0	0	0	0	0	0
79ff1e467851bb23adb50b588d19ecc4	0	0	0	0	0	0	0	136	117	0	0	0	0	0	0	30	25	82	0	29	114	0	0	0	0	0	0	0	0	0	0	0	0	0	0	0	0	0	0	0	0	96	78	86	55	0	0	0	0
b1ffee30f5911739f87cd824c07fb755	0	0	0	0	0	0	0	0	0	0	0	0	0	0	0	0	0	0	0	0	0	0	0	0	0	0	0	0	0	0	0	0	0	0	0	0	0	0	0	0	0	0	0	0	0	0	0	0	0
aed3bad72cd47809eb6240c8ce772062	0	0	0	0	0	0	0	0	0	0	0	0	0	0	0	0	0	0	0	0	0	0	0	0	0	0	0	0	0	0	0	0	0	0	0	0	0	0	0	0	0	0	0	0	0	0	0	0	0
31d9c578d392f51606b04cf908dc9030	0	0	0	0	0	0	0	0	0	0	0	0	0	0	0	0	0	0	0	0	0	0	0	0	0	0	0	0	0	0	0	0	0	0	0	0	0	0	0	0	0	0	0	0	0	0	0	5	0
cceb5c88a5de51f63779e30c12e6a27b	0	0	0	0	0	0	0	0	0	0	0	0	0	0	0	0	0	0	0	0	0	0	0	0	0	0	0	0	0	0	0	0	0	0	0	0	0	0	0	0	0	0	0	0	0	0	0	0	0
c1e1c3aedfc6b2df8d9f6b96e3b018fc	0	0	0	0	0	0	0	0	0	0	0	0	0	0	0	0	0	0	0	0	0	0	0	0	0	0	0	0	0	0	0	0	0	46	41	0	0	0	0	35	0	0	0	0	55	0	0	0	0
4a7c165aa2ab17afbb63c2cb70828df8	0	0	0	0	0	0	0	0	0	0	0	0	0	0	0	0	0	0	0	0	0	0	0	0	0	0	0	0	0	0	0	0	0	0	0	0	0	0	0	0	0	0	0	0	0	0	0	0	0
e99ed45530d737d52f297c9d4e58dc37	0	0	0	0	0	0	0	0	0	0	0	0	0	0	0	0	0	0	0	0	0	0	0	0	0	0	0	0	0	0	0	0	0	0	0	0	0	0	0	0	0	0	0	0	0	0	0	0	0
4124780089e4008505a0b747252e7f97	0	0	0	0	0	0	0	0	0	0	0	0	0	0	0	0	0	0	0	0	0	0	0	0	0	0	0	0	0	0	0	0	0	0	0	0	0	0	0	0	0	0	0	0	0	0	0	0	0
e486f222caedcd31c395fb4e1530c2d7	0	0	0	0	0	0	0	0	0	0	0	0	0	0	0	0	0	0	0	0	0	0	0	0	0	0	0	0	0	0	0	0	0	0	0	0	0	0	0	94	61	44	0	88	0	0	0	0	0
692e0d02875ca5168a9a8dd02eb39152	0	0	0	0	0	0	0	0	0	0	0	0	0	0	0	0	0	0	0	0	0	0	0	0	0	0	0	0	0	0	0	0	0	0	0	0	0	0	0	0	0	0	0	0	0	0	0	0	0
ff652551d9e129f0b343d3881ecc0970	0	0	0	0	0	0	0	0	0	0	0	0	0	0	0	0	0	0	0	0	0	0	0	0	0	0	0	0	0	0	0	0	0	0	0	0	0	0	0	0	0	0	0	0	0	0	0	0	0
7ab1ea165de30cfdca7ecce66771c4fe	0	0	0	0	0	0	0	0	0	0	33	0	0	0	0	0	0	0	0	0	0	0	0	0	0	0	0	0	0	0	0	0	0	0	0	0	0	0	0	16	34	174	63	86	0	0	0	92	0
31e857423d8204154724903128509023	0	0	0	0	0	0	0	0	0	0	0	0	0	0	0	0	0	0	0	0	0	0	0	0	0	0	0	0	0	0	0	0	0	0	0	0	0	0	0	0	0	0	0	0	0	0	0	294	224
3c2fa0bb4531166da60e9cc80797a183	0	0	0	0	0	0	0	0	0	0	0	0	0	0	0	0	0	0	0	0	0	0	0	0	0	0	0	0	0	0	0	0	0	0	0	0	0	0	0	0	0	0	0	0	0	0	0	0	0
9ac6f1bca750916eec2c40abd3759ef9	0	0	0	0	0	0	0	0	0	0	0	0	0	0	0	0	0	0	0	0	0	0	0	0	0	0	0	0	0	0	0	0	0	0	0	0	0	0	0	0	0	0	0	10	0	0	0	0	0
f30c65c51cdf0348e80c1d7074e11472	0	0	0	0	0	0	0	0	0	0	0	0	0	0	0	0	0	0	0	0	0	0	0	0	0	0	0	0	0	0	0	0	0	0	0	0	0	0	0	0	0	0	0	0	0	0	0	0	0
1c7cebf4f152295486d877c7b4d34f7b	0	0	0	0	0	0	0	0	0	0	0	0	0	0	0	0	0	0	0	0	0	0	0	0	0	0	0	0	0	0	0	0	0	0	0	0	0	0	0	0	0	0	0	23	0	0	0	0	0
27c5163a7ee3f5df042d0066b01d232d	0	0	0	0	0	0	0	0	0	0	0	71	0	0	0	0	0	0	7	61	0	0	0	0	0	0	0	0	0	0	0	0	0	0	0	0	0	0	0	0	0	96	0	0	0	0	0	0	0
9fcfe9540f2289e1876568c8fdf3c092	0	0	0	0	0	0	0	0	0	0	0	0	0	0	0	0	0	0	0	0	0	0	0	0	0	0	0	0	0	0	0	0	0	0	0	0	0	0	0	0	0	0	0	0	0	0	0	0	0
2bf14ded3b51a5ff90f61bbffc95172c	0	0	0	0	0	0	0	0	0	0	0	0	0	0	0	0	0	0	0	0	0	0	0	0	0	0	0	0	0	0	0	0	0	0	0	0	0	0	0	0	0	0	0	0	0	0	0	0	21
e5db211d80b012ee92c05dd472adae81	0	0	0	0	0	0	0	0	0	0	0	0	0	0	0	0	0	0	0	0	0	0	0	0	0	0	0	0	0	0	0	0	0	0	0	0	0	0	0	0	0	0	0	0	0	0	0	0	0
8cce63e26e240d831a8b5ba9e30f424c	0	0	0	0	0	0	49	28	0	0	0	0	0	0	0	0	0	0	0	0	0	0	0	0	0	0	0	0	0	0	0	0	0	0	0	0	0	0	0	0	0	0	0	0	0	0	28	42	143
35e556f395c0f27e38d0c950dc55d424	0	0	0	0	0	0	0	0	0	0	0	0	0	0	0	0	0	0	0	0	0	0	0	0	0	0	0	0	0	0	0	0	0	4	0	0	0	0	0	0	0	0	0	0	0	0	0	0	0
7b542ff7ef9f7e1efe6473781a95126e	0	0	0	0	0	0	0	0	0	0	0	0	0	0	0	0	0	0	0	0	0	0	0	0	0	0	0	0	0	0	0	0	0	0	0	0	0	0	0	0	0	0	0	0	0	0	0	0	0
c1d309de9b32217519ed004b36cdc755	0	0	0	0	0	0	0	0	0	0	0	0	0	0	0	0	0	36	0	0	0	0	0	0	0	0	0	0	0	0	0	0	0	0	0	0	0	0	0	0	0	0	0	0	0	0	0	0	0
e549191d3b2aed62a293ecf723ea70d7	0	0	0	0	0	0	0	0	0	0	0	0	0	0	0	0	0	0	0	0	0	0	0	0	0	0	0	0	0	0	0	0	0	0	0	0	0	0	0	0	0	0	0	0	0	0	0	0	0
3c4aab37dd6bc5f606b6665fb438f2df	0	0	0	0	0	0	0	0	0	0	0	0	0	0	0	0	0	0	0	0	0	0	0	0	0	0	0	0	0	0	0	0	0	0	0	0	0	0	0	0	0	0	0	0	0	0	0	0	0
68ca50835e294efd9cb7352f060b710f	0	0	0	0	0	0	0	0	0	0	0	0	0	0	0	0	0	0	0	0	0	0	0	0	0	0	12	0	0	0	0	0	0	0	0	0	0	0	0	0	0	0	0	0	0	0	0	0	0
52f578fb1c12024c83f9a4e3b0a0fb39	0	0	0	0	0	0	0	0	0	0	0	0	0	0	0	0	0	0	0	0	0	0	0	0	0	0	0	0	0	0	0	0	0	0	0	0	0	0	0	0	0	0	0	0	0	0	0	0	0
3c1f9dfd967237df876a2c02c162d676	0	0	0	0	0	0	0	0	0	0	0	0	0	0	0	0	0	0	0	0	0	0	0	0	0	0	0	289	298	122	0	293	113	0	0	0	0	0	0	13	53	0	0	0	0	0	0	0	0
438c6028b8b6ba206dbc6d797eaf47fa	0	0	0	0	0	0	23	41	0	4	37	0	0	0	0	8	18	18	0	0	0	0	0	0	0	0	0	0	0	0	0	0	0	0	0	0	0	0	15	197	378	350	224	152	318	0	0	0	0
02f73be198ae6161818f94dccd7faf1b	0	0	0	0	0	0	0	0	0	0	0	0	0	0	0	0	0	0	0	0	0	0	0	0	0	0	0	0	0	0	0	0	0	0	0	0	0	0	0	0	0	0	0	0	0	0	0	0	0
3e0932f4f1154bc27b4762f298172a4f	0	0	0	0	0	0	0	0	0	0	0	0	0	0	0	0	0	0	0	0	0	0	0	0	0	0	0	0	0	0	0	0	0	0	0	0	0	0	0	0	0	0	0	0	0	0	0	0	0
7943f3ab54f6addcf4f19203b7cb6521	0	0	0	0	0	0	0	0	0	0	0	0	0	0	0	0	0	0	0	0	0	0	0	0	0	0	0	0	0	0	0	0	0	0	0	0	0	0	0	0	0	0	0	0	0	0	0	0	0
19fd0fc69b908f408eff3f5d55e9ce54	0	0	0	0	0	0	0	0	0	0	0	0	0	0	0	0	0	39	22	0	0	0	0	0	0	0	0	0	0	0	0	0	0	0	0	0	0	0	0	0	0	0	0	0	25	0	0	0	0
66a58cc14e9d6e1f8d0f6a8332d81862	0	0	0	0	0	0	0	0	0	0	0	0	0	0	0	0	0	0	0	0	0	0	0	0	0	0	0	0	0	0	0	0	0	0	0	0	0	0	0	0	0	0	0	0	0	0	0	0	0
e34c7cb1f27c4fa52df5a52f1dda6f6a	0	0	0	0	0	0	0	14	0	0	0	0	0	0	0	0	0	0	0	0	0	0	0	0	0	0	0	0	0	0	0	0	0	0	0	0	0	0	26	62	111	61	0	17	0	0	0	0	0
7a0aef54a8ebf13d04f1d59db2e204f5	0	0	0	0	0	0	0	35	0	0	6	0	0	0	0	0	0	0	35	18	0	0	0	0	0	0	0	0	0	0	0	0	0	0	0	0	0	0	0	20	51	23	32	0	0	0	0	0	0
5fa487bc99c064105e28117b47ab0cf0	0	0	0	0	0	0	0	0	0	0	0	0	0	0	0	0	0	0	0	0	0	0	0	0	0	0	0	0	0	0	0	0	0	0	0	0	0	0	0	0	0	0	0	0	0	0	0	14	0
cd08e81c57da53c839c0db3db7102999	0	0	0	0	0	0	0	0	0	0	0	0	0	0	0	0	0	0	0	0	7	0	0	0	0	0	0	0	0	0	0	0	47	0	0	0	0	0	0	0	0	0	0	0	27	0	0	0	0
208bc066506ca77b44e1dc2ece16f8a8	0	0	0	0	0	0	0	0	0	0	0	0	0	0	0	0	0	0	22	0	0	0	0	0	0	0	0	0	0	39	0	0	0	0	0	0	0	0	0	17	0	0	0	0	0	0	0	0	0
2e2ee4f3a5aeb8b5cf538442e0ea9cb1	0	0	0	0	0	0	42	19	45	14	35	0	0	0	0	0	0	0	0	0	0	0	0	0	0	0	0	0	0	0	0	0	0	0	0	0	0	0	0	0	0	15	0	15	0	0	0	0	0
8391e7c9f4b2ad35d769d08100f20a88	0	0	0	0	0	0	0	0	0	0	0	0	0	0	0	0	0	0	0	0	0	0	0	0	0	0	0	267	0	0	0	0	88	0	0	0	0	0	0	0	48	0	0	0	0	0	0	0	0
1dd15fc6dd0face4b9399c96207c9928	0	0	0	0	0	0	0	0	0	0	0	0	0	0	0	0	0	0	0	0	0	0	0	0	0	0	0	0	0	79	0	0	0	0	0	0	0	0	0	0	170	0	20	25	0	0	0	0	0
be7442ff63e88d302f99ce38f8292290	0	0	0	0	0	0	0	0	0	0	0	0	0	0	0	0	0	0	21	0	0	0	0	0	0	0	0	0	23	0	0	0	0	0	0	0	0	0	0	0	0	0	0	0	0	0	0	0	0
290a2c43959c95e6ca6b61bd3c63cb03	0	0	0	0	0	0	0	0	0	0	0	0	0	0	0	0	0	0	0	0	0	0	0	0	0	0	0	0	0	0	0	0	0	0	0	0	0	0	0	0	0	0	0	0	0	0	0	0	3
38fe54967e903f8ab98460779fde2f1b	0	0	0	0	0	0	0	0	0	0	0	0	0	0	0	0	0	0	0	0	0	0	0	0	0	0	0	0	0	0	0	0	0	0	0	0	0	0	0	0	0	0	0	0	0	0	0	0	0
d5d9db4690300260e9c151d37226ad17	0	0	0	0	0	0	0	0	0	0	0	0	0	0	0	0	0	0	0	0	0	0	0	0	0	0	0	0	0	0	0	0	0	0	0	0	0	0	0	0	0	0	0	0	0	0	0	0	0
4045d46eab7f9840068e8c5b0959e000	0	0	0	0	0	0	0	5	0	4	0	12	0	0	0	0	0	0	0	0	0	0	0	0	0	0	0	0	0	0	0	0	0	0	0	0	0	0	0	0	0	0	0	0	16	0	0	0	0
40e0c7a95c111e5a11967da14de5b453	0	0	0	0	0	0	0	0	0	0	0	0	0	0	0	0	0	0	0	0	0	0	0	0	0	0	0	0	0	0	0	0	0	0	0	0	0	0	0	0	0	0	0	0	0	0	0	0	0
a5dfab571be8a135b2b069358e5cb464	0	0	0	0	0	0	0	0	0	0	0	0	0	0	0	0	0	38	0	0	0	0	0	0	0	0	0	0	0	0	0	0	0	0	0	0	0	0	0	0	0	0	0	0	0	0	0	0	0
831841f3ddc16324fcce6f0c07d16794	0	0	0	0	0	0	0	0	0	0	0	0	0	0	0	0	0	0	0	0	0	0	0	0	0	0	0	0	0	0	0	0	0	0	0	0	0	0	0	0	0	0	0	0	0	0	0	0	0
270e8b2e1a985942ba87af939725606b	0	0	0	0	0	0	0	0	0	0	0	0	0	0	0	0	0	0	0	0	0	0	0	0	0	0	0	0	0	0	0	0	0	0	0	0	0	0	0	0	0	0	0	0	0	0	0	0	0
ba359d82f290ca801162ee4dc1151a15	0	0	0	0	0	0	0	0	0	0	0	0	0	0	0	0	0	0	0	0	0	0	0	0	0	0	0	0	0	0	0	0	0	0	0	0	0	0	0	0	0	0	0	0	0	0	0	0	0
d366733dd549cffb71cf7b2c234f193d	0	0	0	0	0	0	0	0	0	0	0	0	0	0	0	0	14	0	0	0	0	0	0	0	0	0	0	0	46	0	0	0	0	0	0	0	0	0	0	0	0	0	0	0	0	0	0	0	0
c4838ca1d5484642eaa008ecfd0ef400	0	0	0	0	0	0	0	0	0	0	0	0	0	0	0	10	0	0	0	0	0	0	0	0	0	0	0	0	0	0	0	0	0	0	0	0	0	0	0	0	0	0	8	0	0	0	0	129	285
1f2ef1e74fe7f7c4535fb09805fca74e	0	0	0	0	0	0	0	0	0	0	0	0	0	0	0	0	0	0	0	0	0	0	0	0	0	0	0	0	0	0	0	0	0	0	0	0	0	0	0	0	0	0	0	0	0	0	0	0	0
f7321d4192f7d05518cebe94fd2b8b82	0	0	0	0	0	0	0	0	0	0	0	0	0	0	0	0	0	0	0	0	0	0	0	0	0	0	0	0	0	0	0	0	0	0	0	0	0	0	0	0	0	0	0	0	0	0	0	0	0
8422746237b12fdcff87c6a0bdac0020	0	0	0	0	0	0	0	0	0	0	0	0	0	0	0	0	0	0	0	0	39	0	0	0	0	0	0	0	0	0	0	0	0	0	0	0	0	0	0	0	0	0	0	0	0	0	0	0	0
d219834d752991fc8e2a7de841458438	0	0	0	0	0	0	0	0	0	0	0	0	0	0	0	0	0	0	0	0	0	0	0	0	0	0	0	0	0	0	0	0	0	0	0	0	0	0	0	0	0	0	0	0	0	0	0	0	0
21186b5724cefe0bb6c2713cfc88e584	0	0	0	0	0	0	0	0	0	0	0	0	0	0	0	0	0	0	0	0	0	0	0	0	0	0	0	0	0	0	0	0	0	0	0	0	0	0	0	0	0	0	0	0	5	0	0	0	0
0c9549e2cee08e3bc2614eae9ffa0685	0	0	0	0	0	0	0	47	44	49	0	0	0	0	0	0	0	0	0	0	0	0	0	0	0	0	0	0	0	0	0	0	0	0	0	0	0	0	0	0	0	0	0	0	0	0	0	0	0
571b08052f8fb617abfcbc6af0288295	0	0	0	0	0	0	0	0	0	0	0	0	0	0	0	0	0	0	0	0	0	0	0	0	0	0	0	0	0	0	0	0	0	0	0	0	0	0	0	0	0	0	0	0	0	0	0	0	0
02dddda136f10654f6a68883cd68ea14	0	0	0	0	0	0	0	0	0	0	0	0	0	0	0	0	0	0	0	0	0	0	0	0	0	0	0	0	0	0	0	0	233	0	0	0	0	0	0	0	0	0	0	0	0	0	0	0	0
4546ce6151822cc5ce259b1d9edbf7cf	0	0	0	0	0	0	0	0	0	0	0	0	0	0	0	0	0	0	25	0	0	0	0	0	0	0	0	0	0	0	0	0	0	0	0	0	0	0	0	0	0	0	0	0	0	0	0	0	0
bf4f8d3f0392424b9af26d9752dfdd2c	0	0	0	0	0	0	0	0	0	0	0	0	0	0	0	0	0	0	0	0	0	0	0	0	0	0	0	0	0	0	0	0	0	0	0	0	0	0	0	0	0	0	0	0	0	0	0	0	41
e8df5e01ff9d784a45d9fddfdab1c47d	0	0	0	0	0	0	0	0	0	0	0	0	0	0	0	0	0	0	0	0	0	0	0	0	0	0	0	0	0	0	0	0	0	0	0	0	0	0	0	0	0	0	0	0	0	0	0	0	0
0e1407a2b632e283a0c1d278f3b7d76f	0	0	0	0	0	0	0	0	0	0	0	0	0	0	0	0	0	0	0	0	0	0	0	0	0	0	0	0	0	0	0	0	0	0	0	0	0	0	0	0	0	0	0	0	0	0	0	0	0
88630eb038ed5b990026f6ec49afc8db	0	0	0	0	0	0	0	0	6	0	0	0	0	0	0	0	0	0	0	0	0	0	0	0	0	0	0	0	0	0	0	0	0	0	0	0	0	0	0	0	0	0	0	0	0	0	0	0	0
99e8294f1394bdf00e119f44ea9f4852	0	0	0	0	0	0	0	0	0	0	0	0	0	0	0	0	0	0	0	0	0	0	0	0	0	0	0	0	0	0	0	0	0	0	0	0	0	0	0	0	0	0	0	0	0	0	0	0	0
b6df71fa794a21035079ad960b6eca2c	0	0	0	0	0	0	215	226	0	0	0	0	0	0	0	0	0	0	0	0	0	0	0	0	0	0	0	0	0	0	0	0	0	0	0	0	0	0	0	0	0	0	0	0	0	0	0	0	0
438d7ce3893bdc9eedcf86221e94b519	0	0	0	0	0	0	0	0	0	0	0	0	0	0	0	0	0	0	0	0	0	0	0	0	0	0	0	0	0	0	0	0	0	0	0	0	0	0	0	0	0	0	0	0	0	0	0	0	0
a5fc27cbe47cc34e725c16dd275fda83	0	0	0	0	0	0	0	0	0	0	0	0	0	0	0	0	0	0	0	6	0	0	0	0	0	0	0	0	0	0	0	0	0	0	0	0	0	0	0	0	0	0	0	0	0	0	0	23	0
dba87b37cee362057dcc11de86683df3	0	0	0	0	0	0	0	0	0	0	0	0	0	0	0	0	0	0	0	0	0	0	0	0	0	0	0	0	0	0	0	0	0	0	0	0	0	0	0	0	0	0	0	0	0	0	0	0	0
985414119c08736317160362e2404f2d	0	0	0	0	0	0	0	0	0	0	0	0	0	0	0	0	33	0	0	0	0	0	0	0	0	0	0	0	0	0	0	0	0	0	0	0	0	0	0	0	0	0	0	0	0	0	0	0	0
71032e0d79f4b1c24d7edace1fa98fef	0	0	0	0	0	0	0	0	0	0	0	0	0	0	0	0	0	14	0	0	0	0	0	0	0	0	0	0	0	0	0	0	0	0	0	0	0	0	0	0	0	0	0	0	28	0	0	0	0
cf34a11f2143cafb397a0c82461fd433	0	0	0	0	0	0	0	0	0	0	0	0	0	0	0	0	0	0	0	0	0	0	0	0	0	0	0	0	0	0	0	0	0	0	0	0	0	0	0	0	0	0	0	0	0	0	0	7	0
ca2d9652c7aa50f83daa752234ef6abc	0	0	0	0	0	0	0	0	0	0	0	0	0	0	0	0	0	0	0	0	0	0	0	0	0	0	0	0	0	0	0	0	0	0	0	0	0	0	0	0	0	0	0	0	0	0	0	97	56
a64dd341ed7d66a49f9218f0c2e56fc1	0	0	0	0	0	0	0	0	0	0	0	0	0	0	0	0	0	0	0	0	0	0	0	0	0	0	0	0	0	0	0	0	0	0	0	0	0	0	0	0	0	0	0	0	0	0	0	0	0
7666eaa08b0036d42c0a49c753cff9b5	0	0	0	0	0	0	0	0	0	0	0	0	0	0	0	0	0	0	0	0	0	0	0	0	0	0	0	0	0	0	0	0	0	0	0	0	0	0	0	0	0	0	0	0	0	0	0	0	0
8d65e16465bbeaeb45596911e7b26d35	0	0	0	0	0	0	0	0	0	0	0	0	0	0	0	0	0	0	0	0	0	0	0	0	0	0	0	0	0	0	0	0	0	0	0	0	0	0	0	0	0	0	0	0	0	0	0	39	266
4656f903b89fb269ab87c38deba9b1fd	0	0	0	0	0	0	0	0	12	0	0	0	0	0	0	0	0	0	0	0	0	0	0	0	0	0	0	0	0	0	0	0	0	0	5	0	0	0	0	8	10	0	0	0	0	0	0	0	0
1fc64b19318028bdbd76701f3053bedd	0	0	0	0	0	0	0	0	0	0	0	0	0	0	0	0	0	0	0	0	0	0	0	0	0	0	0	0	0	0	0	0	0	0	0	0	0	0	0	0	0	0	0	0	0	0	0	0	0
b9620ef5bf361bd30a51722d47c19291	0	0	0	0	0	0	0	0	0	0	0	0	0	0	0	0	0	0	0	0	0	0	0	0	0	0	0	0	0	0	0	0	0	0	0	0	0	0	0	0	0	0	0	0	0	0	0	0	0
aaaf2a9c7c4b784e2081a1b688a03f3e	0	0	0	0	0	0	0	0	0	0	0	0	0	0	0	20	0	0	0	0	0	0	0	0	0	0	0	0	0	0	0	0	0	0	0	0	0	0	0	0	65	0	0	0	0	0	0	0	0
5c1201afbf38fb5361b694b8f8676727	0	0	0	0	0	0	297	426	314	85	49	121	0	0	0	4	45	36	18	0	121	0	0	0	0	0	0	0	0	0	0	0	0	0	0	0	0	0	0	105	170	127	28	66	233	0	0	0	0
eb8b39f99b72572f5ad6aed20137b891	0	0	0	0	0	0	0	27	28	12	0	25	0	0	0	0	0	16	0	0	0	0	0	0	0	0	0	0	0	0	0	0	0	0	0	0	0	0	0	0	16	54	26	0	0	0	0	0	0
fe73122f5b792490c39f7aa68f878a55	0	0	0	0	0	0	0	0	0	0	0	0	0	0	0	0	0	0	0	0	0	0	0	0	0	0	0	0	0	0	0	0	0	0	0	0	0	0	0	0	0	0	0	0	0	0	0	0	0
078cae8736ae5e2eec5a041006de8627	0	0	0	0	0	0	0	0	0	0	0	0	0	0	0	0	0	0	0	0	0	0	0	0	0	0	0	0	0	0	0	0	0	0	0	0	0	0	0	0	0	0	0	0	0	0	0	0	0
2532ddd87ec7afac88472d1f92b1cd68	0	0	0	0	0	0	0	0	0	0	0	0	0	0	0	0	0	0	0	0	0	0	0	0	0	0	0	0	0	0	0	0	0	0	0	0	0	0	0	0	0	0	0	0	0	0	0	0	0
793aed27c1c84e3a2637bd7392095b39	0	0	0	0	0	0	0	0	0	0	0	0	0	0	0	0	0	0	0	0	0	0	0	0	0	0	0	0	0	0	0	0	0	0	0	0	0	0	0	0	0	0	0	0	0	0	0	0	0
fcd3366e7cfcfbd6389f637b6954a23c	0	0	0	0	0	0	0	0	0	0	0	0	0	0	0	0	0	0	0	0	0	0	0	0	0	0	0	23	209	0	0	0	0	0	0	0	0	0	0	0	0	0	0	0	0	0	0	0	0
17123f0eaeca8d326af4429bcfed44e6	0	0	0	0	0	0	0	0	0	0	0	0	0	0	0	0	0	0	0	0	0	0	0	0	0	0	0	0	0	0	0	0	0	0	0	0	0	0	0	0	0	0	0	0	0	0	0	0	0
742670d112c7e8b95bcdedeefdd5c11c	0	0	0	0	0	0	0	0	0	0	0	0	0	0	0	0	0	0	0	0	0	0	0	0	0	0	0	0	0	0	0	0	0	0	0	0	0	0	0	0	0	0	0	0	0	0	0	0	0
79d2516e6b0063c8087276bb72e12269	0	0	0	0	0	0	0	0	0	0	0	0	0	0	0	0	0	0	0	0	0	0	0	0	0	0	0	0	0	0	0	0	0	0	0	0	0	0	0	0	0	0	0	0	0	0	0	0	0
b98f8dc7ec0f9c82dd3b6294a8449a51	0	0	0	0	0	0	0	0	0	0	0	0	0	0	0	0	0	0	0	0	0	0	0	0	0	0	0	0	0	0	0	0	0	0	0	0	0	0	0	0	0	0	0	0	0	0	0	0	0
42bbc053461f6be0fe64d6b935d0f2bf	0	0	0	0	0	0	0	0	0	0	0	0	0	0	0	0	0	0	0	0	0	0	0	0	0	0	0	0	0	0	0	0	0	0	0	0	0	0	0	0	0	0	0	0	0	0	0	0	0
b08be38ff5080b9b1163103d659b1132	0	0	0	0	0	0	0	0	0	0	0	0	0	0	0	0	0	0	0	0	0	0	0	0	0	0	0	0	0	0	0	0	0	0	0	0	0	0	0	13	0	0	0	0	0	0	0	0	0
7fcee56c37f7fffad1ff96b1efbf316c	0	0	0	0	0	0	0	0	0	0	0	0	0	0	0	0	0	0	0	0	0	0	0	0	0	0	0	0	0	0	0	0	0	0	0	0	0	0	0	0	0	0	0	0	0	0	0	0	0
58fbaab4f3069217fae00969ff91a181	0	0	0	0	0	0	0	0	0	58	0	0	0	0	0	0	0	0	0	0	0	0	0	0	0	0	0	0	0	0	0	0	0	14	260	0	0	0	0	79	0	66	60	87	45	0	0	0	0
5d9ddfefe75c75eb9bf283a549bd4c4c	0	0	0	0	0	0	0	0	0	0	0	0	0	0	0	0	0	0	0	0	0	0	0	0	0	0	0	0	0	0	0	0	0	0	0	0	0	0	0	0	0	0	0	0	0	0	0	0	0
02bbe87fdc05e0e87881cc51721266f8	0	0	0	0	0	0	0	0	0	0	0	0	0	0	0	0	0	0	0	0	0	0	0	0	0	0	0	0	0	0	0	0	0	0	0	0	0	0	0	0	0	0	0	0	0	0	0	0	0
f9f6fae99236d1bd84f21fb91048f6f0	0	0	0	0	0	0	0	0	0	0	0	0	0	0	0	0	0	0	0	0	0	0	0	0	0	0	0	0	0	0	0	0	0	0	0	0	0	0	0	0	0	0	0	0	0	0	0	0	0
fd99f459d0246244390300d049c5ee9b	0	0	0	0	0	0	0	0	0	0	0	0	0	0	0	0	0	0	0	0	0	0	0	0	0	0	0	0	0	0	0	0	0	0	0	0	0	0	0	0	0	0	0	0	0	0	0	0	0
4c32596608b93468444375e880613ca3	0	0	0	0	0	0	0	0	0	0	0	0	0	0	0	0	0	0	0	0	0	0	0	0	0	0	0	0	0	0	0	0	0	0	0	0	0	0	0	0	0	0	0	0	0	0	0	0	0
f424dc8a660369822d47b88047700071	0	0	0	0	0	0	0	0	0	0	0	0	0	0	0	0	0	0	0	0	0	0	0	0	0	0	0	0	0	0	0	0	0	0	0	0	0	0	0	0	0	0	0	0	0	0	0	0	0
00ba96a422e54108aeecd80752c20a04	0	0	0	0	0	0	0	25	20	0	0	0	0	0	0	0	0	33	0	0	0	0	0	0	0	0	0	16	8	0	0	60	0	0	0	0	0	0	0	0	3	0	0	0	0	0	0	0	0
6899e295b4c8b95cac5ed7122671698b	0	0	0	0	0	0	0	0	0	0	0	0	0	0	0	0	0	0	0	0	0	0	0	0	0	0	0	0	0	0	0	0	0	0	0	0	0	0	0	0	0	0	0	0	0	0	0	0	0
ed3912c89ee90e3d691f1c1143858dc9	0	0	0	0	0	0	6	0	0	0	0	0	0	0	0	0	0	0	0	22	0	0	0	0	0	0	0	0	0	0	0	0	0	0	0	0	0	0	0	0	0	0	0	0	0	0	0	0	0
a017c390d30b77835e5ccf0a88c681ed	0	0	0	0	0	0	0	0	0	0	0	0	0	0	0	0	0	0	0	0	0	0	0	0	0	0	0	0	0	0	0	0	0	0	0	0	0	0	0	0	0	0	0	0	0	0	0	0	0
6e275af1337b189e660f11619406e6ca	0	0	0	0	0	0	0	10	0	0	0	0	0	0	0	0	0	0	0	0	0	0	0	0	0	0	0	0	0	0	0	0	0	0	0	0	0	0	0	0	0	0	0	0	0	0	0	0	0
13b20a60ed8737e7092af224cee60528	0	0	0	0	0	0	0	0	0	0	0	0	0	0	0	0	0	0	0	0	0	0	0	0	0	0	0	0	0	0	0	0	0	0	0	0	0	0	0	0	0	0	0	0	0	0	0	0	0
4228d40f8f2e1a8485a39e53f52dffd2	0	0	0	0	0	0	0	0	0	0	0	0	0	0	0	0	0	0	0	0	0	0	0	0	0	0	0	0	0	0	0	0	0	0	0	0	0	0	0	0	0	0	0	0	0	0	0	0	0
ae3100f282ab7d0877ebc29d10a14061	0	0	0	0	0	0	0	0	0	0	0	0	0	0	0	0	0	0	0	0	0	0	0	0	0	0	0	0	0	0	0	0	0	0	0	0	0	0	0	0	0	0	0	0	0	0	0	0	0
15d4754c461ee723511a31686630fb1c	0	0	0	0	0	0	0	0	0	0	0	0	0	0	0	0	0	0	0	0	0	0	0	0	0	0	0	0	0	0	0	0	0	0	0	0	0	0	0	0	0	0	0	0	0	0	0	0	0
238b00c3d76b2cdcd976663577fc7d09	23	0	0	0	0	103	36	57	0	0	0	13	0	0	23	0	0	56	0	26	0	0	0	0	0	0	0	0	0	0	0	0	0	0	0	0	0	0	31	542	165	55	180	69	329	0	0	0	0
d7625324f1c232674e2063533009471a	0	0	0	0	0	0	0	0	0	0	0	0	0	0	0	0	0	0	0	0	0	0	0	0	0	0	0	0	0	0	0	0	0	0	0	0	0	0	0	0	0	0	0	0	0	0	0	0	0
95859096eeaaa7c8bcef925a3ca53bb5	0	0	0	0	0	0	0	0	0	0	0	0	0	0	0	0	0	0	0	0	0	0	0	0	0	0	0	0	0	0	0	0	0	0	0	0	0	0	0	0	0	0	0	0	0	0	0	0	0
54d8cea39fb255f43a666244204b1d8e	0	0	0	0	0	0	0	0	0	0	0	0	0	0	0	0	0	0	0	0	0	0	0	0	0	0	0	0	0	0	0	0	0	0	0	0	0	0	0	0	0	0	0	0	0	0	0	0	0
8ab1e3d9427eaec8eea983db0891768d	0	0	0	0	0	0	0	0	0	0	0	0	0	0	0	0	0	0	0	0	0	0	0	0	0	0	0	0	0	0	0	11	0	0	0	0	0	0	0	0	0	0	0	0	0	0	0	0	0
8e31f996ed2ed440b587e1804a8b7b2f	0	0	0	0	0	0	0	0	0	0	0	0	0	0	0	0	0	0	0	0	0	0	0	0	0	0	0	0	0	0	0	0	0	0	0	0	0	0	0	0	0	0	0	0	0	0	0	0	0
d387eea3746f49286435d96bef512c83	0	0	0	0	0	0	0	0	0	0	0	0	0	0	0	0	0	0	0	0	0	0	0	0	0	0	0	0	0	0	0	0	0	0	0	0	0	0	0	0	0	0	0	0	0	0	0	0	0
3136606e5e3795c55eaf3e845318f662	0	0	0	0	0	0	0	0	0	0	0	0	0	0	0	0	0	0	0	0	0	0	0	0	0	0	0	0	0	0	0	0	0	0	0	0	0	0	0	0	0	0	0	0	0	0	0	0	0
2ab71df0f0778c44e391e23e4f106432	0	0	0	0	0	0	0	0	0	0	0	0	0	0	0	0	0	0	0	0	0	0	0	0	0	0	0	0	0	0	0	0	0	0	0	0	0	0	0	0	0	0	0	0	0	0	0	0	0
5e4c5169681b7497704891cb5a5dd28f	0	0	0	0	0	0	0	0	0	0	0	0	0	0	0	0	0	0	0	0	0	0	0	0	0	0	0	0	0	0	0	0	0	0	0	0	0	0	0	0	0	0	0	0	0	0	0	0	0
c8f7fd0fc17ac2530d40037a897464ff	0	0	0	0	0	0	0	0	0	0	0	0	0	0	0	0	0	0	0	0	0	0	0	0	0	0	0	0	0	0	0	0	0	0	0	0	0	0	0	0	0	0	0	0	0	0	0	0	43
f5ec3a3237b65e613bb2d4d10f7a1537	0	0	0	0	0	0	0	0	0	0	0	0	0	0	0	0	0	47	0	5	0	0	0	0	0	0	0	0	0	0	0	0	0	0	0	0	0	0	0	0	0	0	0	0	0	0	0	0	0
a79a423d916b23747faed66737ed89a1	0	0	0	0	0	0	0	0	0	0	0	0	0	0	0	0	0	0	0	0	0	0	0	0	0	0	0	0	0	0	0	0	0	0	0	0	0	0	0	0	0	0	0	0	0	0	0	0	0
1552e31bff03329a55231df6cd607557	0	0	0	0	0	0	0	0	0	0	0	0	0	0	0	0	0	0	12	0	0	0	0	0	0	0	0	0	0	0	0	0	0	0	0	0	0	0	0	0	0	0	0	0	0	0	0	0	0
01d382fcf4ed95db7cb6cf08558fb0d7	0	0	0	0	0	0	0	0	0	0	0	0	0	0	0	0	0	0	0	21	0	0	0	0	0	0	0	0	0	0	0	0	0	0	0	0	0	0	0	0	0	0	0	15	0	0	0	0	0
1651925364e22978480e3d93cd0d2df2	0	0	0	0	0	0	0	0	0	0	0	0	0	0	0	0	0	0	0	0	0	0	0	0	0	0	0	0	0	0	0	0	0	0	0	0	0	0	0	0	0	0	0	0	0	0	0	0	0
a095081194e83405613ea365927bdf15	0	0	0	0	0	0	0	0	0	0	0	0	0	0	0	0	0	0	0	0	0	0	0	0	0	0	0	0	0	0	0	0	0	0	0	0	0	0	0	0	0	0	0	0	0	0	0	0	0
fa6227dfc802b09f10c989fd581cd9b8	0	0	0	0	0	0	0	0	0	0	0	0	0	0	0	0	0	0	0	0	0	0	0	0	0	0	0	0	0	0	0	0	0	0	0	0	0	0	0	0	0	0	0	0	0	0	0	0	0
faa06c9edefc5cd71dffaa50e0cec7f0	0	8	0	0	0	0	0	11	25	0	22	0	0	0	0	0	0	0	0	0	0	0	0	0	0	0	0	0	0	0	0	0	0	0	0	0	0	0	0	0	0	0	0	0	0	0	0	0	0
1684fc8432d7296aad2359b0b2ba72e3	0	0	0	0	0	0	0	0	0	0	0	0	0	0	0	0	0	0	0	0	0	0	0	0	0	0	0	0	0	0	0	0	0	0	0	0	0	0	0	0	0	0	0	0	0	0	0	0	0
5c66b206ff79bb551406199cd5105429	0	0	0	0	0	0	0	0	0	0	0	0	0	0	0	0	0	0	0	0	0	0	0	0	0	0	0	0	0	0	0	0	0	0	0	0	0	0	0	0	0	0	0	0	0	0	0	357	0
38e3dc103ff5ecd4d84e3d12076f8938	0	0	0	0	0	0	0	0	0	0	0	0	0	0	0	0	0	0	0	0	0	0	0	0	0	0	0	0	0	0	0	0	0	0	0	0	0	0	0	0	0	0	0	0	0	0	0	0	0
03e7e9d38e35c994b277373544c8321d	0	0	0	0	0	0	0	0	0	0	0	0	0	0	0	0	0	0	0	0	0	0	0	0	0	0	0	0	0	0	0	0	0	0	0	0	0	0	0	0	0	0	0	0	0	0	0	0	0
cfa708c1a068159a6f437e74efa36d17	0	0	0	0	0	0	0	0	0	0	0	0	0	0	0	0	0	0	0	0	0	0	0	0	0	0	0	0	0	0	0	0	0	0	0	0	0	0	0	0	0	0	0	0	0	0	0	0	0
e7bddb219071886611c59fb6f1d0e39d	0	0	0	0	0	0	0	0	0	0	0	0	0	0	0	0	0	0	0	0	0	0	0	0	0	0	0	0	0	0	0	0	0	0	0	0	0	0	0	0	0	0	0	0	0	0	0	0	0
cb6ec80a6cc17d3878874bc097e5c17b	0	0	0	0	0	0	0	0	0	0	0	0	0	0	0	0	0	0	0	0	0	0	0	0	0	0	0	0	0	0	0	0	0	0	0	0	0	0	0	0	0	0	0	0	0	0	0	121	0
d00fa7fe207fc3d942b734d024cc9e72	0	0	0	0	0	0	0	0	0	0	0	0	0	0	0	0	0	0	0	0	0	0	0	0	0	0	0	0	0	0	0	0	0	0	0	0	0	0	0	0	0	0	0	0	0	0	0	0	0
751f607fdb4a093ce077acd02b3615f8	0	0	0	0	0	0	0	0	0	0	0	0	0	0	0	0	0	0	0	0	0	0	0	0	0	0	0	0	0	0	0	0	0	0	0	0	0	0	0	0	0	12	0	0	0	0	0	0	48
645747fcf3fbee7d6e71af12ea04a977	0	0	0	0	0	0	0	7	0	0	0	0	0	0	0	0	0	0	0	0	0	0	0	0	0	0	0	0	0	0	0	0	0	0	0	0	0	0	0	10	27	3	17	12	9	0	0	0	0
2e4b70a3eaaa3bf5c79fb7584786c210	0	0	0	0	0	0	0	0	0	0	0	0	0	0	0	0	14	0	0	0	0	0	0	0	0	0	0	0	0	0	0	0	0	0	0	0	0	0	0	0	0	0	0	0	0	0	0	0	0
38b716439339a27cf80f74bcb5ae42a0	0	0	0	0	0	0	0	0	0	0	0	0	0	0	0	0	0	0	0	0	0	0	0	0	0	0	0	0	0	0	0	0	0	0	0	0	0	0	0	0	0	0	0	0	0	0	0	0	0
a768277a21769f4b1651903ddea55390	0	0	0	0	0	0	0	0	0	0	0	0	0	0	0	0	0	0	0	0	0	0	0	0	0	0	0	0	0	0	0	0	0	0	0	0	0	0	0	0	0	0	0	0	0	0	0	0	0
d38f5bba251752cc6e634d6d5faae498	0	0	0	0	0	0	0	0	0	0	0	0	0	0	0	0	0	0	0	0	0	0	0	0	0	0	0	0	0	0	0	0	0	0	0	0	0	0	0	0	0	0	0	0	0	0	0	0	0
a8cb3a3cbce9049a2d0be2b40355ff9b	0	0	0	0	0	0	0	18	0	0	0	0	0	0	0	0	0	0	0	0	0	0	0	0	0	0	0	0	0	0	0	0	0	0	0	0	0	0	0	0	0	0	0	0	38	0	0	7	0
a45756735b13cda6241c43e911bbe413	0	0	0	0	0	0	0	0	0	0	0	0	0	0	0	0	0	0	0	0	0	0	0	0	0	0	0	0	0	0	0	0	0	0	0	0	0	0	0	0	0	0	0	0	0	0	0	0	0
1b169384e8229ca72567c06258fa9186	0	0	0	0	0	0	0	0	0	0	0	0	0	0	0	32	0	52	0	0	0	0	0	0	0	0	0	148	0	0	0	0	0	0	0	0	0	0	0	0	21	0	0	0	0	0	0	0	0
4c3f6c3bee7ff10366c11aa06d227ae4	0	0	0	0	0	0	0	0	0	0	0	0	0	0	0	0	0	0	0	0	0	0	0	0	0	0	0	0	0	0	0	0	0	0	0	0	0	0	0	0	0	0	0	0	0	0	0	0	0
86ad74dc285f96e2ffa27fa06ac1499d	0	0	0	0	0	0	0	0	0	0	0	0	0	0	0	0	0	0	0	0	0	0	0	0	0	0	0	0	0	0	0	0	0	0	0	0	0	0	0	0	0	0	0	0	0	0	0	0	0
485131813a57f91bc65d3c9836b3b1f3	0	0	0	0	0	0	0	0	0	0	0	0	0	0	0	0	0	0	0	0	0	0	0	0	0	0	0	0	0	0	0	0	0	0	0	0	0	0	0	0	0	0	0	0	0	0	0	0	12
c7769863b187838aebc02dc149bb05a8	0	0	0	0	0	0	0	0	0	0	0	0	0	0	0	0	0	0	0	0	0	0	0	0	0	0	0	0	0	0	0	0	0	0	0	0	0	0	0	32	0	154	32	50	0	0	0	0	0
a8833ec088e43624331884033b1679a5	0	0	0	0	0	0	0	0	0	0	0	0	0	0	0	0	0	0	0	0	0	0	0	0	0	0	0	0	0	0	0	0	0	0	0	0	0	0	0	0	0	0	0	0	0	0	0	0	0
55a3cd11da902f3eba634f79879e3747	0	0	0	0	0	0	0	0	0	0	0	0	0	0	0	41	18	44	311	24	247	0	0	0	0	0	0	191	126	0	0	393	0	0	0	0	0	0	0	0	0	0	0	0	0	0	0	0	0
ec0cc7f45ac470241c765d425001e0ad	0	6	0	0	0	0	0	25	0	0	0	0	0	0	0	0	0	0	0	0	0	0	0	0	0	0	0	0	0	157	0	0	0	0	0	0	0	0	0	0	0	0	0	0	0	0	0	61	0
522402e9b5f7e84532023878de47f568	0	0	0	0	0	0	0	0	0	0	0	0	0	0	0	0	0	0	0	0	0	0	0	0	0	0	0	0	0	0	0	0	0	0	0	0	0	0	0	0	0	0	0	0	0	0	0	0	0
47efc7ebd627d709c7f89181b5911eea	0	0	0	0	0	0	0	0	0	0	0	0	0	0	0	0	0	0	0	0	0	0	0	0	0	0	0	0	0	0	0	0	0	0	0	0	0	0	0	0	0	0	0	0	0	0	0	0	83
2e95cd7816c40dcb9a5ebb12370a7c12	0	0	0	0	0	0	0	0	0	0	0	0	0	0	0	0	0	0	0	0	0	0	0	0	0	0	0	0	0	0	0	0	0	0	0	0	0	0	0	0	0	0	0	0	0	0	0	0	0
e1da16f70441d6b76ace30175517b84d	0	0	0	0	0	0	0	0	0	0	0	0	0	0	0	0	0	0	0	0	0	0	0	0	0	0	0	0	0	0	0	0	0	0	0	0	0	0	0	0	0	0	0	0	0	0	0	0	0
9ba208d9557c92967832bde1c621e495	0	0	0	0	0	0	0	0	0	0	0	0	0	0	0	0	0	0	0	0	0	0	0	0	0	0	0	0	0	0	0	0	0	0	0	0	0	0	0	0	0	0	0	0	0	0	0	0	10
34e968f634aad2c567ee3f602cfe8db4	0	0	0	0	0	0	33	0	0	0	0	0	0	0	0	0	0	0	0	0	0	0	0	0	0	0	0	0	0	0	0	0	0	0	0	0	0	0	0	0	0	0	0	0	0	0	0	0	0
[truncated: 7,085 more rows]
[truncated: 33 more columns]

## Sheet: Figure-2b
Figure 2b: Metagenome-assembled genome (MAG) abundance and completion information
[truncated: 551 more rows]

[truncated: 9 more sheets: Figure-2c, Figure-3a, Figure-3c, Figure-4a, Figures-4c, Figure-5c, Supplementary_Figure-2, Supplementary_Figure-4, Supplementary Figure-5]
